# Supplementary material for: Multi-Omics Reveals Inhibitory Effect of Baicalein on Non-Alcoholic Fatty Liver Disease in Mice
Source: Front Pharmacol. 2022 Jun 15;13:925349. doi: 10.3389/fphar.2022.925349 (PMC9240231; doi:10.3389/fphar.2022.925349)
Supplement: Supplementary file 7 [file DataSheet2.xls]

## Sheet: Table S17
Table S17. GO pathways overlapped in P, L and H groups
No.	Description
1	angiogenesis
2	extracellular matrix organization
3	extracellular structure organization
4	positive regulation of cellular component movement
5	positive regulation of cell motility
6	positive regulation of cell migration
7	regulation of angiogenesis
8	positive regulation of locomotion
9	monocarboxylic acid biosynthetic process
10	wound healing
11	regulation of vasculature development
12	negative regulation of angiogenesis
13	negative regulation of blood vessel morphogenesis
14	response to wounding
15	lipid localization
16	regulation of cell morphogenesis
17	steroid metabolic process
18	regulation of epithelial cell migration
19	carboxylic acid biosynthetic process
20	organic acid biosynthetic process
21	negative regulation of vasculature development
22	epithelial cell migration
23	fatty acid metabolic process
24	positive regulation of cell adhesion
25	epithelium migration
26	transmembrane receptor protein tyrosine kinase signaling pathway
27	cellular response to growth factor stimulus
28	tissue migration
29	response to growth factor
30	negative regulation of cell adhesion
31	ossification
32	negative regulation of cell migration
33	lipid transport
34	cofactor metabolic process
35	Rho protein signal transduction
36	negative regulation of cell motility
37	negative regulation of cellular component movement
38	negative regulation of locomotion
39	ameboidal-type cell migration
40	endothelial cell migration
41	cell-substrate adhesion
42	cellular ketone metabolic process
43	regulation of cell-substrate adhesion
44	peptide cross-linking
45	response to inorganic substance
46	regulation of endothelial cell migration
47	rhythmic process
48	positive regulation of lipid metabolic process
49	regulation of neuron projection development
50	positive regulation of cellular catabolic process
51	gliogenesis
52	epithelial cell differentiation
53	positive regulation of MAPK cascade
54	coenzyme metabolic process
55	regulation of ossification
56	organic anion transport
57	regulation of Rho protein signal transduction
58	regulation of lipase activity
59	epoxygenase P450 pathway
60	positive regulation of epithelial cell migration
61	positive regulation of neurogenesis
62	regulation of DNA-templated transcription in response to stress
63	regulation of wound healing
64	muscle cell migration
65	regulation of transcription from RNA polymerase II promoter in response to stress
66	positive regulation of cell-substrate adhesion
67	cellular response to inorganic substance
68	intestinal lipid absorption
69	collagen fibril organization
70	apical junction assembly
71	glial cell differentiation
72	chemotaxis
73	positive regulation of endothelial cell migration
74	cellular response to metal ion
75	taxis
76	regulation of binding
77	cellular response to organic cyclic compound
78	fatty acid biosynthetic process
79	negative regulation of cell cycle
80	positive regulation of leukocyte migration
81	anion transport
82	regulation of fibroblast proliferation
83	negative regulation of wound healing
84	ammonium ion metabolic process
85	circadian rhythm
86	negative regulation of actin filament bundle assembly
87	regulation of cytoskeleton organization
88	regulation of actin cytoskeleton organization
89	response to metal ion
90	positive regulation of lipid biosynthetic process
91	fibroblast proliferation
92	positive regulation of fibroblast proliferation
93	xenobiotic metabolic process
94	positive regulation of catabolic process
95	intrinsic apoptotic signaling pathway
96	negative regulation of response to wounding
97	smooth muscle cell migration
98	regulation of response to wounding
99	regulation of peptidase activity
100	secondary alcohol metabolic process
101	osteoblast differentiation
102	response to stilbenoid
103	alcohol metabolic process
104	regulation of ERK1 and ERK2 cascade
105	cellular response to external stimulus
106	long-chain fatty acid metabolic process
107	transmembrane receptor protein serine/threonine kinase signaling pathway
108	ERK1 and ERK2 cascade
109	actin filament bundle organization
110	organic cyclic compound catabolic process
111	negative regulation of blood coagulation
112	negative regulation of hemostasis
113	cellular response to hormone stimulus
114	lipid digestion
115	regulation of fibrinolysis
116	cellular response to lipid
117	regulation of actin filament-based process
118	cell junction organization
119	monocarboxylic acid transport
120	regeneration
121	regulation of leukocyte migration
122	actin filament organization
123	response to acid chemical
124	cellular response to xenobiotic stimulus
125	negative regulation of coagulation
126	biomineral tissue development
127	regulation of triglyceride catabolic process
128	positive regulation of monocyte chemotaxis
129	fat cell differentiation
130	regulation of actin filament bundle assembly
131	morphogenesis of an epithelium
132	positive regulation of hydrolase activity
133	cellular biogenic amine metabolic process
134	bicellular tight junction assembly
135	cell-matrix adhesion
136	cellular response to organonitrogen compound
137	actin filament bundle assembly
138	skeletal muscle cell differentiation
139	regulation of smooth muscle cell migration
140	regulation of lipid metabolic process
141	cell chemotaxis
142	organic hydroxy compound metabolic process
143	positive regulation of smooth muscle cell proliferation
144	cellular response to nitrogen compound
145	sterol metabolic process
146	positive regulation of mononuclear cell migration
147	regulation of body fluid levels
148	cellular response to iron ion
149	regulation of cell shape
150	amyloid fibril formation
151	cell junction assembly
152	positive regulation of MAP kinase activity
153	amine metabolic process
154	positive regulation of fatty acid metabolic process
155	regulation of cysteine-type endopeptidase activity involved in apoptotic process
156	carboxylic acid transport
157	regulation of fatty acid biosynthetic process
158	cholesterol metabolic process
159	regulation of cellular ketone metabolic process
160	organic acid transport
161	aromatic compound catabolic process
162	regulation of endopeptidase activity
163	blood coagulation
164	fibrinolysis
165	positive regulation of fatty acid biosynthetic process
166	negative regulation of neurogenesis
167	regulation of lipid biosynthetic process
168	regulation of blood coagulation
169	regulation of hemostasis
170	regulation of small GTPase mediated signal transduction
171	negative regulation of binding
172	drug catabolic process
173	endothelial cell chemotaxis
174	cell migration involved in sprouting angiogenesis
175	regulation of cell-cell adhesion
176	heterocycle catabolic process
177	regulation of Ras protein signal transduction
178	cellular biogenic amine catabolic process
179	hemostasis
180	coagulation
181	response to reactive oxygen species
182	positive regulation of chemotaxis
183	lipid storage
184	tissue remodeling
185	positive regulation of small molecule metabolic process
186	regulation of apoptotic signaling pathway
187	negative regulation of peptidase activity
188	positive regulation of kinase activity
189	cellular response to toxic substance
190	leukocyte cell-cell adhesion
191	positive regulation of ossification
192	regulation of coagulation
193	positive regulation of protein kinase activity
194	intrinsic apoptotic signaling pathway in response to DNA damage
195	regulation of osteoblast differentiation
196	cellular response to starvation
197	cofactor biosynthetic process
198	positive regulation of smooth muscle cell migration
199	urogenital system development
200	lipid biosynthetic process
201	amine catabolic process
202	cellular response to reactive oxygen species
203	connective tissue development
204	positive regulation of triglyceride metabolic process
205	negative regulation of cell-substrate adhesion
206	positive regulation of wound healing
207	steroid biosynthetic process
208	regulation of cysteine-type endopeptidase activity
209	response to starvation
210	apoptotic cell clearance
211	response to extracellular stimulus
212	regulation of fatty acid metabolic process
213	negative regulation of hydrolase activity
214	androgen metabolic process
215	regulation of small molecule metabolic process
216	response to interferon-gamma
217	response to xenobiotic stimulus
218	negative regulation of nervous system development
219	cellular response to extracellular stimulus
220	regulation of leukocyte cell-cell adhesion
221	cytokine-mediated signaling pathway
222	regulation of lipid localization
223	regulation of phospholipase activity
224	cellular response to calcium ion
225	regulation of supramolecular fiber organization
226	morphogenesis of a branching epithelium
227	antigen processing and presentation of exogenous peptide antigen via MHC class II
228	negative regulation of interleukin-8 production
229	organophosphate ester transport
230	regulation of protein serine/threonine kinase activity
231	cell-cell junction organization
232	positive regulation of vesicle fusion
233	locomotion involved in locomotory behavior
234	gland morphogenesis
235	positive regulation of lymphocyte activation
236	regulation of smooth muscle cell proliferation
237	response to nutrient levels
238	negative regulation of proteolysis
239	regulation of chemotaxis
240	positive regulation of cell-cell adhesion
241	cellular nitrogen compound catabolic process
242	negative regulation of stress fiber assembly
243	regulation of monocyte chemotaxis
244	cellular response to acid chemical
245	exogenous drug catabolic process
246	negative regulation of innate immune response
247	positive regulation of lipid catabolic process
248	positive regulation of ERK1 and ERK2 cascade
249	gland development
250	leukocyte migration
251	regulation of actomyosin structure organization
252	regulation of actin filament organization
253	cellular response to nutrient levels
254	positive regulation of protein serine/threonine kinase activity
255	positive regulation of leukocyte chemotaxis
256	arachidonic acid metabolic process
257	cell-cell junction assembly
258	positive regulation of blood coagulation
259	positive regulation of hemostasis
260	antigen processing and presentation of peptide or polysaccharide antigen via MHC class II
261	positive regulation of leukocyte cell-cell adhesion
262	contractile actin filament bundle assembly
263	stress fiber assembly
264	regulation of epithelial cell apoptotic process
265	response to oxidative stress
266	negative regulation of cell-cell adhesion
267	skin development
268	skeletal muscle tissue development
269	smooth muscle cell proliferation
270	cholesterol transport
271	positive regulation of cell activation
272	response to toxic substance
273	cellular amine metabolic process
274	muscle cell proliferation
275	negative regulation of secretion by cell
276	regulation of stress fiber assembly
277	epithelial cell apoptotic process
278	cellular response to drug
279	muscle tissue development
280	secondary alcohol biosynthetic process
281	sterol transport
282	extracellular matrix
283	proteinaceous extracellular matrix
284	extracellular matrix component
285	basement membrane
286	extracellular organelle
287	apical part of cell
288	extracellular exosome
289	complex of collagen trimers
290	extracellular vesicle
291	collagen trimer
292	apical plasma membrane
293	receptor complex
294	cell leading edge
295	actin cytoskeleton
296	lipid droplet
297	blood microparticle
298	extracellular matrix binding
299	growth factor binding
300	oxidoreductase activity, acting on paired donors, with incorporation or reduction of molecular oxygen
301	extracellular matrix structural constituent
302	organic acid binding
303	cell adhesion molecule binding
304	carboxylic acid binding
305	monocarboxylic acid binding
306	integrin binding
307	transcription factor activity, RNA polymerase II proximal promoter sequence-specific DNA binding
308	arachidonic acid epoxygenase activity
309	monooxygenase activity
310	cofactor binding
311	arachidonic acid monooxygenase activity
312	insulin-like growth factor binding
313	calcium ion binding
314	sulfur compound binding
315	platelet-derived growth factor binding
316	laminin binding
317	lipid transporter activity
318	heparin binding
319	glycosaminoglycan binding
320	transcriptional activator activity, RNA polymerase II proximal promoter sequence-specific DNA binding
321	RNA polymerase II proximal promoter sequence-specific DNA binding
322	proximal promoter sequence-specific DNA binding
323	nucleotide kinase activity
324	transcriptional activator activity, RNA polymerase II transcription regulatory region sequence-specific DNA binding
325	oxidoreductase activity, acting on paired donors, with incorporation or reduction of molecular oxygen, reduced flavin or flavoprotein as one donor, and incorporation of one atom of oxygen
326	oxidoreductase activity, acting on CH-OH group of donors
327	phosphotransferase activity, phosphate group as acceptor
328	protein heterodimerization activity
329	steroid hydroxylase activity
330	oxidoreductase activity, acting on the CH-OH group of donors, NAD or NADP as acceptor
331	fibronectin binding
332	coenzyme binding
333	cholesterol transporter activity

## Sheet: Table S18
Table S18. Differential metabolites in the M and C groups under positive ion model
ID	Name_des	Formula	Molecular Weight	RT [min]	ChemSpider_Results	mzCloud_Results	mzVault_Results	pos_M1	pos_M2	pos_M4	pos_M5	pos_M6	pos_M8	pos_C1	pos_C3	pos_C4	pos_C5	pos_C6	pos_C7	FC	log2FC	Pvalue	ROC	VIP	Up/Down
Com_171_pos	L-Ergothioneine	C9 H15 N3 O2 S	229.088	1.364	Partial match	Full match	No results	7.84393e+06	5.57458e+06	5.57032e+06	5.89625e+06	8.77276e+06	5.99068e+06	3.6457e+08	3.97561e+08	3.36148e+08	4.02266e+08	3.43665e+08	3.89303e+08	0.0177516	-5.8159	1.56433e-09	1	5.23361	down
Com_2099_pos	Propapyriogenin A2	C30 H44 O5	484.317	12.965	Full match	No results	No results	347684	140141	152966	136622	289847	180465	4.24263e+06	7.20528e+06	8.62709e+06	1.0226e+07	1.22083e+07	9.36775e+06	0.0240516	-5.37772	1.17598e-08	1	4.84344	down
Com_7430_pos	2-Hydroxyimipramine	C19 H24 N2 O	296.188	7.848	Full match	No results	No results	69231.7	53785.9	61515.9	62661.5	41345.7	61278.9	1.4689e+06	2.0802e+06	2.20585e+06	1.38788e+06	1.53941e+06	1.94977e+06	0.0329025	-4.92566	3.15969e-11	1	4.41725	down
Com_4916_pos	Tryptoline	C11 H12 N2	172.099	6.83	Full match	No results	No results	196783	88751.8	90458.6	67447.7	96927	136062	2.03358e+06	3.88678e+06	3.45079e+06	1.64627e+06	3.74851e+06	4.56473e+06	0.0349926	-4.83681	4.17645e-08	1	4.33753	down
Com_2264_pos	capsaicin	C18 H27 N O3	305.198	12.494	Full match	No results	No results	227503	164051	145220	146687	115144	195748	9.19765e+06	4.48326e+06	4.99572e+06	4.27884e+06	637583	3.79622e+06	0.0363045	-4.78371	0.000238604	1	4.00821	down
Com_3623_pos	1-arachidoyl-sn-glycero-3-phosphate	C23 H47 O7 P	466.306	12.965	Full match	No results	No results	227000	176152	179953	165856	150867	204354	2.31333e+06	3.35987e+06	4.45146e+06	5.93553e+06	6.04135e+06	5.31422e+06	0.0402755	-4.63395	5.97954e-07	1	4.09616	down
Com_290_pos	3-BHA	C11 H16 O2	180.114	11.093	Full match	No results	No results	1.14115e+07	9.49577e+06	3.41554e+06	3.12247e+06	3.05462e+06	3.19744e+06	1.59439e+08	1.86164e+08	7.14184e+07	1.55823e+08	7.50303e+07	9.41527e+07	0.0454126	-4.46076	2.72813e-06	1	4.12442	down
Com_343_pos	Acetyl hexamethyl tetralin	C18 H26 O	258.197	14.592	Full match	No results	No results	7.5129e+06	5.17002e+06	2.94753e+06	1.86264e+06	1.74919e+06	2.12356e+06	7.43738e+07	1.12071e+08	5.17476e+07	1.4131e+08	9.30014e+06	8.1269e+07	0.0454523	-4.4595	0.000183985	1	3.85389	down
Com_545_pos	mefexamide	C15 H24 N2 O3	280.179	14.591	Full match	No results	No results	4.23566e+06	2.95968e+06	1.28098e+06	955354	937345	1.21349e+06	3.77202e+07	5.91853e+07	3.04701e+07	7.33256e+07	4.55174e+06	4.11636e+07	0.0470038	-4.41108	0.000214862	1	3.83737	down
Com_2314_pos	(2R)-1-(Octanoyloxy)-3-(phosphonooxy)-2-propanyl myristate	C25 H49 O8 P	508.315	14.087	Full match	No results	No results	416728	247954	214824	202857	339274	178500	1.50822e+06	4.45275e+06	4.46089e+06	4.32577e+06	1.08649e+07	5.35726e+06	0.0516678	-4.27459	1.53639e-05	1	3.69188	down
Com_631_pos	(2R)-2-Hydroxy-3-(phosphonooxy)propyl henicosanoate	C24 H49 O7 P	480.32	14.001	Full match	No results	No results	2.85902e+06	705208	2.0192e+06	2.75633e+06	2.89685e+06	539419	4.87823e+06	1.71761e+07	5.06748e+07	3.69614e+07	6.28316e+07	3.3125e+07	0.0572633	-4.12625	0.000241492	1	3.61256	down
Com_2653_pos	(2R)-2-Hydroxy-3-(phosphonooxy)propyl docosanoate	C25 H51 O7 P	494.336	14.207	Full match	No results	No results	289575	155021	167280	125022	190722	188012	661849	1.81389e+06	2.26322e+06	1.86625e+06	9.17346e+06	2.43979e+06	0.0612364	-4.02947	0.000428282	1	3.23906	down
Com_775_pos	19-Nortestosterone	C18 H26 O2	274.192	13.573	Full match	Full match	No results	3.6876e+06	3.75994e+06	1.16869e+06	664243	1.10789e+06	1.07589e+06	3.40537e+07	4.92601e+07	1.66229e+07	4.48979e+07	7.58884e+06	3.17248e+07	0.0622555	-4.00565	4.45651e-05	1	3.66187	down
Com_4758_pos	Estra-1,3,5(10)-trien-3-ol	C18 H24 O	256.182	12.953	Full match	No results	No results	302065	271429	108629	88199	115274	123360	3.59588e+06	4.25408e+06	1.52271e+06	3.90881e+06	540148	1.65459e+06	0.065194	-3.93912	0.00010074	1	3.40618	down
Com_1900_pos	Thromoboxane B1	C20 H36 O6	394.232	13.003	No results	Invalid mass	No results	945897	533796	533616	968172	477455	641365	4.51944e+06	1.5346e+07	1.22599e+07	5.54609e+06	1.17814e+07	1.20705e+07	0.0666463	-3.90733	2.76419e-06	1	3.44398	down
Com_4751_pos	1,2,3,4-tetrahydro-beta-carboline-3-carboxylic acid	C12 H12 N2 O2	216.089	7.451	Full match	No results	No results	379536	185192	139117	186123	116828	381321	1.94541e+06	3.75195e+06	4.10216e+06	2.46274e+06	3.02406e+06	4.24267e+06	0.0710798	-3.81442	2.38459e-06	1	3.50728	down
Com_520_pos	Traumatic Acid	C12 H20 O4	228.135	10	Full match	No results	No results	5.77147e+06	4.92543e+06	3.22956e+06	2.12731e+06	3.10028e+06	2.77746e+06	5.63081e+07	7.97499e+07	2.83432e+07	7.77573e+07	8.24106e+06	4.50196e+07	0.0742386	-3.75169	0.00041426	1	3.1458	down
Com_235_pos	Vitamin A	C20 H30 O	286.229	14.927	Full match	No results	No results	1.67285e+07	6.00673e+06	1.30791e+07	4.62297e+06	2.71102e+06	1.53558e+07	8.24952e+07	1.32823e+08	9.55673e+07	2.58344e+08	1.10095e+08	7.70653e+07	0.0773465	-3.69252	5.93758e-05	1	3.45064	down
Com_279_pos	Arachidonyl trifluoromethyl ketone	C21 H31 F3 O	356.231	14.57	Full match	No results	No results	9.95171e+06	5.29506e+06	6.95589e+06	3.2542e+06	5.60618e+06	3.30332e+06	9.06229e+07	3.32213e+07	4.0918e+07	1.93004e+08	7.2933e+06	4.50613e+07	0.0837958	-3.57698	0.00365704	0.972222	2.75724	down
Com_656_pos	Glycocholic Acid	C26 H43 N O6	465.307	12.953	Partial match	No results	Full match	2.13019e+06	1.41986e+06	1.32849e+06	2.05854e+06	3.52769e+06	3.82292e+06	1.54425e+07	9.90905e+06	2.13825e+07	3.58235e+07	5.92554e+07	1.98393e+07	0.0883853	-3.50005	4.03006e-05	1	3.0243	down
Com_1468_pos	5-Hexyl-2-oxotetrahydro-3-furancarboxylic acid	C11 H18 O4	214.12	10.811	Full match	No results	No results	2.41931e+06	1.6303e+06	899077	798216	920158	992586	1.57168e+07	2.08819e+07	9.82627e+06	1.8582e+07	2.84343e+06	1.24932e+07	0.0953361	-3.39083	0.000166268	1	2.93591	down
Com_1549_pos	S-[(2E,6E)-farnesyl]-L-cysteine	C18 H31 N O2 S	325.209	14.435	Full match	No results	No results	1.46401e+06	1.26101e+06	984397	462313	768174	824529	1.2634e+07	1.31145e+07	4.39263e+06	1.72648e+07	2.44687e+06	5.64192e+06	0.103874	-3.2671	0.000385546	1	2.73837	down
Com_5855_pos	(+)-Curacin A	C23 H35 N O S	373.245	10.105	Full match	No results	No results	259218	160477	227941	122477	213915	392975	1.62815e+06	1.87183e+06	2.07833e+06	1.75343e+06	1.74423e+06	3.57282e+06	0.108864	-3.19939	1.34192e-06	1	2.9037	down
Com_1617_pos	Adaprolol	C26 H39 N O4	429.286	12.951	Full match	No results	No results	816561	461685	505471	889322	1.16411e+06	1.28196e+06	4.73414e+06	2.26739e+06	6.4874e+06	1.18993e+07	1.70689e+07	4.39462e+06	0.109262	-3.19414	0.000314933	1	2.67679	down
Com_1450_pos	Furomine	C20 H32 N2 O4	364.237	15.375	Full match	No results	No results	442272	377716	467282	239343	485802	893262	623875	1.10672e+06	959171	2.1509e+06	1.99222e+07	1.08363e+06	0.11242	-3.15302	0.0428188	0.972222	1.77514	down
Com_849_pos	(9cis)-Retinal	C20 H28 O	284.213	14.035	Full match	Full match	No results	2.96188e+06	3.13179e+06	1.55888e+06	892196	1.389e+06	1.69024e+06	1.66074e+07	1.81621e+07	1.0705e+07	3.99362e+07	5.6905e+06	9.79263e+06	0.11521	-3.11766	0.000157345	1	2.67386	down
Com_2892_pos	Hexyl 2-furoate	C11 H16 O3	196.109	9.408	Full match	No results	No results	786281	689589	592422	421276	488392	479662	6.85663e+06	6.43085e+06	2.24988e+06	5.85111e+06	3.04535e+06	4.44542e+06	0.119727	-3.06218	1.21285e-05	1	2.67519	down
Com_746_pos	235BBF3K97	C20 H28	268.218	15.512	Full match	No results	No results	5.8419e+06	1.67615e+06	4.24445e+06	1.69979e+06	2.25106e+06	4.35448e+06	2.399e+07	2.69224e+07	2.09812e+07	4.69372e+07	2.9563e+07	1.69224e+07	0.121391	-3.04227	2.22379e-05	1	2.80812	down
Com_1528_pos	callystatin A	C29 H44 O4	456.322	12.787	Full match	No results	No results	4.5388e+06	703098	1.47833e+06	1.81246e+06	1.76989e+06	813549	1.52984e+07	1.60457e+07	1.61145e+07	1.72178e+07	1.11839e+07	1.35187e+07	0.12437	-3.00728	0.00027961	1	2.9382	down
Com_4776_pos	Fesoterodine	C26 H37 N O3	411.276	12.951	Full match	No results	No results	185708	171215	163233	283716	452956	404712	1.35849e+06	780441	1.62232e+06	3.49354e+06	4.34397e+06	1.33278e+06	0.128487	-2.9603	0.000187478	1	2.53842	down
Com_11967_pos	Tetraphenylphosphonium	C24 H20 P	339.128	8.286	Invalid mass	No results	No results	136394	81615.4	88598.6	65019.8	68640.9	109095	347746	697577	602280	367157	995061	1.0173e+06	0.136416	-2.87391	2.01407e-05	1	2.50864	down
Com_456_pos	(2R)-1-(Octanoyloxy)-3-(phosphonooxy)-2-propanyl tridecanoate	C24 H47 O8 P	494.299	12.69	Full match	No results	No results	1.42998e+07	4.5659e+06	1.16459e+07	1.17395e+07	1.84344e+07	4.62878e+06	7.03135e+07	9.12936e+07	9.27517e+07	7.61499e+07	6.0521e+07	7.26164e+07	0.140871	-2.82755	0.000204507	1	2.69324	down
Com_2729_pos	Ubiquinone Q4	C29 H42 O4	454.307	12.656	Full match	No results	No results	1.40365e+06	521235	1.38148e+06	836140	1.5998e+06	691287	6.17507e+06	7.33093e+06	8.36223e+06	6.93024e+06	7.27032e+06	7.88573e+06	0.146369	-2.77232	7.34986e-05	1	2.58667	down
Com_4919_pos	(2R)-2-Hydroxy-3-(phosphonooxy)propyl (13Z,16Z)-13,16-docosadienoate	C25 H47 O7 P	490.304	13.811	Full match	No results	No results	299266	179214	225240	149698	192011	271765	474030	795399	1.08719e+06	1.0522e+06	4.15984e+06	1.39693e+06	0.146916	-2.76693	0.0014319	1	2.19534	down
Com_5366_pos	(2R)-2-Hydroxy-3-(phosphonooxy)propyl (11Z)-11-docosenoate	C25 H49 O7 P	492.32	13.849	Full match	No results	No results	206362	223526	187596	177848	187991	180085	374061	1.01354e+06	653296	974363	3.68305e+06	1.05161e+06	0.150119	-2.73582	0.00304491	1	2.11084	down
Com_768_pos	S(8)-aminomethyldihydrolipoamide	C9 H20 N2 O S2	236.102	11.196	Full match	No results	No results	6.67042e+06	5.38693e+06	2.92899e+06	2.66908e+06	2.55964e+06	3.31455e+06	2.59422e+07	4.09535e+07	1.75272e+07	4.53173e+07	7.06724e+06	1.93283e+07	0.1507	-2.73025	0.00048735	1	2.32821	down
Com_7981_pos	e-Tokoferol	C28 H42 O2	410.317	12.65	Full match	No results	No results	289468	237722	178839	165333	146327	275359	883637	1.3178e+06	1.65781e+06	1.99944e+06	693280	1.82796e+06	0.154303	-2.69616	1.28719e-05	1	2.3685	down
Com_4912_pos	Falecalcitriol	C27 H38 F6 O3	524.274	11.351	Full match	No results	No results	675177	327722	625155	986114	539707	302325	2.96099e+06	4.51411e+06	3.67663e+06	3.95326e+06	3.05618e+06	3.70522e+06	0.15806	-2.66146	5.15071e-05	1	2.48636	down
Com_2372_pos	4-Vinylcyclohexene	C8 H12	108.094	8.641	Full match	No results	No results	1.51645e+06	1.21662e+06	1.21307e+06	1.00636e+06	1.0342e+06	1.19303e+06	6.94897e+06	9.77786e+06	5.0268e+06	9.92994e+06	2.52064e+06	6.94542e+06	0.174479	-2.51888	0.000303476	1	2.14733	down
Com_10057_pos	OLEOYL TYROSINE	C27 H43 N O4	445.318	13.084	Full match	No results	No results	169249	103411	118135	143962	195757	130886	773171	519262	940093	635005	488100	1.54391e+06	0.175813	-2.50789	3.70612e-05	1	2.17365	down
Com_1407_pos	Tetrahydrodeoxycorticosterone	C21 H34 O3	334.25	13.552	Full match	No results	No results	404565	256732	163876	168587	160199	175605	726225	1.09962e+06	506066	4.20845e+06	188165	531418	0.183137	-2.44901	0.0276614	0.944444	1.6783	down
Com_4857_pos	all-trans-retinal	C20 H28 O	284.213	14.853	Full match	No results	No results	568202	461050	424411	403840	438493	422079	2.33767e+06	3.43168e+06	1.73454e+06	4.01475e+06	1.20618e+06	2.1096e+06	0.183227	-2.44829	0.000159568	1	2.09954	down
Com_1652_pos	N-acetyl-beta-D-glucosaminylamine	C8 H16 N2 O5	220.107	12.432	Full match	No results	No results	2.37023e+06	1.52776e+06	1.43725e+06	1.22041e+06	1.23353e+06	1.15595e+06	7.93596e+06	9.39191e+06	5.91003e+06	1.5755e+07	3.2687e+06	4.61678e+06	0.190816	-2.38975	0.000400662	1	2.01734	down
Com_3690_pos	(+)-Nootkatone	C15 H22 O	218.166	14.089	Full match	No results	No results	1.02378e+06	759691	601865	494289	1.28434e+06	551353	2.97755e+06	6.66051e+06	2.54077e+06	5.79396e+06	1.2615e+06	3.89958e+06	0.203827	-2.29458	0.000724175	0.972222	1.9592	down
Com_3110_pos	Estradiol undecylate	C29 H44 O3	440.327	14.001	Full match	No results	No results	919937	484022	1.10352e+06	678155	1.70495e+06	516608	1.07196e+06	2.38986e+06	6.01147e+06	4.93824e+06	7.67043e+06	4.33221e+06	0.204708	-2.28836	0.00225492	0.944444	1.95361	down
Com_4019_pos	5-Indolol	C8 H7 N O	133.052	8.78	Full match	No results	No results	809600	458421	453166	520485	1.40953e+06	465935	2.0905e+06	5.76765e+06	537028	5.14506e+06	1.03035e+06	5.47213e+06	0.205418	-2.28337	0.0198557	0.916667	1.75148	down
Com_6403_pos	allylestrenol	C21 H32 O	300.244	15.512	Full match	No results	No results	445266	255606	453953	335256	387062	365817	1.46567e+06	1.81871e+06	1.48957e+06	2.74194e+06	1.42475e+06	1.13775e+06	0.222552	-2.16779	3.94538e-06	1	1.91335	down
Com_19326_pos	Budiodarone	C27 H31 I2 N O5	703.032	10.509	Full match	No results	No results	19684.4	12606.3	21797	8515.62	6670.74	13112.6	42690	59243	36803.5	171822	41851.5	16690.6	0.22321	-2.16353	0.00625229	0.944444	1.71177	down
Com_499_pos	Bufa-20,22-dienolide	C24 H34 O2	354.254	13.401	Full match	No results	No results	9.23584e+06	1.20215e+07	4.31859e+06	1.35224e+07	2.8512e+06	1.52763e+07	7.8555e+06	2.08149e+07	3.22907e+07	7.31422e+07	8.62598e+07	3.35642e+07	0.225363	-2.14968	0.0130877	0.888889	1.78423	down
Com_1034_pos	Cholic Acid	C24 H40 O5	425.312	13.4	No results	No results	Invalid mass	3.92177e+06	5.00447e+06	1.93141e+06	4.90759e+06	1.16586e+06	5.68848e+06	3.40185e+06	9.61418e+06	1.31528e+07	2.52423e+07	3.16587e+07	1.41248e+07	0.232725	-2.1033	0.00811421	0.888889	1.78295	down
Com_688_pos	5-Methoxy-3-indoleaceate	C11 H11 N O3	205.073	9.615	Full match	No results	No results	1.99815e+06	1.09244e+06	810667	1.07199e+06	830190	1.80458e+06	3.35386e+06	5.41777e+06	5.52431e+06	3.82247e+06	7.52277e+06	6.24544e+06	0.238596	-2.06736	3.42987e-05	1	1.88643	down
Com_5621_pos	MFCD18781916	C12 H20 O3	212.141	10.446	Full match	No results	No results	612194	464996	532680	479303	539622	434846	2.6142e+06	3.04583e+06	1.34244e+06	3.2724e+06	676301	1.76166e+06	0.240988	-2.05297	0.00277478	1	1.68048	down
Com_4771_pos	Fenipentol	C11 H16 O	164.12	13.967	Full match	No results	No results	658917	479925	571123	298170	433823	589946	1.53939e+06	2.39037e+06	1.67916e+06	4.12171e+06	1.15351e+06	1.47445e+06	0.245328	-2.02722	0.000222234	1	1.73772	down
Com_7666_pos	Threonylserine	C7 H14 N2 O5	206.091	11.002	Invalid mass	No results	No results	356206	243422	293323	280837	321584	303724	1.19386e+06	2.46225e+06	628517	733119	513389	1.10681e+06	0.271032	-1.88346	0.00332169	1	1.51034	down
Com_9698_pos	L-Prolyl-L-prolyl-L-lysyl-N~5~-(diaminomethylene)-L-ornithine	C22 H40 N8 O5	496.315	13.675	Full match	No results	No results	370104	101019	282215	347362	311111	78047.8	492694	685353	1.12209e+06	769075	1.50449e+06	890402	0.272663	-1.87481	0.00247012	1	1.81525	down
Com_4479_pos	5α-Pregnan-3,20-dione	C21 H32 O2	316.237	15.553	No match	Invalid mass	No results	883149	667047	744945	339020	511609	833950	672043	2.01865e+06	1.26452e+06	4.23598e+06	4.72401e+06	1.54073e+06	0.2753	-1.86092	0.0121368	0.916667	1.45694	down
Com_11805_pos	2B73S48786	C27 H45 N O2	415.343	12.247	Full match	No results	No results	286851	210935	186723	155639	156032	249170	414657	886062	789734	794817	492898	1.12311e+06	0.276666	-1.85378	9.16541e-05	1	1.62256	down
Com_4631_pos	Lovastatin	C24 H36 O5	404.255	12.41	Full match	No results	No results	882130	578569	425033	437636	494160	756112	449049	1.76866e+06	1.79914e+06	2.25869e+06	4.52788e+06	1.91297e+06	0.281026	-1.83122	0.0132894	0.888889	1.4385	down
Com_433_pos	Linoleyl carnitine	C25 H45 N O4	423.333	13.321	Full match	No results	No results	1.11588e+07	1.0278e+07	5.93401e+06	1.23994e+07	1.86332e+07	1.19485e+07	2.446e+07	2.35715e+07	6.20649e+07	3.48964e+07	2.00713e+07	7.60015e+07	0.291837	-1.77677	0.00228106	1	1.49216	down
Com_3663_pos	4,4-Difluoropregn-5-ene-3,20-dione	C21 H28 F2 O2	350.206	12.531	Full match	No results	No results	1.82419e+06	1.89084e+06	1.39415e+06	920984	1.57825e+06	1.18326e+06	2.73501e+06	5.14918e+06	3.63699e+06	5.08062e+06	5.70091e+06	6.77385e+06	0.302363	-1.72565	5.83144e-05	1	1.53117	down
Com_5712_pos	Valerophenone	C11 H14 O	162.104	11.084	Full match	No results	No results	923082	674236	586707	578230	390398	728219	2.7768e+06	2.83916e+06	1.2903e+06	2.62157e+06	1.50882e+06	1.73638e+06	0.303834	-1.71865	8.7781e-05	1	1.52074	down
Com_10858_pos	3-Oxoolean-12-en-29-oic acid	C30 H46 O3	454.343	14.202	Full match	No results	No results	156779	130685	128093	105396	193112	135293	169129	429831	286813	338447	1.218e+06	251355	0.315328	-1.66508	0.0166895	0.972222	1.22784	down
Com_13670_pos	3beta,17beta-Diacetoxy-5alpha-androstane	C23 H36 O4	376.26	12.956	Full match	No results	No results	163317	118614	258353	109861	102269	189705	370287	345866	487973	585907	721649	280419	0.337423	-1.56737	0.000362801	1	1.41134	down
Com_84_pos	2-Linoleoyl glycerol	C21 H38 O4	336.265	14.719	No match	Invalid mass	No results	9.32615e+07	3.77379e+07	4.70312e+07	4.20589e+07	3.65687e+07	1.1019e+08	9.0936e+07	1.8624e+08	9.64214e+07	4.11629e+08	1.90019e+08	9.95106e+07	0.341332	-1.55075	0.00873271	0.888889	1.32578	down
Com_7062_pos	Endosulfan	C9 H6 Cl6 O3 S	403.818	1.165	Full match	No results	No results	1.11351e+06	736676	414532	358642	419940	339537	2.08939e+06	2.19839e+06	894339	1.43951e+06	1.64477e+06	1.62175e+06	0.34211	-1.54747	0.000944837	0.972222	1.4716	down
Com_9088_pos	Tuftsin	C21 H40 N8 O6	500.309	11.121	Full match	No results	No results	747830	238509	329448	374942	258837	233735	576777	1.20443e+06	1.13494e+06	908429	1.09935e+06	1.40529e+06	0.344956	-1.53552	0.000654439	0.972222	1.44778	down
Com_90_pos	GLYCERYL 2-LINOLENATE	C21 H36 O4	352.26	14.45	Full match	No results	No results	9.79776e+07	5.29255e+07	2.77978e+07	4.07349e+07	4.88824e+07	9.56328e+07	1.18256e+08	1.3062e+08	1.23364e+08	4.08157e+08	1.7163e+08	9.45095e+07	0.347767	-1.52381	0.00574882	0.944444	1.33586	down
Com_418_pos	7-ketodeoxycholic acid	C24 H38 O5	406.271	12.767	Full match	No results	No results	1.26726e+07	4.93781e+07	8.77064e+06	9.9971e+06	7.06576e+06	1.5114e+07	4.8545e+07	3.12032e+07	1.3714e+07	7.44654e+07	1.12774e+08	1.47093e+07	0.348662	-1.5201	0.0489141	0.833333	1.32009	down
Com_7239_pos	Hexadecanedioic acid mono-L-carnitine ester	C23 H43 N O6	429.308	12.112	Full match	No results	No results	693031	475087	425048	439998	667713	545480	2.01594e+06	853692	2.10613e+06	1.30562e+06	611509	2.30182e+06	0.353068	-1.50198	0.00622634	0.944444	1.22661	down
Com_5454_pos	Decanoylcarnitine	C17 H33 N O4	315.24	11.582	Full match	Full match	No results	522835	379283	434283	577777	382293	233264	737666	540864	1.82283e+06	575189	1.26821e+06	2.20456e+06	0.353843	-1.49882	0.0110316	0.944444	1.21436	down
Com_5933_pos	lergotrile	C17 H18 Cl N3	299.118	9.28	Full match	No results	No results	1.26698e+06	1.10495e+06	410702	595101	278978	636205	1.18432e+06	2.06507e+06	2.16125e+06	1.04778e+06	2.14566e+06	3.50499e+06	0.35452	-1.49606	0.00480305	0.916667	1.40671	down
Com_5077_pos	Homosalate	C16 H22 O3	262.156	11.892	Full match	No results	No results	1.63902e+06	1.18549e+06	640523	604600	453995	1.39885e+06	1.84437e+06	2.15887e+06	3.02956e+06	1.76565e+06	3.99413e+06	3.80875e+06	0.356748	-1.48702	0.00243367	1	1.40435	down
Com_5980_pos	octinoxate	C18 H26 O3	290.187	11.896	Full match	No results	No results	1.43023e+06	1.04507e+06	614022	497146	419505	1.21893e+06	2.35925e+06	2.82767e+06	2.09787e+06	2.99953e+06	1.83038e+06	2.46162e+06	0.358451	-1.48015	0.00204102	1	1.4478	down
Com_521_pos	Stachydrine	C7 H13 N O2	143.094	1.366	Full match	No results	No results	1.51495e+07	1.4666e+07	1.33545e+07	1.5413e+07	2.50084e+07	1.52395e+07	6.7543e+07	3.44048e+07	4.42193e+07	3.07951e+07	4.3939e+07	5.20403e+07	0.362096	-1.46556	5.86279e-05	1	1.30474	down
Com_11062_pos	N-Vanillyloleamide	C26 H43 N O3	417.323	11.531	Full match	No results	No results	420391	253535	230140	149288	140076	234987	967800	625178	656530	679844	466840	534001	0.363447	-1.46018	0.000501154	1	1.36352	down
Com_358_pos	(R)-3-hydroxybutyrylcarnitine	C11 H21 N O5	247.141	1.363	Full match	No results	No results	1.76495e+07	1.45708e+07	2.74143e+07	2.84598e+07	5.62909e+07	2.17577e+07	6.84957e+07	6.77655e+07	9.43796e+07	4.49343e+07	2.74296e+07	1.50893e+08	0.366037	-1.44994	0.0111148	0.916667	1.26797	down
Com_1182_pos	7alpha-Hydroxy-3-oxochol-4-en-24-oic acid	C24 H36 O4	388.26	12.768	Full match	No results	No results	3.79104e+06	1.12147e+07	2.51171e+06	2.33127e+06	1.74785e+06	3.63956e+06	1.05899e+07	6.8927e+06	4.1225e+06	1.70505e+07	2.56186e+07	3.96296e+06	0.36983	-1.43507	0.0400909	0.888889	1.25994	down
Com_10308_pos	Gabapentin enacarbil	C16 H27 N O6	329.182	7.915	Full match	No results	No results	380109	439874	245988	167251	359779	355572	795463	623959	726724	887172	681805	1.472e+06	0.375656	-1.41252	0.000491644	1	1.2744	down
Com_9987_pos	2-Aminoadenosine	C10 H14 N6 O4	282.107	8.881	Full match	No results	No results	612169	461736	373609	302440	306645	278106	1.17658e+06	1.16594e+06	985603	1.20671e+06	1.02048e+06	656717	0.375836	-1.41182	0.000102677	1	1.29221	down
Com_161_pos	ophthalmic acid	C11 H19 N3 O6	289.126	1.655	Full match	No results	No results	3.72424e+07	3.92939e+07	1.52465e+07	2.79709e+07	8.28291e+07	1.99917e+07	1.11891e+08	9.27916e+07	7.42421e+07	1.37224e+08	1.12805e+08	6.03544e+07	0.377688	-1.40473	0.00449649	0.944444	1.41231	down
Com_2549_pos	(+/-)-pantetheine	C11 H22 N2 O4 S	278.129	7.421	Full match	No results	No results	2.89861e+06	1.79691e+06	810949	1.0092e+06	1.20962e+06	1.80753e+06	3.52853e+06	2.83082e+06	2.75567e+06	2.8803e+06	9.57976e+06	3.49731e+06	0.380212	-1.39512	0.00599898	0.916667	1.21986	down
Com_3687_pos	quinbolone	C24 H32 O2	352.239	12.551	Full match	No results	No results	904960	2.14409e+06	773061	1.93179e+06	1.18954e+06	471045	2.30943e+06	1.77486e+06	2.77459e+06	3.51302e+06	6.11408e+06	2.92266e+06	0.38202	-1.38828	0.00663003	0.944444	1.31342	down
Com_130_pos	Creatinine	C4 H7 N3 O	113.059	1.372	Full match	No results	No results	5.37866e+07	4.61365e+07	2.92182e+07	4.63921e+07	1.1632e+08	4.01458e+07	1.58041e+08	1.46027e+08	9.47649e+07	1.95442e+08	1.61965e+08	1.00888e+08	0.387339	-1.36833	0.00161346	0.944444	1.3137	down
Com_10346_pos	cis-2-Carboxycyclohexyl-acetic acid	C9 H14 O4	186.089	6.41	Full match	No results	No results	443514	223653	260493	235491	311084	300893	232057	563068	1.25265e+06	540128	958797	920456	0.397373	-1.33144	0.0190092	0.861111	1.05986	down
Com_2188_pos	Diflucortolone	C22 H28 F2 O4	394.195	13.405	Full match	No results	No results	1.83025e+06	676739	296199	996812	487426	1.25375e+06	2.52565e+06	1.95417e+06	2.80805e+06	1.95425e+06	2.20782e+06	2.05396e+06	0.410339	-1.28511	0.0105992	1	1.3589	down
Com_9738_pos	hydrocortisone cypionate	C29 H42 O6	486.296	12.216	Full match	No results	No results	577027	374481	498563	398587	578005	456087	1.02405e+06	1.30193e+06	1.04839e+06	1.02401e+06	944948	1.63687e+06	0.41299	-1.27582	1.60205e-05	1	1.13685	down
Com_762_pos	(2Z)-4-(Octadecyloxy)-4-oxo-2-butenoic acid	C22 H40 O4	368.291	14.713	Full match	No results	No results	2.98314e+06	1.94053e+06	1.66175e+06	2.049e+06	1.93601e+06	4.1869e+06	3.47239e+06	5.51127e+06	3.42278e+06	1.47306e+07	4.85998e+06	3.51763e+06	0.415529	-1.26698	0.0200711	0.916667	1.01006	down
Com_5770_pos	9,12-Hexadecadienoylcarnitine	C23 H41 N O4	395.302	12.884	Full match	No results	No results	348858	190490	263573	363407	591096	290552	875788	582044	1.20984e+06	620643	403322	1.23671e+06	0.41555	-1.26691	0.00495321	0.944444	1.11914	down
Com_609_pos	9-Oxo-10(E),12(E)-octadecadienoic acid	C18 H30 O3	294.216	13.919	No results	Invalid mass	No results	1.8944e+07	2.6281e+07	1.69899e+07	1.01976e+07	9.01911e+06	1.34601e+07	3.80312e+07	3.88272e+07	1.53397e+07	3.96808e+07	6.63118e+07	2.61809e+07	0.422921	-1.24154	0.00953589	0.888889	1.08125	down
Com_383_pos	(10E,12Z)-9-Hydroperoxy-10,12-octadecadienoic acid	C18 H32 O4	312.229	13.175	Full match	No results	No results	3.73244e+07	5.69292e+07	1.82935e+07	1.16292e+07	1.67827e+07	1.73479e+07	6.64964e+07	6.36061e+07	4.37136e+07	1.08656e+08	5.42443e+07	3.71496e+07	0.423433	-1.2398	0.00946347	0.888889	1.25919	down
Com_953_pos	Stearidonic acid	C18 H28 O2	276.208	13.667	Full match	No results	No results	1.25002e+07	1.95443e+07	6.93192e+06	3.49381e+06	4.10173e+06	4.32478e+06	2.2463e+07	3.36626e+07	8.59042e+06	3.32287e+07	7.3395e+06	1.40742e+07	0.426419	-1.22966	0.0455453	0.861111	1.19591	down
Com_12916_pos	Z-Leu-OH	C14 H19 N O4	265.13	7.16	Full match	No results	No results	209808	105985	132331	107226	287857	337153	582064	267502	271624	789686	371181	467017	0.429367	-1.21972	0.00942317	0.888889	1.13225	down
Com_2446_pos	1-oleoyl-2-arachidonoyl-sn-glycero-3-phospho-L-serine	C44 H76 N O10 P	809.518	11.795	Full match	No results	No results	3.89272e+06	3.2071e+06	1.01282e+06	1.19668e+06	903380	4.42416e+06	3.13982e+06	1.1088e+07	4.06333e+06	2.30809e+06	5.82333e+06	7.14569e+06	0.436032	-1.19749	0.0395632	0.805556	1.16957	down
Com_867_pos	EPEA	C22 H35 N O2	345.265	14.962	Full match	No results	No results	2.55794e+07	8.79429e+06	1.07878e+07	4.21325e+06	5.9197e+06	3.19726e+07	2.30126e+07	4.45799e+07	2.18261e+07	3.89771e+07	4.01892e+07	3.13627e+07	0.436449	-1.19611	0.0214489	0.861111	1.37694	down
Com_10923_pos	methyl 3,5-ditert-butyl-4-hydroxybenzoate	C16 H24 O3	264.171	14.182	Full match	No results	No results	610921	390340	419665	273150	451864	303258	790502	993402	681176	784789	1.20265e+06	1.14955e+06	0.437195	-1.19365	0.000283668	1	1.08687	down
Com_2170_pos	1,12-Dihydroxy-1,6,12,17-tetraazacyclodocosane-2,5,13,16-tetrone	C18 H32 N4 O6	400.234	15.299	Full match	No results	No results	4.53335e+06	1.61898e+06	1.79393e+06	851048	3.31947e+06	6.23518e+06	4.777e+06	5.2414e+06	3.99622e+06	1.11406e+07	8.53462e+06	7.31482e+06	0.447558	-1.15985	0.0248972	0.888889	1.2482	down
Com_1165_pos	Suberic acid	C8 H14 O4	174.089	9.312	Full match	No results	No results	7.56565e+06	1.10323e+07	4.42056e+06	4.4608e+06	7.1231e+06	4.64826e+06	2.13633e+07	1.01515e+07	1.03766e+07	1.43786e+07	1.3895e+07	1.74512e+07	0.447984	-1.15848	0.00181056	0.944444	1.07341	down
Com_13414_pos	Pimecrolimus	C43 H68 Cl N O11	809.448	12.274	Full match	No results	No results	568384	435067	44654.6	41061.2	41311.2	59917.6	329779	489920	204109	452592	295738	833996	0.456767	-1.13047	0.0444375	0.777778	1.80796	down
Com_4_pos	monolinolein	C21 H38 O4	354.275	14.716	Partial match	No results	Full match	2.51651e+09	7.36175e+08	1.20125e+09	9.4321e+08	8.66065e+08	3.23665e+09	1.59515e+09	3.70289e+09	1.97866e+09	7.78288e+09	3.22892e+09	2.19456e+09	0.463791	-1.10845	0.0446347	0.805556	1.02595	down
Com_630_pos	N-Stearoyltyrosine	C27 H45 N O4	447.333	13.308	Full match	No results	No results	1.52435e+07	1.98401e+07	1.42808e+07	9.34905e+06	1.83884e+07	3.68416e+07	4.91843e+07	3.89144e+07	2.39771e+07	5.99525e+07	3.75226e+07	3.56136e+07	0.464763	-1.10543	0.00553558	0.944444	1.05894	down
Com_3590_pos	Gusperimus	C17 H37 N7 O3	387.297	12.583	Full match	No results	No results	295008	322920	330866	429150	1.18462e+06	1.02175e+06	1.95571e+06	1.14005e+06	1.06908e+06	1.25632e+06	977346	1.23686e+06	0.469436	-1.091	0.0143469	0.888889	1.16958	down
Com_834_pos	(3S,4S)-7,12-Dimethyl-3,4-dihydro-3,4-tetraphenediol	C20 H18 O2	290.129	1.383	Full match	No results	No results	4.60719e+06	4.4032e+06	1.80147e+06	2.92985e+06	9.42137e+06	2.98525e+06	8.96737e+06	1.02932e+07	6.55511e+06	1.25565e+07	9.5474e+06	6.56721e+06	0.479902	-1.05919	0.012091	0.916667	1.09772	down
Com_738_pos	1-Nitro-7-hydroxy-8-glutathionyl-7,8-dihydronaphthalene	C20 H24 N4 O9 S	496.125	8.731	Full match	No results	No results	5.02675e+07	1.06126e+07	5.85222e+06	1.2894e+07	1.21288e+07	2.68512e+07	1.71358e+07	4.5647e+07	4.56662e+07	3.35399e+07	5.04052e+07	5.00595e+07	0.489192	-1.03153	0.0340598	0.833333	1.17967	down
Com_395_pos	O-3-methylglutarylcarnitine	C13 H23 N O6	289.151	1.384	Full match	No results	No results	2.20463e+07	5.38871e+07	1.61161e+07	1.55257e+07	7.28465e+07	2.13928e+07	9.1195e+07	3.97757e+07	5.43964e+07	1.14988e+08	3.80886e+07	7.32885e+07	0.490159	-1.02868	0.0322441	0.861111	1.07143	down
Com_264_pos	5-aminoimidazole ribotide	C8 H14 N3 O7 P	295.057	1.268	Full match	No results	No results	1.57657e+08	7.73229e+07	1.10599e+08	1.69664e+08	2.02555e+08	1.17515e+08	3.63204e+07	7.29802e+07	8.73579e+07	3.21929e+07	5.2753e+07	9.84875e+07	2.19766	1.13597	0.00662597	0.944444	1.06589	up
Com_4992_pos	1-Phenyl-1,3-butanedione	C10 H10 O2	162.068	8.175	Full match	No results	No results	4.49184e+06	2.60668e+06	1.03294e+06	1.50505e+06	716448	2.71053e+06	571120	1.48545e+06	840252	475692	929770	1.13929e+06	2.40069	1.26345	0.0467549	0.833333	1.00896	up
Com_9379_pos	Lomibuvir	C25 H35 N O4 S	445.23	10.926	Full match	No results	No results	1.30481e+06	741849	663675	1.08349e+06	495064	1.85203e+06	296988	742729	436039	227148	376434	445662	2.43205	1.28217	0.00781895	0.916667	1.11162	up
Com_1462_pos	cinromide	C11 H12 Br N O	253.011	1.264	Full match	No results	No results	5.78651e+06	6.22024e+06	9.01631e+06	8.476e+06	1.87583e+07	4.54101e+06	2.35595e+06	4.52743e+06	3.46261e+06	3.41184e+06	2.88232e+06	5.00164e+06	2.43965	1.28667	0.00845705	0.972222	1.04692	up
Com_1547_pos	Propylparaben	C10 H12 O3	180.078	8.178	Full match	No results	No results	2.0189e+07	1.34855e+07	4.55011e+06	6.48973e+06	3.35921e+06	1.1821e+07	2.38529e+06	6.70752e+06	3.83058e+06	2.19322e+06	3.82485e+06	5.34748e+06	2.46592	1.30213	0.0434909	0.805556	1.04973	up
Com_4277_pos	8,9-Dihydroxy-6-oxo-6H-[1]benzofuro[3,2-c]chromen-3-yl acetate	C17 H10 O7	326.043	1.185	Full match	No results	No results	1.95725e+06	1.34363e+06	2.24063e+06	2.34924e+06	1.92484e+06	5.26086e+06	697805	769156	1.03419e+06	1.30692e+06	1.2269e+06	968845	2.51115	1.32835	0.00413983	1	1.09679	up
Com_10741_pos	Fluenetil	C16 H15 F O2	258.105	1.466	Full match	No results	No results	661876	325837	1.08919e+06	657747	1.31215e+06	583255	143786	469476	300501	152286	230535	490871	2.5903	1.37312	0.00845422	0.944444	1.25507	up
Com_1609_pos	N-Amidino-L-aspartic acid	C5 H9 N3 O4	175.059	1.312	Full match	No results	No results	1.32801e+07	5.71819e+06	1.55557e+07	1.25161e+07	4.59459e+06	1.72486e+07	1.54179e+06	5.90726e+06	5.07402e+06	2.18557e+06	4.44519e+06	7.31911e+06	2.60316	1.38026	0.0155694	0.861111	1.26676	up
Com_5386_pos	EPERVUDINE	C12 H18 N2 O5	270.122	11.368	Full match	No results	No results	2.44139e+06	1.74443e+06	1.11078e+06	2.01345e+06	910619	4.23245e+06	626608	1.24495e+06	524609	456708	1.19397e+06	608419	2.67506	1.41957	0.00916008	0.888889	1.20787	up
Com_11562_pos	2'-deoxymugineic acid	C12 H20 N2 O7	304.128	11.21	Full match	No results	No results	1.17915e+06	646637	703877	666962	388292	1.20519e+06	259537	312873	226577	293846	311346	334461	2.75509	1.4621	0.00191199	1	1.23535	up
Com_28_pos	Benserazide	C10 H15 N3 O5	257.102	1.305	Full match	No results	No results	1.70527e+09	1.06437e+09	3.22132e+09	2.41229e+09	3.65417e+09	1.23463e+09	3.92499e+08	1.03279e+09	9.23669e+08	4.62564e+08	6.39311e+08	1.16142e+09	2.8819	1.52702	0.00387811	0.972222	1.33804	up
Com_1981_pos	Adrafinil	C15 H15 N O3 S	289.079	1.424	Full match	No results	No results	9.52465e+06	9.06371e+06	5.92205e+06	6.65381e+06	1.0716e+07	1.53261e+07	6.1362e+06	970667	7.61098e+06	3.06888e+06	867777	1.04053e+06	2.9046	1.53834	0.0155305	0.916667	1.81392	up
Com_12623_pos	1,6,7-Trimethylnaphthalene	C13 H14	170.109	8.365	Full match	No results	No results	957507	338500	722503	822912	225330	386168	114301	352442	214226	81842.9	175177	247026	2.91382	1.54291	0.00825598	0.916667	1.35902	up
Com_10878_pos	2-(p-Isopropylphenyl)propene	C12 H16	160.125	8.37	Full match	No results	No results	1.18749e+06	516584	862405	1.01246e+06	295001	1.40361e+06	184531	456771	316385	179764	313479	359614	2.91489	1.54344	0.00696665	0.888889	1.29597	up
Com_1719_pos	Gemfibrozil	C15 H22 O3	250.156	11.185	Full match	No results	No results	6.75725e+06	6.55987e+06	5.43872e+06	6.43375e+06	1.83324e+06	1.82683e+07	1.5893e+06	6.3034e+06	1.87674e+06	1.08157e+06	2.42721e+06	1.9355e+06	2.97699	1.57385	0.0220625	0.861111	1.35664	up
Com_7427_pos	glu-thr	C9 H16 N2 O6	248.101	9.456	Full match	No results	No results	2.59011e+06	810721	1.27467e+06	1.36254e+06	1.05802e+06	2.71424e+06	372303	1.09476e+06	482978	349533	460248	532017	2.98019	1.5754	0.00218578	0.944444	1.38886	up
Com_10657_pos	dimethylthiambutene	C14 H17 N S2	263.082	7.243	Full match	No results	No results	1.39143e+06	643556	423341	562818	138107	830786	161597	384067	207929	155886	136581	241391	3.09918	1.63189	0.0261285	0.861111	1.28823	up
Com_9194_pos	Fenquizone	C14 H12 Cl N3 O3 S	337.028	1.243	Full match	No results	No results	873369	250758	1.20185e+06	1.09438e+06	543229	933533	109400	295010	312392	277361	205728	346563	3.16668	1.66297	0.00478507	0.888889	1.42108	up
Com_10153_pos	Evoxanthidine	C15 H11 N O4	269.069	7.918	Full match	No results	No results	1.0368e+06	1.11562e+06	218486	503408	167987	869723	164753	210349	264598	146687	239934	186662	3.22513	1.68936	0.0345352	0.833333	1.25342	up
Com_4180_pos	L-lupinic acid	C13 H18 N6 O3	306.143	10.247	Full match	No results	No results	5.67512e+06	3.15093e+06	4.28405e+06	3.3684e+06	1.04035e+06	2.68174e+06	678381	1.74845e+06	1.13296e+06	533925	1.04548e+06	1.11381e+06	3.23054	1.69178	0.00380053	0.888889	1.45707	up
Com_16786_pos	1-eicosyl-2-docosanoyl-sn-glycero-3-phosphocholine	C50 H102 N O7 P	859.743	1.187	Full match	No results	No results	51137.1	41721.6	141607	394633	124460	183073	41614.2	54277.2	46221	45354.2	47949.4	53771.9	3.23883	1.69547	0.0451811	0.805556	1.2012	up
Com_4951_pos	2BP70L44PR	C22 H30 F O8 P	472.166	13.264	Full match	No results	No results	2.75884e+06	3.32804e+06	2.29935e+06	3.79865e+06	2.72296e+06	3.54646e+06	686907	1.67402e+06	919392	640316	897931	863694	3.2477	1.69942	6.5867e-05	1	1.57221	up
Com_3325_pos	Curcumene	C15 H22	202.172	10.104	Full match	No results	No results	3.16821e+06	2.76506e+06	3.09424e+06	6.99341e+06	2.64118e+06	7.48022e+06	539365	2.93489e+06	1.35709e+06	470639	1.48122e+06	1.04352e+06	3.34013	1.73991	0.00413721	0.944444	1.68005	up
Com_11174_pos	iodo-[[5-(iodomercuriomethyl)-1,4-dioxan-2-yl]methyl]mercury	C6 H10 Hg2 I2 O2	771.819	1.234	Full match	No results	No results	308967	308883	381351	885854	646959	775911	91927.3	150793	247715	94623.7	148880	231907	3.42489	1.77606	0.000904161	1	1.57207	up
Com_4826_pos	Ibuprofen	C13 H18 O2	206.13	8.375	Full match	No results	No results	4.0852e+06	1.44366e+06	2.85586e+06	2.94997e+06	839244	4.94433e+06	493646	1.36205e+06	890399	345755	698916	1.14383e+06	3.46903	1.79453	0.0069426	0.916667	1.53523	up
Com_8153_pos	Dihydrouridine	C9 H14 N2 O6	246.086	9.357	Full match	No results	No results	1.58464e+06	488175	972290	736250	550415	2.35609e+06	203012	632247	211519	183563	334907	310081	3.56623	1.8344	0.00375254	0.944444	1.56165	up
Com_6841_pos	Phytosphingosine	C18 H39 N O3	317.292	13.042	Full match	No results	No results	434103	501657	1.76653e+06	1.5104e+06	2.78552e+06	909682	410510	316752	408957	308026	360677	410406	3.56963	1.83577	0.0155041	1	1.39373	up
Com_6584_pos	(2E)-5-methyl-2-phenylhex-2-enal	C13 H16 O	188.119	8.37	Full match	No results	No results	3.06455e+06	1.04963e+06	2.13852e+06	2.56846e+06	621868	3.14151e+06	325938	1.04045e+06	631424	238971	541008	746738	3.57056	1.83615	0.00558207	0.916667	1.59857	up
Com_1934_pos	11β-Prostaglandin F2α	C20 H34 O5	376.221	12.504	No results	Invalid mass	No results	1.50428e+07	8.15653e+06	5.42859e+06	6.68751e+06	1.74047e+06	1.2759e+07	1.86152e+06	3.34546e+06	1.39502e+06	2.75496e+06	1.99139e+06	2.4387e+06	3.61316	1.85326	0.0140393	0.861111	1.47659	up
Com_5027_pos	Hopantenic acid	C10 H19 N O5	233.125	7.646	Full match	No results	No results	2.26109e+06	1.86843e+06	3.29204e+06	3.16535e+06	1.12467e+06	4.67401e+06	372655	1.16112e+06	737757	431239	907796	606928	3.88515	1.95797	0.000626157	0.972222	1.72852	up
Com_11631_pos	5,9-Dihydroxy-10-methoxy-11-methylfuro[2,3-c]acridin-6(11H)-one	C17 H13 N O5	311.079	8.522	Full match	No results	No results	1.16612e+06	596969	302866	370276	139526	769313	65953.2	210034	158871	62452.8	178111	176389	3.92701	1.97343	0.00866675	0.888889	1.64284	up
Com_10074_pos	Ganglioside GM3 (d18:1/20:0)	C61 H112 N2 O21	1208.77	15.753	Full match	No results	No results	754256	893765	1.50928e+06	749999	1.24297e+06	1.62339e+06	132864	383204	162957	382417	285455	223503	4.31332	2.1088	8.6855e-05	1	1.9323	up
Com_3930_pos	Stiripentol	C14 H18 O3	234.125	8.375	Full match	No results	No results	5.04692e+06	1.71947e+06	3.72895e+06	3.72013e+06	884311	6.51095e+06	440543	1.45498e+06	841904	247605	655001	1.12772e+06	4.53268	2.18037	0.00446654	0.944444	1.90791	up
Com_649_pos	(2E)-2,5-Dichloro-4-oxo-2-hexenedioic acid	C6 H4 Cl2 O5	225.943	1.188	Full match	No results	No results	9.39087e+06	5.94467e+06	2.28168e+07	2.64593e+07	1.51435e+07	2.76892e+07	1.86643e+06	2.52853e+06	5.68479e+06	3.64414e+06	3.20951e+06	6.3674e+06	4.61119	2.20514	0.00112395	0.972222	1.91336	up
Com_5165_pos	Meptin	C16 H22 N2 O3	290.162	10.955	Full match	No results	No results	3.79142e+06	3.13877e+06	1.23599e+06	1.45017e+06	478308	518701	238538	329367	317267	298202	364629	384499	5.49203	2.45734	0.00955807	1	1.86357	up
Com_4853_pos	Perflubron	C8 Br F17	497.892	1.195	Full match	No results	No results	330013	194878	929331	1.43525e+06	753089	1.24498e+06	102561	136361	176687	168707	138450	136587	5.68747	2.50779	0.00422422	1	1.99604	up
Com_11556_pos	S-[(1Z)-N-Hydroxy-5-(methylsulfanyl)pentanimidoyl]cysteine	C9 H18 N2 O3 S2	266.076	8.988	Full match	No results	No results	931092	160432	402655	242204	131783	803592	56559.1	111681	60048.8	72044.2	90796	71855.9	5.77072	2.52875	0.00510943	1	1.96475	up
Com_1700_pos	Bicyclomycin	C12 H18 N2 O7	302.112	8.377	Full match	No results	No results	1.48305e+07	5.21954e+06	9.12683e+06	1.08706e+07	2.13995e+06	1.85806e+07	767169	3.29916e+06	1.84805e+06	376514	1.65348e+06	2.51142e+06	5.8119	2.53901	0.00325199	0.944444	2.29183	up
Com_7441_pos	p-Hydroxyketorolac	C15 H13 N O4	271.084	7.815	Full match	No results	No results	1.16138e+06	882779	460717	682804	135331	2.71165e+06	94056.8	141192	192919	86584.8	231964	208847	6.31529	2.65885	0.0107519	0.888889	2.00849	up
Com_8536_pos	Patidegib	C29 H48 N2 O3 S	504.34	14.004	Full match	No results	No results	1.86211e+06	905618	650575	794984	922457	1.01578e+06	121149	211931	112462	152355	169689	162980	6.61052	2.72476	2.96686e-06	1	2.41266	up
Com_2980_pos	UROBILIN, (-)-	C33 H42 N4 O6	590.308	10.018	Full match	No results	No results	8.43658e+06	6.47705e+06	6.1916e+06	3.98919e+06	4.08374e+06	2.46427e+06	296551	1.16599e+06	526751	885907	1.12279e+06	294848	7.37099	2.88186	0.000104189	1	2.70152	up
Com_7080_pos	8-Azaadenosine	C9 H12 N6 O4	268.091	9.115	Full match	No results	No results	2.12772e+06	401370	617487	541889	327163	947034	69966.6	100066	83932.7	85624	127768	131316	8.28943	3.05127	0.000482472	1	2.50579	up
Com_480_pos	13-deoxytedanolide	C32 H50 O10	594.34	12.669	Full match	No results	No results	5.59918e+07	4.22952e+07	1.9921e+07	2.40688e+07	2.23994e+07	1.26018e+07	577905	4.60491e+06	1.6863e+06	1.83897e+06	2.04471e+06	1.97723e+06	13.926	3.79971	2.13515e-05	1	3.48977	up
Com_665_pos	urobilinogen	C33 H44 N4 O6	592.324	10.045	Full match	No results	No results	3.54517e+07	1.8448e+07	9.45759e+06	2.46048e+07	1.35664e+07	7.39753e+06	809098	1.78192e+06	482263	1.76544e+06	803965	669223	17.2572	4.10913	5.87926e-06	1	3.67903	up

## Sheet: Table S19
Table S19. Differential metabolites in the P and M groups under positive ion model
ID	Name_des	Formula	Molecular Weight	RT [min]	ChemSpider_Results	mzCloud_Results	mzVault_Results	pos_P1	pos_P2	pos_P3	pos_P4	pos_P5	pos_P6	pos_M1	pos_M2	pos_M4	pos_M5	pos_M6	pos_M8	FC	log2FC	Pvalue	ROC	VIP	Up/Down
Com_1140_pos	g-Guanidinobutyrate	C5 H11 N3 O2	145.085	1.351	Full match	No results	No results	552775	1.88524e+06	1.4568e+06	1.10097e+06	1.06097e+06	1.79553e+06	1.66527e+07	5.94279e+06	1.86687e+07	1.01441e+07	7.125e+06	1.27392e+07	0.110173	-3.18216	7.99813e-06	1	4.20848	down
Com_7441_pos	p-Hydroxyketorolac	C15 H13 N O4	271.084	7.815	Full match	No results	No results	104228	243910	241499	141986	178948	167728	1.16138e+06	882779	460717	682804	135331	2.71165e+06	0.178684	-2.48452	0.0170422	0.861111	2.7027	down
Com_4853_pos	Perflubron	C8 Br F17	497.892	1.195	Full match	No results	No results	103220	225060	115743	236563	154287	126151	330013	194878	929331	1.43525e+06	753089	1.24498e+06	0.196627	-2.34646	0.004418	0.944444	2.83333	down
Com_3325_pos	Curcumene	C15 H22	202.172	10.104	Full match	No results	No results	523384	1.9088e+06	1.28965e+06	683279	607760	596355	3.16821e+06	2.76506e+06	3.09424e+06	6.99341e+06	2.64118e+06	7.48022e+06	0.214565	-2.22051	0.000293849	1	2.98084	down
Com_11174_pos	iodo-[[5-(iodomercuriomethyl)-1,4-dioxan-2-yl]methyl]mercury	C6 H10 Hg2 I2 O2	771.819	1.234	Full match	No results	No results	169043	119621	133159	199126	112686	115841	308967	308883	381351	885854	646959	775911	0.2568	-1.96128	0.00047425	1	2.46343	down
Com_649_pos	(2E)-2,5-Dichloro-4-oxo-2-hexenedioic acid	C6 H4 Cl2 O5	225.943	1.188	Full match	No results	No results	3.58043e+06	7.54385e+06	6.21778e+06	8.13856e+06	2.91668e+06	2.44529e+06	9.39087e+06	5.94467e+06	2.28168e+07	2.64593e+07	1.51435e+07	2.76892e+07	0.287056	-1.80059	0.00454908	0.916667	2.34875	down
Com_16786_pos	1-eicosyl-2-docosanoyl-sn-glycero-3-phosphocholine	C50 H102 N O7 P	859.743	1.187	Full match	No results	No results	40535.3	52862	42681.3	43563.9	38752.1	54044.7	51137.1	41721.6	141607	394633	124460	183073	0.290871	-1.78155	0.0358849	0.833333	1.91831	down
Com_4951_pos	2BP70L44PR	C22 H30 F O8 P	472.166	13.264	Full match	No results	No results	1.06412e+06	1.49505e+06	814220	903866	646348	448996	2.75884e+06	3.32804e+06	2.29935e+06	3.79865e+06	2.72296e+06	3.54646e+06	0.29113	-1.78026	0.000221001	1	2.47068	down
Com_6841_pos	Phytosphingosine	C18 H39 N O3	317.292	13.042	Full match	No results	No results	358830	297018	349058	637646	337177	382564	434103	501657	1.76653e+06	1.5104e+06	2.78552e+06	909682	0.298726	-1.74311	0.0168433	0.944444	1.98051	down
Com_1719_pos	Gemfibrozil	C15 H22 O3	250.156	11.185	Full match	No results	No results	804255	1.56571e+06	1.66766e+06	5.49143e+06	1.89053e+06	2.15258e+06	6.75725e+06	6.55987e+06	5.43872e+06	6.43375e+06	1.83324e+06	1.82683e+07	0.299665	-1.73858	0.0142272	0.888889	2.23209	down
Com_9379_pos	Lomibuvir	C25 H35 N O4 S	445.23	10.926	Full match	No results	No results	202349	341443	308805	409252	251334	386637	1.30481e+06	741849	663675	1.08349e+06	495064	1.85203e+06	0.309371	-1.69259	0.0013159	1	2.11639	down
Com_5386_pos	EPERVUDINE	C12 H18 N2 O5	270.122	11.368	Full match	No results	No results	416958	803413	443995	740344	873446	618028	2.44139e+06	1.74443e+06	1.11078e+06	2.01345e+06	910619	4.23245e+06	0.312868	-1.67637	0.0034201	1	2.05214	down
Com_10153_pos	Evoxanthidine	C15 H11 N O4	269.069	7.918	Full match	No results	No results	52862.6	275474	284507	235156	258683	177156	1.0368e+06	1.11562e+06	218486	503408	167987	869723	0.328178	-1.60745	0.0411352	0.75	1.94994	down
Com_1026_pos	Cyclopentolate	C17 H25 N O3	291.182	13.164	Full match	No results	No results	4.33102e+06	5.57717e+06	6.8781e+06	6.17562e+06	6.7933e+06	5.93741e+06	3.53137e+07	8.07565e+06	1.10119e+07	1.17651e+07	7.91742e+06	3.4575e+07	0.328484	-1.60611	0.0213803	1	1.76737	down
Com_1420_pos	pentahomomethionine	C10 H21 N O2 S	219.129	9.81	Full match	No results	No results	2.49423e+06	5.20155e+06	4.50741e+06	4.18016e+06	4.14355e+06	4.55138e+06	1.73517e+07	1.64731e+07	8.07391e+06	7.80644e+06	5.96843e+06	1.63304e+07	0.348291	-1.52164	0.0021508	1	1.94225	down
Com_2980_pos	UROBILIN, (-)-	C33 H42 N4 O6	590.308	10.018	Full match	No results	No results	760529	1.727e+06	2.53748e+06	916143	4.89779e+06	516074	8.43658e+06	6.47705e+06	6.1916e+06	3.98919e+06	4.08374e+06	2.46427e+06	0.358854	-1.47853	0.013168	0.888889	2.38951	down
Com_5465_pos	4,4'-Thiobis-2-butanone	C8 H14 O2 S	174.071	7.504	Full match	No results	No results	703517	991261	1.07842e+06	774151	907559	966384	3.29623e+06	2.89488e+06	1.79673e+06	1.57179e+06	1.38458e+06	3.85427e+06	0.366342	-1.44874	0.00194602	1	1.84321	down
Com_9540_pos	trihomomethionine	C8 H17 N O2 S	191.097	7.503	Full match	No results	No results	335789	517005	487154	375701	452668	467384	1.70784e+06	1.13543e+06	959992	798933	626306	1.74435e+06	0.377995	-1.40356	0.00175909	1	1.78132	down
Com_616_pos	Betamipron	C10 H11 N O3	193.073	8.109	Full match	No results	No results	6.14345e+06	1.76818e+07	8.69313e+06	2.07375e+07	1.63124e+07	1.57234e+07	6.6144e+07	4.13456e+07	1.92541e+07	3.15138e+07	1.90799e+07	4.73658e+07	0.379575	-1.39754	0.00710413	0.944444	1.84356	down
Com_1609_pos	N-Amidino-L-aspartic acid	C5 H9 N3 O4	175.059	1.312	Full match	No results	No results	1.6817e+06	9.26296e+06	3.94277e+06	3.56854e+06	2.39243e+06	5.98156e+06	1.32801e+07	5.71819e+06	1.55557e+07	1.25161e+07	4.59459e+06	1.72486e+07	0.389329	-1.36094	0.0153552	0.888889	1.88567	down
Com_4180_pos	L-lupinic acid	C13 H18 N6 O3	306.143	10.247	Full match	No results	No results	545083	1.59287e+06	1.32048e+06	1.68515e+06	1.30734e+06	1.78869e+06	5.67512e+06	3.15093e+06	4.28405e+06	3.3684e+06	1.04035e+06	2.68174e+06	0.40789	-1.29375	0.0186304	0.861111	1.62252	down
Com_8153_pos	Dihydrouridine	C9 H14 N2 O6	246.086	9.357	Full match	No results	No results	212137	557116	368779	492274	512653	587910	1.58464e+06	488175	972290	736250	550415	2.35609e+06	0.408333	-1.29218	0.0280598	0.833333	1.49823	down
Com_10074_pos	Ganglioside GM3 (d18:1/20:0)	C61 H112 N2 O21	1208.77	15.753	Full match	No results	No results	205632	431408	301351	526994	495444	810890	754256	893765	1.50928e+06	749999	1.24297e+06	1.62339e+06	0.409191	-1.28915	0.00356587	0.944444	1.78413	down
Com_7286_pos	amiloxate	C15 H20 O3	248.141	11.141	Full match	No results	No results	329910	614291	431712	1.26644e+06	491522	568509	1.57677e+06	1.18978e+06	1.24645e+06	1.56883e+06	513367	2.79694e+06	0.416367	-1.26407	0.0157413	0.861111	1.6341	down
Com_3743_pos	n-Hexanamide	C6 H13 N O	115.1	1.334	Full match	No results	No results	1.16174e+06	1.51634e+06	2.97931e+06	1.88533e+06	1.64367e+06	2.58739e+06	6.19343e+06	4.4942e+06	5.15464e+06	3.50146e+06	2.17864e+06	6.51584e+06	0.419919	-1.25182	0.00316773	0.944444	1.65725	down
Com_11703_pos	N-Glycosyl-L-asparagine	C10 H18 N2 O8	294.107	10.455	Full match	No results	No results	188382	218792	241606	267459	244487	255087	1.0916e+06	268185	509391	315013	288978	583820	0.46314	-1.11048	0.0320939	1	1.25956	down
Com_9194_pos	Fenquizone	C14 H12 Cl N3 O3 S	337.028	1.243	Full match	No results	No results	196538	602062	373836	550412	324190	282068	873369	250758	1.20185e+06	1.09438e+06	543229	933533	0.475607	-1.07216	0.0424119	0.805556	1.38714	down
Com_3058_pos	Benzoyl cyanide	C8 H5 N O	131.037	6.961	Full match	No results	No results	2.14212e+06	1.73973e+06	566867	2.19304e+06	975688	1.75837e+06	5.2303e+06	2.77094e+06	2.21325e+06	4.15091e+06	2.58718e+06	2.64415e+06	0.478438	-1.0636	0.0143637	1	1.55959	down
Com_4277_pos	8,9-Dihydroxy-6-oxo-6H-[1]benzofuro[3,2-c]chromen-3-yl acetate	C17 H10 O7	326.043	1.185	Full match	No results	No results	952444	1.69657e+06	617980	1.91402e+06	1.20428e+06	900359	1.95725e+06	1.34363e+06	2.24063e+06	2.34924e+06	1.92484e+06	5.26086e+06	0.483248	-1.04917	0.0197594	0.944444	1.34735	down
Com_5933_pos	lergotrile	C17 H18 Cl N3	299.118	9.28	Full match	No results	No results	178925	307067	456957	461847	355617	324689	1.26698e+06	1.10495e+06	410702	595101	278978	636205	0.485708	-1.04184	0.0482734	0.805556	1.27327	down
Com_7427_pos	glu-thr	C9 H16 N2 O6	248.101	9.456	Full match	No results	No results	430082	1.11397e+06	784746	762313	746576	1.03405e+06	2.59011e+06	810721	1.27467e+06	1.36254e+06	1.05802e+06	2.71424e+06	0.496594	-1.00986	0.0262202	0.916667	1.22736	down
Com_4489_pos	carbamorph	C8 H16 N2 O S2	220.07	9.785	Full match	No results	No results	1.17331e+06	1.47259e+06	2.32245e+06	1.44466e+06	1.32549e+06	1.37097e+06	4.95166e+06	3.79049e+06	1.7322e+06	1.38667e+06	3.05345e+06	2.13194e+06	0.534393	-0.904028	0.0391093	0.861111	1.18605	down
Com_14549_pos	DEHYDROCOSTUS LACTONE	C15 H18 O2	230.13	11.375	Full match	No results	No results	113338	177942	261137	269761	266681	188067	540313	422203	272165	387293	195385	498439	0.551397	-0.858836	0.0204023	0.916667	1.11816	down
Com_4559_pos	Caprolactam	C6 H11 N O	113.084	1.327	Full match	No results	No results	944353	1.97786e+06	1.78664e+06	1.32923e+06	1.56026e+06	1.08338e+06	3.02906e+06	3.71946e+06	1.53903e+06	2.00867e+06	2.89061e+06	2.54409e+06	0.551889	-0.857551	0.00716459	0.916667	1.14963	down
Com_1017_pos	4-Acetamido-2-amino-6-nitrotoluene	C9 H11 N3 O3	209.081	1.381	Full match	No results	No results	9.1444e+06	2.30872e+07	1.85148e+07	1.33277e+07	4.87459e+06	8.73617e+06	2.9427e+07	2.2182e+07	1.59301e+07	1.5072e+07	3.42602e+07	1.81174e+07	0.575491	-0.797134	0.046346	0.805556	1.23532	down
Com_1252_pos	(-)-Vindoline	C25 H32 N2 O6	456.224	14.395	Full match	No results	No results	5.27074e+06	7.15203e+06	4.01306e+06	2.33774e+06	4.85858e+06	1.08355e+07	1.37455e+07	8.45259e+06	1.02263e+07	5.90654e+06	9.60637e+06	8.77133e+06	0.607803	-0.718325	0.0447613	0.833333	1.17835	down
Com_937_pos	RADON RN-222	Rn	222.016	1.196	Full match	No results	No results	1.93427e+07	2.29664e+07	1.57582e+07	2.13794e+07	2.30289e+07	3.45552e+07	2.16707e+07	1.73433e+07	1.35605e+07	6.0501e+06	1.03939e+07	1.75233e+07	1.5834	0.66303	0.046886	0.861111	1.00358	up
Com_6251_pos	(17beta)-4,4-Difluoro-17-hydroxy-17-methylandrost-5-en-3-one	C20 H28 F2 O2	338.206	12.591	Full match	No results	No results	1.5914e+06	1.44089e+06	1.30742e+06	2.04562e+06	1.77207e+06	1.94388e+06	1.22698e+06	924231	1.46534e+06	974844	1.31741e+06	408828	1.5989	0.677084	0.0365897	0.916667	1.01555	up
Com_1055_pos	3-hydroxyhexadecanoylcarnitine	C23 H45 N O5	415.328	13.164	Full match	No results	No results	9.61742e+06	1.33277e+07	1.21561e+07	9.11848e+06	6.16713e+06	6.45834e+06	4.37532e+06	3.90681e+06	3.94304e+06	4.25858e+06	1.11399e+07	6.92161e+06	1.64553	0.718553	0.0325713	0.833333	1.05808	up
Com_8326_pos	N-[(9-beta-D-ribofuranosylpurin-6-yl)carbamoyl]threonine	C15 H20 N6 O8	412.132	7.467	Full match	No results	No results	1.46841e+06	1.9438e+06	1.55783e+06	1.39647e+06	1.5446e+06	1.57238e+06	1.35382e+06	1.19717e+06	551710	647306	843126	1.12037e+06	1.65984	0.731041	0.0116044	1	1.06075	up
Com_6196_pos	Arabinosylhypoxanthine	C10 H12 N4 O5	268.081	9.194	Full match	No results	No results	1.47638e+06	2.26292e+06	2.40087e+06	1.31464e+06	1.45694e+06	1.02014e+06	963322	755549	864084	1.38008e+06	1.17478e+06	790397	1.67536	0.744471	0.0149854	0.916667	1.00526	up
Com_629_pos	6-Ketoprostaglandin F1α	C20 H34 O6	352.221	12.261	No results	Invalid mass	No results	5.19869e+07	4.17745e+07	3.3458e+07	2.77091e+07	4.69637e+07	3.7126e+07	3.19415e+07	3.6261e+07	2.51511e+07	1.29076e+07	2.02685e+07	1.60904e+07	1.67591	0.744945	0.0177299	0.916667	1.09536	up
Com_9230_pos	Asparaginylarginylvalyltyrosylvalylhistidylprolylphenylalanine	C49 H70 N14 O11	1030.54	7.117	Full match	No results	No results	577833	1.13059e+06	1.01046e+06	1.22928e+06	1.18619e+06	1.22353e+06	1.27964e+06	712970	347902	459584	409281	504409	1.71197	0.775656	0.0262627	0.805556	1.16898	up
Com_4771_pos	Fenipentol	C11 H16 O	164.12	13.967	Full match	No results	No results	731839	607102	703140	1.05664e+06	828927	1.34011e+06	658917	479925	571123	298170	433823	589946	1.73744	0.796964	0.00830899	0.972222	1.04585	up
Com_9738_pos	hydrocortisone cypionate	C29 H42 O6	486.296	12.216	Full match	No results	No results	897166	1.01146e+06	886899	796881	707990	718226	577027	374481	498563	398587	578005	456087	1.74091	0.799845	0.000183343	1	1.07596	up
Com_4530_pos	CD-1790	C25 H27 N7 O3	473.218	11.915	Full match	No results	No results	3.81669e+06	4.33431e+06	3.12303e+06	2.43527e+06	3.91003e+06	3.27965e+06	2.4912e+06	2.59823e+06	1.62683e+06	1.06146e+06	1.67734e+06	2.54055e+06	1.74222	0.800926	0.00811876	0.916667	1.12756	up
Com_1450_pos	Furomine	C20 H32 N2 O4	364.237	15.375	Full match	No results	No results	774519	723024	1.11667e+06	762162	988975	814600	442272	377716	467282	239343	485802	893262	1.7827	0.834063	0.0120904	0.888889	1.23397	up
Com_8571_pos	Aniracetam	C12 H13 N O3	219.089	9.508	Full match	No results	No results	1.02083e+06	946825	650816	906605	919269	1.33075e+06	796875	708844	557870	330450	497503	316274	1.80032	0.848253	0.00862739	0.944444	1.21342	up
Com_14673_pos	Abexinostat	C21 H23 N3 O5	397.163	9.827	Full match	No results	No results	168471	403895	401590	201821	440222	413806	378109	225612	76680.9	101603	158526	169490	1.82862	0.870755	0.0443985	0.861111	1.29178	up
Com_3841_pos	3-Hydroxyhexadecadienoylcarnitine	C23 H41 N O5	411.297	12.507	Full match	No results	No results	861252	1.51235e+06	1.68004e+06	923568	695736	792767	401896	288841	208805	361787	1.56789e+06	694510	1.83491	0.875706	0.0448411	0.861111	1.54877	up
Com_3913_pos	Etonogestrel	C22 H28 O2	324.208	13.033	Full match	No results	No results	3.78964e+06	2.05856e+06	2.49675e+06	3.76534e+06	2.70736e+06	3.47382e+06	1.56678e+06	2.78728e+06	2.11648e+06	1.38183e+06	1.2572e+06	825399	1.84112	0.880584	0.0109365	0.888889	1.26222	up
Com_13204_pos	bilirubin	C33 H36 N4 O6	584.261	15.602	Full match	No results	No results	648409	676160	344615	360990	587389	308753	343033	189333	237313	131956	444306	233721	1.85249	0.889469	0.0186586	0.888889	1.22337	up
Com_7262_pos	isodesmosine	C24 H40 N5 O8	526.288	11.74	Full match	No results	No results	1.57367e+06	1.8673e+06	1.60888e+06	2.39276e+06	1.19633e+06	1.31511e+06	1.50425e+06	1.08505e+06	455500	703161	568051	1.03118e+06	1.86155	0.896503	0.0123031	0.944444	1.29488	up
Com_3840_pos	N~2~,N~6~-Bis(2,3-dihydroxybenzoyl)-L-lysinamide	C20 H23 N3 O7	417.155	8.738	Full match	No results	No results	2.23101e+06	3.01223e+06	2.25197e+06	2.21703e+06	2.57899e+06	3.82073e+06	2.43476e+06	2.72526e+06	934447	1.1382e+06	955869	355923	1.88566	0.91507	0.04176	0.805556	1.59213	up
Com_433_pos	Linoleyl carnitine	C25 H45 N O4	423.333	13.321	Full match	No results	No results	1.79966e+07	2.58223e+07	4.52797e+07	1.25357e+07	1.28992e+07	1.81781e+07	1.11588e+07	1.0278e+07	5.93401e+06	1.23994e+07	1.86332e+07	1.19485e+07	1.8864	0.915634	0.0424961	0.888889	1.12436	up
Com_5770_pos	9,12-Hexadecadienoylcarnitine	C23 H41 N O4	395.302	12.884	Full match	No results	No results	598495	750731	1.31898e+06	442478	386345	385006	348858	190490	263573	363407	591096	290552	1.89554	0.922612	0.0392442	0.916667	1.18054	up
Com_2531_pos	Solasodine	C27 H43 N O2	413.327	13.164	Full match	No results	No results	5.22227e+06	5.68342e+06	3.59799e+06	4.60014e+06	3.00049e+06	3.11521e+06	1.62407e+06	1.75481e+06	1.27568e+06	1.28276e+06	3.25236e+06	4.0885e+06	1.89932	0.925484	0.0144798	0.861111	1.37739	up
Com_10057_pos	OLEOYL TYROSINE	C27 H43 N O4	445.318	13.084	Full match	No results	No results	190453	234485	490460	204982	228637	294546	169249	103411	118135	143962	195757	130886	1.90801	0.932069	0.0060255	0.972222	1.18988	up
Com_746_pos	235BBF3K97	C20 H28	268.218	15.512	Full match	No results	No results	4.36412e+06	5.15116e+06	4.75182e+06	6.07365e+06	4.75023e+06	1.3326e+07	5.8419e+06	1.67615e+06	4.24445e+06	1.69979e+06	2.25106e+06	4.35448e+06	1.91435	0.936858	0.0356803	0.888889	1.29846	up
Com_189_pos	10'-apo-beta-carotenal	C27 H36 O	376.277	15.096	Full match	No results	No results	3.0828e+08	1.84954e+08	1.03844e+08	1.07587e+08	9.14646e+07	1.04765e+08	8.52422e+07	5.49121e+07	7.78911e+07	4.39842e+07	7.70598e+07	1.29869e+08	1.92105	0.941896	0.0346248	0.888889	1.1577	up
Com_953_pos	Stearidonic acid	C18 H28 O2	276.208	13.667	Full match	No results	No results	2.9263e+07	1.37493e+07	9.29008e+06	1.55869e+07	1.20231e+07	2.03629e+07	1.25002e+07	1.95443e+07	6.93192e+06	3.49381e+06	4.10173e+06	4.32478e+06	1.97017	0.97832	0.0365072	0.833333	1.66589	up
Com_5761_pos	(2R,3S)-3-Hydroxy-8-methyl-8-azabicyclo[3.2.1]octane-2-carboxylic acid	C9 H15 N O3	185.105	9.368	Full match	No results	No results	1.82743e+06	1.91753e+06	1.2116e+06	1.80477e+06	1.68457e+06	2.68486e+06	1.25315e+06	1.42569e+06	772738	646801	696780	844361	1.97371	0.980908	0.00221172	0.944444	1.3431	up
Com_3690_pos	(+)-Nootkatone	C15 H22 O	218.166	14.089	Full match	No results	No results	1.16807e+06	1.00381e+06	1.39667e+06	1.62232e+06	1.63079e+06	2.51264e+06	1.02378e+06	759691	601865	494289	1.28434e+06	551353	1.97957	0.985185	0.00612629	0.916667	1.33655	up
Com_1296_pos	1-Myristoyl-sn-glycerol 3-phosphate	C17 H35 O7 P	382.21	13.015	Full match	No results	No results	1.34339e+07	8.95257e+06	9.78342e+06	1.76931e+07	1.32877e+07	1.70235e+07	7.00363e+06	1.28514e+07	9.22856e+06	4.32751e+06	4.6805e+06	2.25993e+06	1.9869	0.990516	0.0229662	0.916667	1.54393	up
Com_3358_pos	(2-Hydroxy-2-oxido-1,3,2-dioxaphospholan-4-yl)methyl stearate	C21 H41 O6 P	420.264	14.805	Full match	No results	No results	5.74259e+06	4.28554e+06	2.17423e+06	1.90598e+06	1.8203e+06	2.36132e+06	1.73804e+06	1.14818e+06	1.239e+06	1.2635e+06	1.28163e+06	2.46602e+06	2.00189	1.00136	0.02296	0.888889	1.20666	up
Com_5454_pos	Decanoylcarnitine	C17 H33 N O4	315.24	11.582	Full match	Full match	No results	948419	1.20536e+06	1.51584e+06	524623	489501	408589	522835	379283	434283	577777	382293	233264	2.01299	1.00934	0.0414529	0.833333	1.20006	up
Com_965_pos	N-methylethanolamine phosphate	C3 H10 N O4 P	155.034	1.276	Full match	No results	No results	2.87653e+07	2.04074e+07	1.70645e+07	1.48577e+07	9.74001e+06	1.48677e+07	1.02489e+07	7.22235e+06	3.50342e+06	1.01578e+07	9.59809e+06	1.17146e+07	2.01549	1.01113	0.012702	0.916667	1.36411	up
Com_1652_pos	N-acetyl-beta-D-glucosaminylamine	C8 H16 N2 O5	220.107	12.432	Full match	No results	No results	2.18655e+06	2.70437e+06	2.23793e+06	2.56325e+06	3.7507e+06	5.34733e+06	2.37023e+06	1.52776e+06	1.43725e+06	1.22041e+06	1.23353e+06	1.15595e+06	2.1006	1.0708	0.00274296	0.944444	1.37362	up
Com_2596_pos	2-ETHYL-4,5-DIMETHYLOXAZOLE	C7 H11 N O	125.084	1.374	Full match	No results	No results	4.32467e+06	2.6322e+06	8.94776e+06	6.68358e+06	5.93317e+06	4.24461e+06	1.6884e+06	2.95631e+06	2.21669e+06	2.36452e+06	3.80577e+06	2.49619e+06	2.11014	1.07734	0.00841755	0.944444	1.36862	up
Com_7979_pos	Canthaxanthin	C40 H52 O2	564.398	15.325	Full match	No results	No results	1.42059e+06	753093	391384	1.38904e+06	1.16446e+06	1.35693e+06	496822	625156	817662	247261	474554	392562	2.12032	1.08428	0.0223699	0.833333	1.39505	up
Com_2892_pos	Hexyl 2-furoate	C11 H16 O3	196.109	9.408	Full match	No results	No results	892082	944364	1.06308e+06	1.17597e+06	1.48639e+06	1.8453e+06	786281	689589	592422	421276	488392	479662	2.14228	1.09914	0.000571483	1	1.43505	up
Com_720_pos	PALGLY	C18 H35 N O3	313.26	13.355	Full match	No results	No results	1.30475e+07	7.90831e+06	2.00582e+07	2.06599e+07	3.37947e+07	1.17497e+07	8.94593e+06	1.63004e+07	4.55824e+06	1.1827e+07	6.06975e+06	2.29296e+06	2.14461	1.10072	0.0422834	0.833333	1.60522	up
Com_2729_pos	Ubiquinone Q4	C29 H42 O4	454.307	12.656	Full match	No results	No results	3.05407e+06	2.35271e+06	1.93024e+06	2.66292e+06	1.74183e+06	2.09602e+06	1.40365e+06	521235	1.38148e+06	836140	1.5998e+06	691287	2.15087	1.10492	0.00478604	1	1.59317	up
Com_4490_pos	6,8-Diprenylnaringenin	C25 H28 O5	408.195	14.714	Full match	No results	No results	3.86105e+06	4.2026e+06	1.98005e+06	1.55536e+06	886938	1.38928e+06	1.63313e+06	633536	887036	894598	622645	1.28065e+06	2.33135	1.22117	0.030958	0.833333	1.44672	up
Com_11527_pos	Epanolol	C20 H23 N3 O4	369.167	9.43	Full match	No results	No results	632879	631910	416051	757665	639892	976754	454404	445184	348967	116762	206925	164630	2.33474	1.22326	0.00748234	0.944444	1.8133	up
Com_2264_pos	capsaicin	C18 H27 N O3	305.198	12.494	Full match	No results	No results	925447	352176	291214	250456	177119	401660	227503	164051	145220	146687	115144	195748	2.41169	1.27004	0.0195507	0.944444	1.4573	up
Com_9088_pos	Tuftsin	C21 H40 N8 O6	500.309	11.121	Full match	No results	No results	1.37395e+06	1.11591e+06	649691	655546	329396	1.18998e+06	747830	238509	329448	374942	258837	233735	2.43414	1.28342	0.0117713	0.861111	1.67388	up
Com_10060_pos	Roxane	C19 H28 N2 O4	348.205	14.316	Full match	No results	No results	1.15485e+06	721704	584456	855042	785038	708997	327307	600841	444251	247491	179104	163921	2.45048	1.29306	0.00367444	0.972222	1.87763	up
Com_8720_pos	Dihomo-gamma-linolenic acid	C20 H34 O2	306.255	14.351	Full match	No results	No results	1.49225e+06	364001	311540	668731	625449	1.11975e+06	361553	893209	226416	69013.8	196812	49314.6	2.55061	1.35084	0.0397905	0.861111	2.48918	up
Com_3590_pos	Gusperimus	C17 H37 N7 O3	387.297	12.583	Full match	No results	No results	1.59649e+06	3.02867e+06	1.94968e+06	1.15217e+06	940661	525944	295008	322920	330866	429150	1.18462e+06	1.02175e+06	2.56496	1.35893	0.0214973	0.861111	1.92991	up
Com_66_pos	1-heptadecanoyl-sn-glycero-3-phosphate	C20 H41 O7 P	424.257	14.646	Full match	No results	No results	1.5385e+09	5.81879e+08	4.40746e+08	3.0561e+08	2.28243e+08	2.38968e+08	2.1703e+08	1.38812e+08	1.69457e+08	1.30931e+08	2.11362e+08	4.09013e+08	2.61157	1.38492	0.0481339	0.916667	1.50575	up
Com_1528_pos	callystatin A	C29 H44 O4	456.322	12.787	Full match	No results	No results	7.85104e+06	4.15381e+06	2.42252e+06	6.30285e+06	3.17824e+06	5.34551e+06	4.5388e+06	703098	1.47833e+06	1.81246e+06	1.76989e+06	813549	2.63167	1.39598	0.00927465	0.916667	2.07812	up
Com_4776_pos	Fesoterodine	C26 H37 N O3	411.276	12.951	Full match	No results	No results	327224	951270	749286	1.13334e+06	414482	800981	185708	171215	163233	283716	452956	404712	2.63405	1.39728	0.00523753	0.916667	1.92503	up
Com_7062_pos	Endosulfan	C9 H6 Cl6 O3 S	403.818	1.165	Full match	No results	No results	1.34138e+06	1.4218e+06	1.70923e+06	701177	1.64391e+06	2.18994e+06	1.11351e+06	736676	414532	358642	419940	339537	2.66269	1.41288	0.00224445	0.944444	1.96767	up
Com_7893_pos	Pimobendan	C19 H18 N4 O2	334.143	13.907	Full match	No results	No results	1.75698e+06	884337	551774	754754	730906	984676	489284	661296	260430	280205	170101	254293	2.67697	1.4206	0.00293715	0.972222	1.96459	up
Com_1617_pos	Adaprolol	C26 H39 N O4	429.286	12.951	Full match	No results	No results	1.7718e+06	2.14404e+06	2.57295e+06	3.79036e+06	1.27378e+06	2.21377e+06	816561	461685	505471	889322	1.16411e+06	1.28196e+06	2.68928	1.42722	0.00137478	0.972222	1.96186	up
Com_1388_pos	(2R)-3-[(1Z)-1-Hexadecen-1-yloxy]-2-hydroxypropyl dihydrogen phosphate	C19 H39 O6 P	394.247	14.49	Full match	No results	No results	3.96176e+06	3.62453e+06	6.38333e+06	5.09276e+06	1.06812e+07	2.04819e+07	973541	8.28874e+06	2.7118e+06	2.05406e+06	3.95467e+06	660449	2.69403	1.42977	0.0377173	0.861111	2.15282	up
Com_768_pos	S(8)-aminomethyldihydrolipoamide	C9 H20 N2 O S2	236.102	11.196	Full match	No results	No results	6.74653e+06	6.47039e+06	2.09795e+07	9.20386e+06	9.0894e+06	1.17504e+07	6.67042e+06	5.38693e+06	2.92899e+06	2.66908e+06	2.55964e+06	3.31455e+06	2.73018	1.449	0.00211056	0.972222	1.88805	up
Com_4479_pos	5α-Pregnan-3,20-dione	C21 H32 O2	316.237	15.553	No match	Invalid mass	No results	3.16326e+06	1.56856e+06	1.70666e+06	1.5547e+06	1.32333e+06	1.58535e+06	883149	667047	744945	339020	511609	833950	2.73935	1.45383	0.000408901	1	1.93416	up
Com_3259_pos	Epiguanine	C6 H7 N5 O	165.065	1.345	Full match	No results	No results	5.92788e+06	2.76754e+06	3.32467e+06	1.09122e+06	885458	2.14664e+06	1.34942e+06	688598	890879	909730	1.095e+06	937105	2.74981	1.45933	0.0342157	0.805556	1.58659	up
Com_3810_pos	1-stearoyl-2-oleoyl-sn-glycero-3-phosphoserine	C42 H80 N O10 P	789.548	15.33	Full match	No results	No results	1.29779e+06	1.94897e+06	3.48395e+06	4.53243e+06	3.20836e+06	4.19316e+06	1.64265e+06	2.74499e+06	594240	693349	722209	243812	2.81041	1.49078	0.0146088	0.916667	2.362	up
Com_2099_pos	Propapyriogenin A2	C30 H44 O5	484.317	12.965	Full match	No results	No results	724436	377957	367060	1.3234e+06	345945	409239	347684	140141	152966	136622	289847	180465	2.8436	1.50772	0.00555401	0.972222	1.8662	up
Com_521_pos	Stachydrine	C7 H13 N O2	143.094	1.366	Full match	No results	No results	3.40352e+07	3.41779e+07	7.68509e+07	4.21234e+07	4.55028e+07	4.87085e+07	1.51495e+07	1.4666e+07	1.33545e+07	1.5413e+07	2.50084e+07	1.52395e+07	2.84727	1.50958	7.52926e-05	1	1.98704	up
Com_2446_pos	1-oleoyl-2-arachidonoyl-sn-glycero-3-phospho-L-serine	C44 H76 N O10 P	809.518	11.795	Full match	No results	No results	3.90224e+06	8.81844e+06	9.58102e+06	5.44167e+06	7.59647e+06	6.72538e+06	3.89272e+06	3.2071e+06	1.01282e+06	1.19668e+06	903380	4.42416e+06	2.87392	1.52302	0.00733689	0.972222	2.3294	up
Com_854_pos	11-Deoxy prostaglandin F1α	C20 H36 O4	362.242	14.026	No results	Invalid mass	No results	4.6769e+06	6.52653e+06	9.53921e+06	5.72951e+06	1.90446e+07	4.33717e+07	3.10057e+06	2.02127e+07	2.11032e+06	1.56107e+06	2.7004e+06	383357	2.95621	1.56375	0.0456559	0.861111	2.82756	up
Com_849_pos	(9cis)-Retinal	C20 H28 O	284.213	14.035	Full match	Full match	No results	4.81862e+06	3.45299e+06	3.91117e+06	6.94845e+06	6.03545e+06	9.22779e+06	2.96188e+06	3.13179e+06	1.55888e+06	892196	1.389e+06	1.69024e+06	2.95892	1.56507	0.0012323	1	2.14982	up
Com_235_pos	Vitamin A	C20 H30 O	286.229	14.927	Full match	No results	No results	1.80521e+07	1.80056e+07	2.6183e+07	2.84228e+07	2.29405e+07	6.08336e+07	1.67285e+07	6.00673e+06	1.30791e+07	4.62297e+06	2.71102e+06	1.53558e+07	2.98163	1.5761	0.00924868	1	2.29055	up
Com_4912_pos	Falecalcitriol	C27 H38 F6 O3	524.274	11.351	Full match	No results	No results	2.74134e+06	2.04881e+06	851093	1.51367e+06	777990	2.38528e+06	675177	327722	625155	986114	539707	302325	2.98541	1.57793	0.00403079	0.944444	2.05318	up
Com_4107_pos	calcitroic acid	C23 H34 O4	374.248	14.723	Full match	No results	No results	4.3298e+06	1.80436e+06	906441	816814	600452	872404	726229	326846	514254	357875	343335	855913	2.98621	1.57832	0.0282962	0.916667	1.73824	up
Com_1347_pos	Androstanolone	C19 H30 O2	290.224	14.108	Full match	No results	No results	1.79468e+07	5.72161e+06	4.60399e+06	2.68916e+06	2.47325e+06	3.64033e+06	2.95627e+06	2.2836e+06	1.56615e+06	1.60395e+06	1.61394e+06	1.87983e+06	3.11458	1.63904	0.027174	0.944444	1.7373	up
Com_383_pos	(10E,12Z)-9-Hydroperoxy-10,12-octadecadienoic acid	C18 H32 O4	312.229	13.175	Full match	No results	No results	1.03507e+08	5.30837e+07	5.52542e+07	8.30714e+07	9.87687e+07	1.01318e+08	3.73244e+07	5.69292e+07	1.82935e+07	1.16292e+07	1.67827e+07	1.73479e+07	3.12686	1.64471	0.00199208	0.944444	2.42568	up
Com_520_pos	Traumatic Acid	C12 H20 O4	228.135	10	Full match	No results	No results	9.69114e+06	7.48601e+06	1.106e+07	1.41474e+07	5.44581e+06	2.65396e+07	5.77147e+06	4.92543e+06	3.22956e+06	2.12731e+06	3.10028e+06	2.77746e+06	3.39101	1.76171	0.00225335	0.972222	2.19844	up
Com_5946_pos	Prulaurasin	C14 H17 N O6	312.128	9.859	No results	No results	Invalid mass	850453	1.13932e+06	671061	1.51791e+06	761432	661312	277529	219383	269527	238580	203869	391881	3.49925	1.80705	3.79783e-05	1	2.37994	up
Com_4_pos	monolinolein	C21 H38 O4	354.275	14.716	Partial match	No results	Full match	1.67633e+10	7.71097e+09	2.60018e+09	2.89481e+09	1.53599e+09	2.19669e+09	2.51651e+09	7.36175e+08	1.20125e+09	9.4321e+08	8.66065e+08	3.23665e+09	3.54763	1.82685	0.0420613	0.833333	2.01137	up
Com_577_pos	1-[(Carboxyacetyl)amino]cyclopropanecarboxylic acid	C7 H9 N O5	187.047	1.343	Full match	No results	No results	5.89259e+07	2.86788e+07	4.31335e+07	1.01716e+07	5.04107e+06	2.22007e+07	1.20786e+07	5.15503e+06	4.77171e+06	6.93471e+06	9.45892e+06	8.53913e+06	3.58241	1.84093	0.0398373	0.833333	1.97767	up
Com_716_pos	Glu-Gly	C7 H12 N2 O5	204.074	1.339	Full match	No results	No results	4.30591e+07	2.10334e+07	3.17052e+07	7.38833e+06	4.31497e+06	1.62794e+07	8.73851e+06	4.59036e+06	3.24637e+06	4.9289e+06	6.81827e+06	6.18884e+06	3.58667	1.84264	0.0311815	0.833333	2.01129	up
Com_1900_pos	Thromoboxane B1	C20 H36 O6	394.232	13.003	No results	Invalid mass	No results	1.41063e+06	1.84641e+06	2.70008e+06	2.23243e+06	1.90212e+06	5.07391e+06	945897	533796	533616	968172	477455	641365	3.69865	1.887	0.000294367	1	2.42419	up
Com_656_pos	Glycocholic Acid	C26 H43 N O6	465.307	12.953	Partial match	No results	Full match	6.36935e+06	1.03238e+07	1.02805e+07	1.24958e+07	3.36428e+06	1.00256e+07	2.13019e+06	1.41986e+06	1.32849e+06	2.05854e+06	3.52769e+06	3.82292e+06	3.69965	1.88739	0.000663368	0.944444	2.5309	up
Com_1549_pos	S-[(2E,6E)-farnesyl]-L-cysteine	C18 H31 N O2 S	325.209	14.435	Full match	No results	No results	3.25203e+06	1.96118e+06	2.83202e+06	3.67326e+06	4.33699e+06	6.04198e+06	1.46401e+06	1.26101e+06	984397	462313	768174	824529	3.83342	1.93863	0.000153386	1	2.57506	up
Com_456_pos	(2R)-1-(Octanoyloxy)-3-(phosphonooxy)-2-propanyl tridecanoate	C24 H47 O8 P	494.299	12.69	Full match	No results	No results	5.54546e+07	4.05394e+07	3.54609e+07	2.98146e+07	3.48021e+07	5.69926e+07	1.42998e+07	4.5659e+06	1.16459e+07	1.17395e+07	1.84344e+07	4.62878e+06	3.87457	1.95403	0.000936061	1	2.80074	up
Com_82_pos	2-arachidonoylglycerol	C23 H38 O4	378.276	14.674	Full match	No results	No results	1.29701e+09	5.38988e+08	3.67322e+08	2.5063e+08	1.26136e+08	1.86e+08	2.05931e+08	5.31327e+07	8.41344e+07	6.61102e+07	9.66474e+07	2.01019e+08	3.91257	1.96812	0.0178567	0.888889	2.27463	up
Com_1468_pos	5-Hexyl-2-oxotetrahydro-3-furancarboxylic acid	C11 H18 O4	214.12	10.811	Full match	No results	No results	3.69961e+06	3.33154e+06	3.90913e+06	5.60157e+06	5.65998e+06	9.46465e+06	2.41931e+06	1.6303e+06	899077	798216	920158	992586	4.1342	2.04761	0.000128058	1	2.74483	up
Com_806_pos	(S)-2-methylbutanal	C5 H10 O	86.0735	0.477	Full match	No results	No results	3.46924e+07	4.32274e+06	2.37695e+07	3.25992e+07	3.37348e+07	5.74468e+06	4.97768e+06	3.90413e+06	6.41218e+06	4.23897e+06	4.35482e+06	8.37003e+06	4.18079	2.06378	0.0282249	0.833333	2.27238	up
Com_290_pos	3-BHA	C11 H16 O2	180.114	11.093	Full match	No results	No results	2.27768e+07	1.63264e+07	3.03741e+07	2.98387e+07	1.70475e+07	4.40421e+07	1.14115e+07	9.49577e+06	3.41554e+06	3.12247e+06	3.05462e+06	3.19744e+06	4.76019	2.25102	0.000406463	1	3.19243	up
Com_4758_pos	Estra-1,3,5(10)-trien-3-ol	C18 H24 O	256.182	12.953	Full match	No results	No results	672358	554399	614402	659504	819037	1.55456e+06	302065	271429	108629	88199	115274	123360	4.831	2.27232	0.000143397	1	3.10565	up
Com_775_pos	19-Nortestosterone	C18 H26 O2	274.192	13.573	Full match	Full match	No results	6.2625e+06	4.60995e+06	9.54149e+06	9.07744e+06	9.93985e+06	1.60652e+07	3.6876e+06	3.75994e+06	1.16869e+06	664243	1.10789e+06	1.07589e+06	4.84082	2.27525	0.000931886	1	3.30223	up
Com_84_pos	2-Linoleoyl glycerol	C21 H38 O4	336.265	14.719	No match	Invalid mass	No results	1.22558e+09	3.23543e+08	1.21916e+08	1.04239e+08	6.92722e+07	8.41308e+07	9.32615e+07	3.77379e+07	4.70312e+07	4.20589e+07	3.65687e+07	1.1019e+08	5.25744	2.39436	0.0496296	0.861111	2.21384	up
Com_557_pos	Desoxycortone	C21 H30 O3	330.216	14.106	No results	Invalid mass	No results	6.18226e+07	1.46702e+07	1.03021e+07	6.68346e+06	6.40137e+06	1.07666e+07	5.70699e+06	6.12756e+06	2.28937e+06	2.09685e+06	2.06737e+06	1.82836e+06	5.50028	2.45951	0.00606982	1	2.84059	up
Com_279_pos	Arachidonyl trifluoromethyl ketone	C21 H31 F3 O	356.231	14.57	Full match	No results	No results	3.36493e+07	1.48982e+07	2.19636e+07	3.69371e+07	4.5888e+07	5.69647e+07	9.95171e+06	5.29506e+06	6.95589e+06	3.2542e+06	5.60618e+06	3.30332e+06	6.11938	2.61339	5.68649e-05	1	3.4297	up
Com_343_pos	Acetyl hexamethyl tetralin	C18 H26 O	258.197	14.592	Full match	No results	No results	1.36386e+07	1.30843e+07	2.10958e+07	2.48932e+07	2.96073e+07	4.29813e+07	7.5129e+06	5.17002e+06	2.94753e+06	1.86264e+06	1.74919e+06	2.12356e+06	6.80059	2.76566	9.53417e-05	1	3.79158	up
Com_545_pos	mefexamide	C15 H24 N2 O3	280.179	14.591	Full match	No results	No results	7.44964e+06	7.73747e+06	1.16985e+07	1.40577e+07	1.67824e+07	2.50093e+07	4.23566e+06	2.95968e+06	1.28098e+06	955354	937345	1.21349e+06	7.14309	2.83655	0.000113208	1	3.92352	up
Com_171_pos	L-Ergothioneine	C9 H15 N3 O2 S	229.088	1.364	Partial match	Full match	No results	4.49349e+07	3.74216e+07	7.17466e+07	4.7652e+07	5.64198e+07	7.35469e+07	7.84393e+06	5.57458e+06	5.57032e+06	5.89625e+06	8.77276e+06	5.99068e+06	8.36656	3.06463	7.15677e-08	1	4.05531	up
Com_7430_pos	2-Hydroxyimipramine	C19 H24 N2 O	296.188	7.848	Full match	No results	No results	750737	875800	941089	776984	781969	838626	69231.7	53785.9	61515.9	62661.5	41345.7	61278.9	14.1936	3.82717	5.10136e-09	1	5.12994	up
Com_1407_pos	Tetrahydrodeoxycorticosterone	C21 H34 O3	334.25	13.552	Full match	No results	No results	1.69962e+07	1.92886e+06	874977	1.11373e+06	412110	455320	404565	256732	163876	168587	160199	175605	16.3822	4.03406	0.0191036	1	3.57546	up

## Sheet: Table S20
Table S20. Differential metabolites in the L and M groups under positive ion model
ID	Name_des	Formula	Molecular Weight	RT [min]	ChemSpider_Results	mzCloud_Results	mzVault_Results	pos_L1	pos_L2	pos_L3	pos_L4	pos_L5	pos_L7	pos_M1	pos_M2	pos_M4	pos_M5	pos_M6	pos_M8	FC	log2FC	Pvalue	ROC	VIP	Up/Down
Com_3325_pos	Curcumene	C15 H22	202.172	10.104	Full match	No results	No results	685421	608989	629473	431306	897001	1.17735e+06	3.16821e+06	2.76506e+06	3.09424e+06	6.99341e+06	2.64118e+06	7.48022e+06	0.16944	-2.56116	4.79344e-05	1	3.17285	down
Com_7441_pos	p-Hydroxyketorolac	C15 H13 N O4	271.084	7.815	Full match	No results	No results	163829	124063	178546	183621	252871	168417	1.16138e+06	882779	460717	682804	135331	2.71165e+06	0.177532	-2.49385	0.0183084	0.861111	2.56806	down
Com_1026_pos	Cyclopentolate	C17 H25 N O3	291.182	13.164	Full match	No results	No results	2.97957e+06	2.40435e+06	2.19781e+06	2.28733e+06	7.16337e+06	5.97729e+06	3.53137e+07	8.07565e+06	1.10119e+07	1.17651e+07	7.91742e+06	3.4575e+07	0.211761	-2.23949	0.00230025	1	2.69697	down
Com_4951_pos	2BP70L44PR	C22 H30 F O8 P	472.166	13.264	Full match	No results	No results	693794	468873	404264	298272	1.0492e+06	997105	2.75884e+06	3.32804e+06	2.29935e+06	3.79865e+06	2.72296e+06	3.54646e+06	0.211957	-2.23816	0.000235483	1	3.0247	down
Com_1462_pos	cinromide	C11 H12 Br N O	253.011	1.264	Full match	No results	No results	2.32995e+06	1.04726e+06	1.43831e+06	2.24652e+06	3.80504e+06	873162	5.78651e+06	6.22024e+06	9.01631e+06	8.476e+06	1.87583e+07	4.54101e+06	0.22236	-2.16903	0.000558889	1	2.80158	down
Com_10741_pos	Fluenetil	C16 H15 F O2	258.105	1.466	Full match	No results	No results	204642	116819	164302	152939	328966	84748.1	661876	325837	1.08919e+06	657747	1.31215e+06	583255	0.227301	-2.13732	0.000334932	0.972222	2.7188	down
Com_1140_pos	g-Guanidinobutyrate	C5 H11 N3 O2	145.085	1.351	Full match	No results	No results	4.09407e+06	2.80375e+06	2.45609e+06	3.10147e+06	1.68611e+06	2.16798e+06	1.66527e+07	5.94279e+06	1.86687e+07	1.01441e+07	7.125e+06	1.27392e+07	0.228833	-2.12763	0.000149949	1	2.68702	down
Com_5386_pos	EPERVUDINE	C12 H18 N2 O5	270.122	11.368	Full match	No results	No results	455799	432134	447930	260115	1.00447e+06	511522	2.44139e+06	1.74443e+06	1.11078e+06	2.01345e+06	910619	4.23245e+06	0.249895	-2.00061	0.00102842	0.972222	2.46722	down
Com_7556_pos	bisphenol A diglycidyl ether	C21 H24 O4	340.169	14.934	Full match	No results	No results	250166	212437	249499	259049	274879	269764	1.32485e+06	740609	876812	306996	816341	1.72332e+06	0.261844	-1.93322	0.00372991	1	2.28373	down
Com_1719_pos	Gemfibrozil	C15 H22 O3	250.156	11.185	Full match	No results	No results	1.40606e+06	1.32788e+06	1.26542e+06	1.00372e+06	4.90865e+06	2.27981e+06	6.75725e+06	6.55987e+06	5.43872e+06	6.43375e+06	1.83324e+06	1.82683e+07	0.269182	-1.89335	0.00835636	0.944444	2.33361	down
Com_28_pos	Benserazide	C10 H15 N3 O5	257.102	1.305	Full match	No results	No results	8.77471e+08	4.43234e+08	5.61923e+08	6.63085e+08	8.83025e+08	2.33639e+08	1.70527e+09	1.06437e+09	3.22132e+09	2.41229e+09	3.65417e+09	1.23463e+09	0.275531	-1.85971	0.00135395	1	2.35864	down
Com_9379_pos	Lomibuvir	C25 H35 N O4 S	445.23	10.926	Full match	No results	No results	239571	227887	268417	247260	233866	502256	1.30481e+06	741849	663675	1.08349e+06	495064	1.85203e+06	0.279968	-1.83667	0.000687093	0.972222	2.25435	down
Com_264_pos	5-aminoimidazole ribotide	C8 H14 N3 O7 P	295.057	1.268	Full match	No results	No results	5.0968e+07	2.6164e+07	3.01213e+07	5.41433e+07	6.50889e+07	2.20047e+07	1.57657e+08	7.73229e+07	1.10599e+08	1.69664e+08	2.02555e+08	1.17515e+08	0.297481	-1.74913	0.000372506	1	2.30489	down
Com_10153_pos	Evoxanthidine	C15 H11 N O4	269.069	7.918	Full match	No results	No results	97727.1	95120.2	253277	88976.4	407911	250765	1.0368e+06	1.11562e+06	218486	503408	167987	869723	0.305156	-1.71238	0.0258592	0.833333	2.08296	down
Com_5027_pos	Hopantenic acid	C10 H19 N O5	233.125	7.646	Full match	No results	No results	542050	525512	1.56011e+06	646023	1.48984e+06	712588	2.26109e+06	1.86843e+06	3.29204e+06	3.16535e+06	1.12467e+06	4.67401e+06	0.334203	-1.5812	0.00320782	0.944444	2.05527	down
Com_8153_pos	Dihydrouridine	C9 H14 N2 O6	246.086	9.357	Full match	No results	No results	357613	310600	379385	302217	482190	414017	1.58464e+06	488175	972290	736250	550415	2.35609e+06	0.335836	-1.57417	0.0119983	1	1.73013	down
Com_1420_pos	pentahomomethionine	C10 H21 N O2 S	219.129	9.81	Full match	No results	No results	2.68019e+06	3.35077e+06	5.38974e+06	2.34247e+06	6.82624e+06	4.7897e+06	1.73517e+07	1.64731e+07	8.07391e+06	7.80644e+06	5.96843e+06	1.63304e+07	0.352469	-1.50443	0.00267347	0.972222	1.90212	down
Com_5465_pos	4,4'-Thiobis-2-butanone	C8 H14 O2 S	174.071	7.504	Full match	No results	No results	645460	642485	1.02127e+06	603614	1.39792e+06	924987	3.29623e+06	2.89488e+06	1.79673e+06	1.57179e+06	1.38458e+06	3.85427e+06	0.353803	-1.49898	0.00117834	0.972222	1.87236	down
Com_9540_pos	trihomomethionine	C8 H17 N O2 S	191.097	7.503	Full match	No results	No results	313954	329056	510438	315724	670332	475569	1.70784e+06	1.13543e+06	959992	798933	626306	1.74435e+06	0.375037	-1.4149	0.00132109	0.972222	1.76033	down
Com_4454_pos	Erythromycin ethylsuccinate	C43 H75 N O16	861.505	14.926	Full match	No results	No results	1.22729e+06	1.41914e+06	1.77597e+06	1.22222e+06	1.67444e+06	513656	3.5916e+06	2.27496e+06	5.87833e+06	2.43548e+06	3.69944e+06	2.83006e+06	0.378212	-1.40273	0.0019239	1	1.83204	down
Com_7286_pos	amiloxate	C15 H20 O3	248.141	11.141	Full match	No results	No results	266260	260483	251292	233262	1.57727e+06	919881	1.57677e+06	1.18978e+06	1.24645e+06	1.56883e+06	513367	2.79694e+06	0.394557	-1.34169	0.0216403	0.833333	2.13037	down
Com_10074_pos	Ganglioside GM3 (d18:1/20:0)	C61 H112 N2 O21	1208.77	15.753	Full match	No results	No results	430237	601428	469432	564320	305914	322209	754256	893765	1.50928e+06	749999	1.24297e+06	1.62339e+06	0.39765	-1.33043	0.000621249	1	1.68514	down
Com_706_pos	Tafluprost	C25 H34 F2 O5	452.237	15.299	Full match	No results	No results	6.73099e+06	6.66365e+06	1.64051e+07	7.97373e+06	2.38154e+07	2.87744e+07	4.72884e+07	1.62999e+07	6.62565e+07	2.2069e+07	3.04897e+07	4.05812e+07	0.405244	-1.30314	0.0179377	0.861111	1.82568	down
Com_7427_pos	glu-thr	C9 H16 N2 O6	248.101	9.456	Full match	No results	No results	790926	447478	540529	562259	871812	786236	2.59011e+06	810721	1.27467e+06	1.36254e+06	1.05802e+06	2.71424e+06	0.407658	-1.29457	0.00690168	0.972222	1.52215	down
Com_3743_pos	n-Hexanamide	C6 H13 N O	115.1	1.334	Full match	No results	No results	1.39475e+06	1.84567e+06	1.47645e+06	2.22325e+06	2.853e+06	1.71314e+06	6.19343e+06	4.4942e+06	5.15464e+06	3.50146e+06	2.17864e+06	6.51584e+06	0.410377	-1.28498	0.00223914	0.944444	1.58401	down
Com_4180_pos	L-lupinic acid	C13 H18 N6 O3	306.143	10.247	Full match	No results	No results	1.34597e+06	1.32389e+06	1.57169e+06	1.00986e+06	1.57928e+06	1.76339e+06	5.67512e+06	3.15093e+06	4.28405e+06	3.3684e+06	1.04035e+06	2.68174e+06	0.425437	-1.23298	0.0231039	0.861111	1.39889	down
Com_3058_pos	Benzoyl cyanide	C8 H5 N O	131.037	6.961	Full match	No results	No results	442497	1.27781e+06	2.00823e+06	2.21344e+06	1.25438e+06	1.33456e+06	5.2303e+06	2.77094e+06	2.21325e+06	4.15091e+06	2.58718e+06	2.64415e+06	0.435324	-1.19984	0.0104267	0.972222	1.66421	down
Com_1017_pos	4-Acetamido-2-amino-6-nitrotoluene	C9 H11 N3 O3	209.081	1.381	Full match	No results	No results	4.85013e+06	6.42435e+06	1.1318e+07	7.25123e+06	2.16193e+07	9.40956e+06	2.9427e+07	2.2182e+07	1.59301e+07	1.5072e+07	3.42602e+07	1.81174e+07	0.450946	-1.14897	0.00801975	0.916667	1.6051	down
Com_1252_pos	(-)-Vindoline	C25 H32 N2 O6	456.224	14.395	Full match	No results	No results	3.11396e+06	2.67223e+06	3.56517e+06	4.75693e+06	7.05432e+06	4.49566e+06	1.37455e+07	8.45259e+06	1.02263e+07	5.90654e+06	9.60637e+06	8.77133e+06	0.452458	-1.14414	0.00130234	0.972222	1.50481	down
Com_3365_pos	N-arachidonoylglycine	C22 H35 N O3	361.26	14.212	Full match	No results	No results	1.01423e+06	1.44726e+06	1.76112e+06	781228	1.73541e+06	2.67563e+06	1.64563e+06	3.29835e+06	3.76316e+06	3.55706e+06	3.74419e+06	4.26524e+06	0.46439	-1.10659	0.00582572	0.916667	1.49972	down
Com_11401_pos	Butenylcarnitine	C11 H19 N O4	229.13	9.401	Full match	No results	No results	216504	134934	160233	205122	300140	167353	580648	430548	288607	413625	145058	602343	0.481254	-1.05513	0.028057	0.833333	1.2316	down
Com_5933_pos	lergotrile	C17 H18 Cl N3	299.118	9.28	Full match	No results	No results	235287	172348	223182	234494	693804	523848	1.26698e+06	1.10495e+06	410702	595101	278978	636205	0.48521	-1.04332	0.0494921	0.833333	1.34786	down
Com_4489_pos	carbamorph	C8 H16 N2 O S2	220.07	9.785	Full match	No results	No results	1.06533e+06	1.13676e+06	2.12649e+06	978085	1.65471e+06	1.3132e+06	4.95166e+06	3.79049e+06	1.7322e+06	1.38667e+06	3.05345e+06	2.13194e+06	0.485414	-1.04271	0.0205831	0.916667	1.32714	down
Com_1470_pos	Estradiol enanthate	C25 H36 O3	384.265	14.39	Full match	No results	No results	3.73235e+06	4.45411e+06	4.82311e+06	4.99504e+06	9.80489e+06	6.9918e+06	8.17239e+06	1.57869e+07	1.79562e+07	8.13304e+06	8.8421e+06	1.17452e+07	0.492687	-1.02126	0.00539934	0.916667	1.31509	down
Com_12865_pos	Clavamycin B	C13 H22 N4 O8	362.143	14.354	Full match	No results	No results	114863	215085	255411	136970	254867	137525	467310	677431	198962	304390	237071	305050	0.508955	-0.97439	0.0223245	0.861111	1.2278	down
Com_1283_pos	tybamate	C13 H26 N2 O4	274.19	14.649	Full match	No results	No results	4.40439e+06	7.64277e+06	1.56843e+07	5.18435e+06	1.04319e+07	6.28114e+06	2.43225e+07	1.87036e+07	1.27178e+07	8.10002e+06	9.72207e+06	2.30436e+07	0.513705	-0.960987	0.0301484	0.861111	1.26573	down
Com_2980_pos	UROBILIN, (-)-	C33 H42 N4 O6	590.308	10.018	Full match	No results	No results	1.36489e+06	1.70688e+06	2.3168e+06	1.28119e+06	5.01842e+06	4.73706e+06	8.43658e+06	6.47705e+06	6.1916e+06	3.98919e+06	4.08374e+06	2.46427e+06	0.519089	-0.945946	0.0391759	0.833333	1.35373	down
Com_5473_pos	O-glutaroyl-L-carnitine	C12 H21 N O6	275.136	7.965	Full match	No results	No results	590294	257643	343800	271607	1.01941e+06	456860	1.82821e+06	637724	530569	717555	672099	1.23129e+06	0.523301	-0.934287	0.0425711	0.861111	1.23698	down
Com_1678_pos	(2Z)-3-(3,4,5-Trimethoxyphenyl)-2-propen-1-yl acetate	C14 H18 O5	266.114	12.12	Full match	No results	No results	8.39878e+06	8.34759e+06	7.97578e+06	7.15715e+06	5.53246e+06	6.71625e+06	1.2563e+07	9.67839e+06	1.63354e+07	1.61368e+07	1.45386e+07	1.30388e+07	0.536244	-0.89904	0.000156254	1	1.14892	down
Com_13353_pos	S-(hydroxymethyl)mycothiol	C18 H32 N2 O13 S	516.165	15.188	Full match	No results	No results	390569	412657	574144	429172	402161	197664	840152	570718	867071	726260	711125	744191	0.539603	-0.890031	0.00450756	0.972222	1.22133	down
Com_1601_pos	L-alpha-lysophosphatidylcholine	C22 H46 N O7 P	467.299	14.408	Full match	No results	No results	4.71044e+06	4.25915e+06	4.59463e+06	5.46831e+06	7.92494e+06	8.07488e+06	1.49765e+07	1.28677e+07	1.07486e+07	5.47297e+06	9.14465e+06	1.04803e+07	0.550038	-0.862397	0.00989495	0.944444	1.10198	down
Com_3227_pos	d-berbamine	C37 H40 N2 O6	608.287	14.304	Full match	No results	No results	2.17849e+06	1.94281e+06	3.62113e+06	2.60432e+06	3.34813e+06	1.33552e+06	6.03562e+06	5.89478e+06	3.12566e+06	3.09653e+06	3.05208e+06	5.87952e+06	0.554951	-0.849568	0.0183902	0.833333	1.12912	down
Com_3322_pos	4,4-Bis[4-(acetyloxy)phenyl]3-hexanone	C22 H24 O5	368.161	12.117	Full match	No results	No results	2.79118e+06	3.74744e+06	3.43607e+06	4.23128e+06	2.84648e+06	2.87814e+06	6.38241e+06	2.94244e+06	7.56893e+06	6.288e+06	6.91595e+06	5.58988e+06	0.558474	-0.840439	0.00840025	0.916667	1.01986	down
Com_227_pos	1-[(9Z)-hexadecenoyl]-sn-glycero-3-phosphocholine	C24 H48 N O7 P	493.315	14.545	Full match	No results	No results	9.25199e+07	7.24991e+07	1.16662e+08	9.12454e+07	2.26689e+08	1.87909e+08	3.19992e+08	1.71268e+08	2.93676e+08	1.87218e+08	1.996e+08	2.22297e+08	0.564918	-0.823886	0.0172394	0.833333	1.16862	down
Com_12980_pos	serlopitant	C29 H28 F7 N O2	555.202	14.413	Full match	No results	No results	304876	296852	474065	740808	313821	230279	691099	505567	985018	451241	466600	952827	0.582551	-0.779545	0.0304288	0.833333	1.05195	down
Com_5077_pos	Homosalate	C16 H22 O3	262.156	11.892	Full match	No results	No results	1.60822e+06	1.48477e+06	1.60182e+06	1.59717e+06	1.64334e+06	1.46989e+06	1.63902e+06	1.18549e+06	640523	604600	453995	1.39885e+06	1.58805	0.667257	0.04394	0.861111	1.05483	up
Com_3975_pos	MFCD00065806	C20 H28 O3	316.203	11.772	Full match	No results	No results	2.82112e+06	2.25766e+06	2.33239e+06	2.31475e+06	2.35463e+06	2.42644e+06	2.47778e+06	2.09002e+06	943828	758731	692540	1.9752e+06	1.62305	0.69871	0.0459732	0.861111	1.13713	up
Com_2729_pos	Ubiquinone Q4	C29 H42 O4	454.307	12.656	Full match	No results	No results	1.51514e+06	1.55921e+06	1.16341e+06	1.82671e+06	2.10526e+06	2.57013e+06	1.40365e+06	521235	1.38148e+06	836140	1.5998e+06	691287	1.66934	0.739278	0.0315232	0.861111	1.07038	up
Com_5062_pos	Retinal 2	C20 H26 O	282.197	13.266	Full match	No results	No results	3.1231e+06	3.01711e+06	2.4868e+06	2.19138e+06	1.41693e+06	1.58124e+06	1.28836e+06	2.19175e+06	1.09788e+06	1.74056e+06	1.33252e+06	571235	1.68038	0.748786	0.0393949	0.861111	1.06688	up
Com_13204_pos	bilirubin	C33 H36 N4 O6	584.261	15.602	Full match	No results	No results	528049	551673	471917	389979	308114	411266	343033	189333	237313	131956	444306	233721	1.68454	0.752351	0.0201574	0.888889	1.07845	up
Com_93_pos	4-amino-2-hydroxyamino-6-nitrotoluene	C7 H9 N3 O3	183.065	1.303	Invalid mass	No results	No results	1.22304e+09	1.05312e+09	9.82316e+08	1.0732e+09	7.34182e+08	4.89485e+08	6.87107e+08	5.01352e+08	7.01538e+08	4.86951e+08	2.12536e+08	6.44281e+08	1.71792	0.780661	0.034499	0.888889	1.04538	up
Com_5621_pos	MFCD18781916	C12 H20 O3	212.141	10.446	Full match	No results	No results	979802	1.04521e+06	796667	922949	693237	873310	612194	464996	532680	479303	539622	434846	1.73362	0.793785	4.66602e-05	1	1.00725	up
Com_12916_pos	Z-Leu-OH	C14 H19 N O4	265.13	7.16	Full match	No results	No results	370878	265329	382848	352030	285171	398583	209808	105985	132331	107226	287857	337153	1.74086	0.799798	0.0240659	0.888889	1.20579	up
Com_383_pos	(10E,12Z)-9-Hydroperoxy-10,12-octadecadienoic acid	C18 H32 O4	312.229	13.175	Full match	No results	No results	2.92967e+07	3.6547e+07	7.5085e+07	5.00006e+07	4.72642e+07	5.20708e+07	3.73244e+07	5.69292e+07	1.82935e+07	1.16292e+07	1.67827e+07	1.73479e+07	1.83355	0.874643	0.0316745	0.805556	1.33471	up
Com_1407_pos	Tetrahydrodeoxycorticosterone	C21 H34 O3	334.25	13.552	Full match	No results	No results	353173	221984	464775	279667	720043	457659	404565	256732	163876	168587	160199	175605	1.87828	0.909416	0.0214704	0.888889	1.15464	up
Com_5980_pos	octinoxate	C18 H26 O3	290.187	11.896	Full match	No results	No results	2.22823e+06	1.94489e+06	1.42097e+06	1.6174e+06	1.44869e+06	1.32779e+06	1.43023e+06	1.04507e+06	614022	497146	419505	1.21893e+06	1.91161	0.934789	0.0147885	0.944444	1.36337	up
Com_358_pos	(R)-3-hydroxybutyrylcarnitine	C11 H21 N O5	247.141	1.363	Full match	No results	No results	7.40757e+07	5.86012e+07	7.76413e+07	4.77451e+07	4.71071e+07	2.64795e+07	1.76495e+07	1.45708e+07	2.74143e+07	2.84598e+07	5.62909e+07	2.17577e+07	1.99617	0.997236	0.0156869	0.861111	1.37284	up
Com_3687_pos	quinbolone	C24 H32 O2	352.239	12.551	Full match	No results	No results	1.98215e+06	2.39883e+06	1.72895e+06	1.89823e+06	2.47396e+06	4.35988e+06	904960	2.14409e+06	773061	1.93179e+06	1.18954e+06	471045	2.00176	1.00127	0.0212818	0.861111	1.43274	up
Com_258_pos	3-[(12-Hydroxyoctadecanoyl)oxy]-4-(trimethylammonio)butanoate	C25 H49 N O5	443.359	13.564	Full match	No results	No results	1.2477e+08	5.05315e+07	4.83193e+07	3.71714e+07	3.36821e+07	3.90656e+07	2.00688e+07	1.61869e+07	2.10882e+07	2.63162e+07	5.9138e+07	2.29243e+07	2.01264	1.00909	0.0287718	0.861111	1.25992	up
Com_261_pos	MFCD22416941	C25 H47 N O4	425.349	13.56	Full match	No results	No results	1.18627e+08	4.37711e+07	4.32243e+07	3.58764e+07	3.04035e+07	3.88665e+07	1.89941e+07	1.42884e+07	2.05081e+07	2.52032e+07	5.46989e+07	2.02889e+07	2.01822	1.01308	0.0303357	0.861111	1.26064	up
Com_4771_pos	Fenipentol	C11 H16 O	164.12	13.967	Full match	No results	No results	1.02116e+06	1.18669e+06	952163	1.17129e+06	766785	1.03821e+06	658917	479925	571123	298170	433823	589946	2.02391	1.01714	0.000658302	1	1.33564	up
Com_1388_pos	(2R)-3-[(1Z)-1-Hexadecen-1-yloxy]-2-hydroxypropyl dihydrogen phosphate	C19 H39 O6 P	394.247	14.49	Full match	No results	No results	6.0804e+06	9.89235e+06	6.41975e+06	6.73182e+06	2.6052e+06	6.54005e+06	973541	8.28874e+06	2.7118e+06	2.05406e+06	3.95467e+06	660449	2.05273	1.03754	0.0490104	0.805556	1.83464	up
Com_14673_pos	Abexinostat	C21 H23 N3 O5	397.163	9.827	Full match	No results	No results	358129	354643	257829	299978	435043	576730	378109	225612	76680.9	101603	158526	169490	2.05613	1.03993	0.0146533	0.888889	1.51853	up
Com_10674_pos	5-hydroxy-2-furoyl-CoA	C26 H38 N7 O19 P3 S	877.115	11.777	Full match	No results	No results	127859	136743	185598	145215	114800	105786	118383	93182.6	32607.9	30270.1	22338.7	99606.3	2.05859	1.04166	0.0269216	0.944444	1.68538	up
Com_1091_pos	2S-Amino-tridecanoic acid	C13 H27 N O2	229.203	12.141	Full match	No results	No results	1.11643e+07	3.97997e+06	2.98794e+06	3.50611e+06	7.81471e+06	6.81942e+06	5.69134e+06	1.7142e+06	1.73601e+06	2.38618e+06	3.09888e+06	2.7312e+06	2.08969	1.06329	0.0289748	0.888889	1.31361	up
Com_2446_pos	1-oleoyl-2-arachidonoyl-sn-glycero-3-phospho-L-serine	C44 H76 N O10 P	809.518	11.795	Full match	No results	No results	6.38223e+06	6.97432e+06	3.805e+06	4.74739e+06	5.40255e+06	3.38516e+06	3.89272e+06	3.2071e+06	1.01282e+06	1.19668e+06	903380	4.42416e+06	2.09722	1.06848	0.0261551	0.888889	1.69304	up
Com_2099_pos	Propapyriogenin A2	C30 H44 O5	484.317	12.965	Full match	No results	No results	622608	428982	277058	612289	346935	353713	347684	140141	152966	136622	289847	180465	2.11712	1.0821	0.0045048	0.916667	1.43689	up
Com_7062_pos	Endosulfan	C9 H6 Cl6 O3 S	403.818	1.165	Full match	No results	No results	1.05793e+06	1.21694e+06	1.17057e+06	1.93964e+06	1.23201e+06	587051	1.11351e+06	736676	414532	358642	419940	339537	2.12962	1.09059	0.00968202	0.916667	1.49918	up
Com_8246_pos	Methyl Jasmonate	C13 H20 O3	224.141	12.438	Full match	No results	No results	2.14643e+06	977442	1.20708e+06	1.22862e+06	1.42258e+06	1.22697e+06	1.04258e+06	669715	334462	383117	422129	980511	2.14197	1.09894	0.00711455	0.944444	1.53059	up
Com_1528_pos	callystatin A	C29 H44 O4	456.322	12.787	Full match	No results	No results	4.68685e+06	2.84868e+06	2.55493e+06	3.85602e+06	3.62073e+06	6.58069e+06	4.5388e+06	703098	1.47833e+06	1.81246e+06	1.76989e+06	813549	2.17234	1.11925	0.0182733	0.888889	1.69992	up
Com_1055_pos	3-hydroxyhexadecanoylcarnitine	C23 H45 N O5	415.328	13.164	Full match	No results	No results	2.4541e+07	1.9206e+07	1.08569e+07	6.27252e+06	7.20332e+06	7.69114e+06	4.37532e+06	3.90681e+06	3.94304e+06	4.25858e+06	1.11399e+07	6.92161e+06	2.19338	1.13316	0.0304953	0.861111	1.34699	up
Com_2531_pos	Solasodine	C27 H43 N O2	413.327	13.164	Full match	No results	No results	7.18146e+06	9.46214e+06	4.4142e+06	3.1135e+06	3.52321e+06	1.86762e+06	1.62407e+06	1.75481e+06	1.27568e+06	1.28276e+06	3.25236e+06	4.0885e+06	2.22637	1.15469	0.0349502	0.861111	1.41006	up
Com_2264_pos	capsaicin	C18 H27 N O3	305.198	12.494	Full match	No results	No results	276709	202774	787757	206318	488138	253779	227503	164051	145220	146687	115144	195748	2.22805	1.15578	0.0248604	0.944444	1.31651	up
Com_2372_pos	4-Vinylcyclohexene	C8 H12	108.094	8.641	Full match	No results	No results	4.15589e+06	3.40459e+06	2.75668e+06	2.14172e+06	1.66301e+06	2.31117e+06	1.51645e+06	1.21662e+06	1.21307e+06	1.00636e+06	1.0342e+06	1.19303e+06	2.28881	1.1946	0.00110886	1	1.45971	up
Com_143_pos	O-Arachidonoyl ethanolamine	C22 H37 N O2	347.279	14.172	No results	Invalid mass	No results	4.00002e+08	2.47327e+08	3.56413e+08	2.34042e+08	2.03241e+08	2.06169e+08	1.05435e+08	2.40581e+08	7.22689e+07	1.55482e+08	9.94477e+07	3.52765e+07	2.32493	1.21719	0.0130585	0.916667	1.80363	up
Com_4776_pos	Fesoterodine	C26 H37 N O3	411.276	12.951	Full match	No results	No results	670090	662493	196568	915027	461220	984454	185708	171215	163233	283716	452956	404712	2.34111	1.22719	0.0239743	0.916667	1.52951	up
Com_3690_pos	(+)-Nootkatone	C15 H22 O	218.166	14.089	Full match	No results	No results	2.20162e+06	2.50962e+06	1.96927e+06	1.77066e+06	1.06794e+06	1.55989e+06	1.02378e+06	759691	601865	494289	1.28434e+06	551353	2.34958	1.2324	0.00131245	0.972222	1.63672	up
Com_3810_pos	1-stearoyl-2-oleoyl-sn-glycero-3-phosphoserine	C42 H80 N O10 P	789.548	15.33	Full match	No results	No results	2.05353e+06	2.09586e+06	2.80023e+06	2.6939e+06	3.45341e+06	2.62245e+06	1.64265e+06	2.74499e+06	594240	693349	722209	243812	2.36693	1.24302	0.0206827	0.888889	2.09672	up
Com_388_pos	S-(Formylmethyl)glutathione	C12 H19 N3 O7 S	349.093	2.534	Full match	No results	No results	1.08393e+08	1.21528e+08	1.22507e+08	1.03032e+08	5.42568e+07	1.20565e+08	7.59861e+07	3.94001e+07	2.62402e+07	3.08191e+07	3.28368e+07	5.67356e+07	2.40549	1.26633	0.00160296	0.944444	1.68858	up
Com_2892_pos	Hexyl 2-furoate	C11 H16 O3	196.109	9.408	Full match	No results	No results	1.88999e+06	1.29615e+06	1.69917e+06	1.13606e+06	1.06779e+06	1.26429e+06	786281	689589	592422	421276	488392	479662	2.41595	1.27259	6.31351e-05	1	1.62705	up
Com_746_pos	235BBF3K97	C20 H28	268.218	15.512	Full match	No results	No results	9.24981e+06	1.11181e+07	4.81544e+06	1.03159e+07	4.17609e+06	1.01546e+07	5.8419e+06	1.67615e+06	4.24445e+06	1.69979e+06	2.25106e+06	4.35448e+06	2.48308	1.31213	0.0071765	0.888889	1.76118	up
Com_768_pos	S(8)-aminomethyldihydrolipoamide	C9 H20 N2 O S2	236.102	11.196	Full match	No results	No results	1.13146e+07	1.07386e+07	9.51447e+06	8.97256e+06	8.58365e+06	9.32959e+06	6.67042e+06	5.38693e+06	2.92899e+06	2.66908e+06	2.55964e+06	3.31455e+06	2.48425	1.31281	0.00138647	1	1.79905	up
Com_4331_pos	Glycitein	C16 H12 O5	284.068	12.416	Full match	No results	No results	777833	950306	888046	776340	396626	569560	318195	255076	223575	185847	190996	573069	2.49531	1.31922	0.00157223	0.944444	1.76056	up
Com_5506_pos	Callistephin	C21 H21 O10	433.114	6.752	Full match	No results	No results	3.48906e+06	1.97976e+06	2.24705e+06	2.7072e+06	2.98562e+06	2.28045e+06	2.46774e+06	1.21401e+06	86859.5	361869	176620	1.87598e+06	2.53743	1.34337	0.0405079	0.916667	2.81302	up
Com_2368_pos	N-Acetylsphingosine	C20 H39 N O3	363.273	13.771	No results	Invalid mass	No results	4.79969e+06	7.47003e+06	4.72609e+06	4.38266e+06	4.60344e+06	6.91939e+06	2.14171e+06	4.34183e+06	1.19284e+06	2.95181e+06	1.81122e+06	466402	2.54934	1.35012	0.0151489	1	2.07217	up
Com_456_pos	(2R)-1-(Octanoyloxy)-3-(phosphonooxy)-2-propanyl tridecanoate	C24 H47 O8 P	494.299	12.69	Full match	No results	No results	3.04978e+07	3.62952e+07	2.58575e+07	2.38231e+07	2.887e+07	2.52678e+07	1.42998e+07	4.5659e+06	1.16459e+07	1.17395e+07	1.84344e+07	4.62878e+06	2.61216	1.38525	0.00559261	1	2.00453	up
Com_4645_pos	Peptidoglycan(N-acetyl-D-glucosamine)	C34 H60 N8 O18	868.399	11.7	Full match	No results	No results	4.68208e+06	3.44168e+06	1.52957e+06	1.4936e+06	1.95067e+06	3.5706e+06	1.64987e+06	1.89918e+06	88558.9	418329	147315	2.07787e+06	2.65369	1.408	0.0474817	0.805556	2.75334	up
Com_1617_pos	Adaprolol	C26 H39 N O4	429.286	12.951	Full match	No results	No results	1.96203e+06	2.68506e+06	631176	2.69653e+06	1.72655e+06	3.9425e+06	816561	461685	505471	889322	1.16411e+06	1.28196e+06	2.66528	1.41429	0.0166875	0.888889	1.71332	up
Com_1652_pos	N-acetyl-beta-D-glucosaminylamine	C8 H16 N2 O5	220.107	12.432	Full match	No results	No results	4.213e+06	4.83941e+06	3.94846e+06	5.26006e+06	2.64018e+06	3.38203e+06	2.37023e+06	1.52776e+06	1.43725e+06	1.22041e+06	1.23353e+06	1.15595e+06	2.71468	1.44078	5.09766e-05	1	1.85221	up
Com_10057_pos	OLEOYL TYROSINE	C27 H43 N O4	445.318	13.084	Full match	No results	No results	807280	320754	201617	307654	180676	527691	169249	103411	118135	143962	195757	130886	2.72309	1.44524	0.0107402	0.972222	1.62736	up
Com_11234_pos	rutamycin	C44 H72 O11	776.506	11.669	Full match	No results	No results	435860	145873	1.02164e+06	325868	248290	307462	253450	170935	47513.5	32195.9	28315.4	368172	2.75932	1.46431	0.0399102	0.805556	2.38011	up
Com_12278_pos	1,3-Bis(palmitoyloxy)-2-propanyl stearate	C53 H102 O6	834.769	11.92	Full match	No results	No results	274370	64669.2	233730	66840.2	64634.8	60913.6	75644.7	55741.2	28925.7	29265.5	23663	60536.6	2.79482	1.48276	0.0317325	0.888889	1.66942	up
Com_13205_pos	menaquinol-9	C56 H82 O2	786.632	12.014	Full match	No results	No results	184496	216571	845202	147563	366107	381703	153929	129496	99843.4	63117	76327.1	238483	2.81352	1.49238	0.016345	0.888889	1.81311	up
Com_433_pos	Linoleyl carnitine	C25 H45 N O4	423.333	13.321	Full match	No results	No results	6.71602e+07	3.46942e+07	2.35177e+07	3.18432e+07	2.1252e+07	2.29336e+07	1.11588e+07	1.0278e+07	5.93401e+06	1.23994e+07	1.86332e+07	1.19485e+07	2.86277	1.51741	0.00139071	1	1.87675	up
Com_5770_pos	9,12-Hexadecadienoylcarnitine	C23 H41 N O4	395.302	12.884	Full match	No results	No results	2.03085e+06	717658	1.0041e+06	593350	285805	1.62722e+06	348858	190490	263573	363407	591096	290552	3.05618	1.61173	0.0185222	0.888889	1.81267	up
Com_849_pos	(9cis)-Retinal	C20 H28 O	284.213	14.035	Full match	Full match	No results	5.12973e+06	1.04363e+07	4.68875e+06	5.80939e+06	3.64366e+06	5.8264e+06	2.96188e+06	3.13179e+06	1.55888e+06	892196	1.389e+06	1.69024e+06	3.05697	1.6121	0.000946576	1	2.13791	up
Com_5454_pos	Decanoylcarnitine	C17 H33 N O4	315.24	11.582	Full match	Full match	No results	3.87963e+06	787195	987667	762292	500664	907476	522835	379283	434283	577777	382293	233264	3.09318	1.62909	0.0231984	0.944444	1.68921	up
Com_6764_pos	Visnagin	C13 H10 O4	230.057	10.956	Full match	No results	No results	1.70282e+06	1.50981e+06	1.56626e+06	1.36556e+06	777873	996695	511645	360854	359793	325881	263479	565036	3.318	1.73031	3.686e-05	1	2.20445	up
Com_1793_pos	cis-5-Tetradecenoylcarnitine	C21 H39 N O4	369.287	12.713	Full match	No results	No results	6.09398e+06	2.0415e+06	2.93308e+06	1.9008e+06	1.09956e+06	6.10905e+06	704452	932067	873387	948395	2.1649e+06	445755	3.32478	1.73326	0.00980724	0.916667	2.08096	up
Com_656_pos	Glycocholic Acid	C26 H43 N O6	465.307	12.953	Partial match	No results	Full match	7.36156e+06	8.71167e+06	2.02162e+06	8.88541e+06	6.02388e+06	1.48622e+07	2.13019e+06	1.41986e+06	1.32849e+06	2.05854e+06	3.52769e+06	3.82292e+06	3.35018	1.74424	0.00738145	0.888889	2.12376	up
Com_1900_pos	Thromoboxane B1	C20 H36 O6	394.232	13.003	No results	Invalid mass	No results	2.2328e+06	1.89935e+06	1.92833e+06	1.80786e+06	3.5266e+06	2.48065e+06	945897	533796	533616	968172	477455	641365	3.38404	1.75875	2.27254e-05	1	2.32575	up
Com_3841_pos	3-Hydroxyhexadecadienoylcarnitine	C23 H41 N O5	411.297	12.507	Full match	No results	No results	6.23833e+06	1.59475e+06	1.33249e+06	945619	1.51961e+06	535099	401896	288841	208805	361787	1.56789e+06	694510	3.45257	1.78767	0.0259933	0.861111	2.13776	up
Com_3590_pos	Gusperimus	C17 H37 N7 O3	387.297	12.583	Full match	No results	No results	6.84137e+06	1.40094e+06	1.29204e+06	893728	1.42998e+06	580649	295008	322920	330866	429150	1.18462e+06	1.02175e+06	3.47032	1.79507	0.0341686	0.888889	1.94691	up
Com_5855_pos	(+)-Curacin A	C23 H35 N O S	373.245	10.105	Full match	No results	No results	1.23895e+06	839734	770041	1.51897e+06	173400	371230	259218	160477	227941	122477	213915	392975	3.5674	1.83487	0.0185011	0.861111	2.07428	up
Com_520_pos	Traumatic Acid	C12 H20 O4	228.135	10	Full match	No results	No results	1.66176e+07	8.54249e+06	1.72209e+07	1.54363e+07	1.05541e+07	1.17459e+07	5.77147e+06	4.92543e+06	3.22956e+06	2.12731e+06	3.10028e+06	2.77746e+06	3.65307	1.86911	5.60299e-05	1	2.43115	up
Com_505_pos	Bphen	C24 H16 N2	332.132	1.363	Full match	No results	No results	9.19186e+07	4.32709e+07	4.90863e+07	5.25059e+07	2.6377e+07	4.37562e+07	2.85624e+07	1.41052e+07	1.07251e+07	1.01461e+07	4.00691e+06	1.58817e+07	3.67883	1.87925	0.00186856	0.972222	2.5636	up
Com_4857_pos	all-trans-retinal	C20 H28 O	284.213	14.853	Full match	No results	No results	1.13086e+06	1.92575e+06	1.03903e+06	1.39892e+06	2.17465e+06	2.57803e+06	568202	461050	424411	403840	438493	422079	3.77003	1.91458	0.000182177	1	2.39419	up
Com_1549_pos	S-[(2E,6E)-farnesyl]-L-cysteine	C18 H31 N O2 S	325.209	14.435	Full match	No results	No results	3.7001e+06	4.59684e+06	3.73925e+06	4.52893e+06	3.11273e+06	4.38907e+06	1.46401e+06	1.26101e+06	984397	462313	768174	824529	4.17507	2.0618	0.000117632	1	2.73101	up
Com_5946_pos	Prulaurasin	C14 H17 N O6	312.128	9.859	No results	No results	Invalid mass	1.10349e+06	776994	1.65332e+06	622878	1.14417e+06	1.42426e+06	277529	219383	269527	238580	203869	391881	4.20118	2.07079	3.3782e-05	1	2.66018	up
Com_8797_pos	oxeladin	C20 H33 N O3	335.245	11.893	Full match	No results	No results	1.21316e+06	288458	452839	252727	527888	113382	394299	76334.1	38917.7	31314.7	27634.8	85245.7	4.35713	2.12338	0.00862376	0.916667	3.15687	up
Com_720_pos	PALGLY	C18 H35 N O3	313.26	13.355	Full match	No results	No results	5.60846e+07	4.40254e+07	3.26572e+07	3.77654e+07	2.17237e+07	2.74816e+07	8.94593e+06	1.63004e+07	4.55824e+06	1.1827e+07	6.06975e+06	2.29296e+06	4.39526	2.13595	0.00135513	1	2.98527	up
Com_1468_pos	5-Hexyl-2-oxotetrahydro-3-furancarboxylic acid	C11 H18 O4	214.12	10.811	Full match	No results	No results	6.29876e+06	7.73061e+06	5.93819e+06	5.04306e+06	3.84469e+06	5.05408e+06	2.41931e+06	1.6303e+06	899077	798216	920158	992586	4.42702	2.14634	6.84067e-05	1	2.85331	up
Com_4758_pos	Estra-1,3,5(10)-trien-3-ol	C18 H24 O	256.182	12.953	Full match	No results	No results	766425	1.10306e+06	887988	726106	509320	635416	302065	271429	108629	88199	115274	123360	4.58723	2.19762	0.00018929	1	2.96873	up
Com_235_pos	Vitamin A	C20 H30 O	286.229	14.927	Full match	No results	No results	6.12848e+07	6.575e+07	3.02358e+07	8.48655e+07	1.73556e+07	5.46552e+07	1.67285e+07	6.00673e+06	1.30791e+07	4.62297e+06	2.71102e+06	1.53558e+07	5.36965	2.42483	0.00121451	1	3.23971	up
Com_688_pos	5-Methoxy-3-indoleaceate	C11 H11 N O3	205.073	9.615	Full match	No results	No results	5.00696e+06	2.73721e+06	1.62214e+07	3.79193e+06	3.9697e+06	1.27e+07	1.99815e+06	1.09244e+06	810667	1.07199e+06	830190	1.80458e+06	5.83952	2.54585	0.00150662	1	2.98503	up
Com_775_pos	19-Nortestosterone	C18 H26 O2	274.192	13.573	Full match	Full match	No results	1.4841e+07	1.41947e+07	1.21665e+07	1.07863e+07	5.79502e+06	9.9785e+06	3.6876e+06	3.75994e+06	1.16869e+06	664243	1.10789e+06	1.07589e+06	5.91073	2.56334	0.000488099	1	3.61559	up
Com_290_pos	3-BHA	C11 H16 O2	180.114	11.093	Full match	No results	No results	6.13527e+07	5.12822e+07	4.31552e+07	4.13696e+07	2.1529e+07	3.82685e+07	1.14115e+07	9.49577e+06	3.41554e+06	3.12247e+06	3.05462e+06	3.19744e+06	7.62544	2.93082	7.2605e-05	1	3.9677	up
Com_279_pos	Arachidonyl trifluoromethyl ketone	C21 H31 F3 O	356.231	14.57	Full match	No results	No results	3.34518e+07	6.46141e+07	4.34536e+07	6.24706e+07	2.40238e+07	3.71637e+07	9.95171e+06	5.29506e+06	6.95589e+06	3.2542e+06	5.60618e+06	3.30332e+06	7.7162	2.94789	5.80888e-06	1	3.79539	up
Com_171_pos	L-Ergothioneine	C9 H15 N3 O2 S	229.088	1.364	Partial match	Full match	No results	5.60595e+07	7.64004e+07	7.03212e+07	5.55704e+07	5.3105e+07	4.39662e+07	7.84393e+06	5.57458e+06	5.57032e+06	5.89625e+06	8.77276e+06	5.99068e+06	8.96434	3.1642	3.15283e-09	1	4.06325	up
Com_343_pos	Acetyl hexamethyl tetralin	C18 H26 O	258.197	14.592	Full match	No results	No results	5.17808e+07	4.95225e+07	3.19438e+07	3.07879e+07	1.79297e+07	2.8884e+07	7.5129e+06	5.17002e+06	2.94753e+06	1.86264e+06	1.74919e+06	2.12356e+06	9.8685	3.30283	2.33762e-05	1	4.3891	up
Com_545_pos	mefexamide	C15 H24 N2 O3	280.179	14.591	Full match	No results	No results	3.19196e+07	2.93819e+07	2.11121e+07	1.75379e+07	1.00431e+07	1.59338e+07	4.23566e+06	2.95968e+06	1.28098e+06	955354	937345	1.21349e+06	10.8723	3.44258	2.56478e-05	1	4.59237	up
Com_7430_pos	2-Hydroxyimipramine	C19 H24 N2 O	296.188	7.848	Full match	No results	No results	840737	864885	696643	610165	924178	919728	69231.7	53785.9	61515.9	62661.5	41345.7	61278.9	13.8824	3.79518	1.71405e-10	1	4.91514	up

## Sheet: Table S21
Table S21. Differential metabolites in the H and M groups under positive ion model
ID	Name_des	Formula	Molecular Weight	RT [min]	ChemSpider_Results	mzCloud_Results	mzVault_Results	pos_H1	pos_H2	pos_H3	pos_H4	pos_H6	pos_H7	pos_M1	pos_M2	pos_M4	pos_M5	pos_M6	pos_M8	FC	log2FC	Pvalue	ROC	VIP	Up/Down
Com_4951_pos	2BP70L44PR	C22 H30 F O8 P	472.166	13.264	Full match	No results	No results	488317	688785	501235	1.21276e+06	610153	915050	2.75884e+06	3.32804e+06	2.29935e+06	3.79865e+06	2.72296e+06	3.54646e+06	0.23931	-2.06305	2.64321e-05	1	2.78644	down
Com_5165_pos	Meptin	C16 H22 N2 O3	290.162	10.955	Full match	No results	No results	503719	326360	353043	531980	533880	344666	3.79142e+06	3.13877e+06	1.23599e+06	1.45017e+06	478308	518701	0.244376	-2.03283	0.0224627	0.861111	2.17396	down
Com_1719_pos	Gemfibrozil	C15 H22 O3	250.156	11.185	Full match	No results	No results	1.21217e+06	1.43697e+06	1.08007e+06	2.76349e+06	1.68144e+06	3.54956e+06	6.75725e+06	6.55987e+06	5.43872e+06	6.43375e+06	1.83324e+06	1.82683e+07	0.258852	-1.9498	0.00753177	0.944444	2.33317	down
Com_3325_pos	Curcumene	C15 H22	202.172	10.104	Full match	No results	No results	742073	609145	1.05685e+06	2.59774e+06	1.01289e+06	809736	3.16821e+06	2.76506e+06	3.09424e+06	6.99341e+06	2.64118e+06	7.48022e+06	0.261202	-1.93676	0.000718832	1	2.60298	down
Com_1974_pos	tilisolol	C17 H24 N2 O3	304.178	11.206	Full match	No results	No results	1.30946e+06	1.04832e+06	1.68466e+06	3.59353e+06	1.46891e+06	1.46661e+06	1.46847e+07	5.50314e+06	3.99888e+06	7.26049e+06	1.83613e+06	4.50348e+06	0.279767	-1.8377	0.00723739	0.972222	2.22688	down
Com_2980_pos	UROBILIN, (-)-	C33 H42 N4 O6	590.308	10.018	Full match	No results	No results	724342	716037	1.13708e+06	3.3096e+06	2.53096e+06	744027	8.43658e+06	6.47705e+06	6.1916e+06	3.98919e+06	4.08374e+06	2.46427e+06	0.289549	-1.78812	0.00287701	0.944444	2.6148	down
Com_7286_pos	amiloxate	C15 H20 O3	248.141	11.141	Full match	No results	No results	233173	419671	187977	503582	478341	854344	1.57677e+06	1.18978e+06	1.24645e+06	1.56883e+06	513367	2.79694e+06	0.301063	-1.73186	0.00359976	0.972222	2.27919	down
Com_10074_pos	Ganglioside GM3 (d18:1/20:0)	C61 H112 N2 O21	1208.77	15.753	Full match	No results	No results	169067	487159	344840	289389	587523	290784	754256	893765	1.50928e+06	749999	1.24297e+06	1.62339e+06	0.320176	-1.64306	0.000539917	1	2.19865	down
Com_480_pos	13-deoxytedanolide	C32 H50 O10	594.34	12.669	Full match	No results	No results	1.19953e+07	1.20859e+07	1.20598e+07	5.83379e+06	1.32952e+07	1.97377e+06	5.59918e+07	4.22952e+07	1.9921e+07	2.40688e+07	2.23994e+07	1.26018e+07	0.322904	-1.63082	0.0119752	0.972222	2.29163	down
Com_1026_pos	Cyclopentolate	C17 H25 N O3	291.182	13.164	Full match	No results	No results	3.65818e+06	4.19523e+06	4.14673e+06	1.67506e+07	2.7315e+06	4.54449e+06	3.53137e+07	8.07565e+06	1.10119e+07	1.17651e+07	7.91742e+06	3.4575e+07	0.331558	-1.59267	0.0159696	0.888889	2.12008	down
Com_9379_pos	Lomibuvir	C25 H35 N O4 S	445.23	10.926	Full match	No results	No results	308447	264513	274278	634079	268606	344511	1.30481e+06	741849	663675	1.08349e+06	495064	1.85203e+06	0.341062	-1.55189	0.002087	0.972222	1.95592	down
Com_5386_pos	EPERVUDINE	C12 H18 N2 O5	270.122	11.368	Full match	No results	No results	334474	600183	385990	531686	583913	1.87557e+06	2.44139e+06	1.74443e+06	1.11078e+06	2.01345e+06	910619	4.23245e+06	0.346244	-1.53014	0.00776583	0.916667	2.11228	down
Com_1462_pos	cinromide	C11 H12 Br N O	253.011	1.264	Full match	No results	No results	1.00746e+06	1.51419e+06	3.15827e+06	9.5043e+06	2.58445e+06	2.39306e+06	5.78651e+06	6.22024e+06	9.01631e+06	8.476e+06	1.87583e+07	4.54101e+06	0.381863	-1.38887	0.0154655	0.861111	2.17073	down
Com_4454_pos	Erythromycin ethylsuccinate	C43 H75 N O16	861.505	14.926	Full match	No results	No results	1.4366e+06	1.56812e+06	902648	1.61861e+06	1.24179e+06	1.23371e+06	3.5916e+06	2.27496e+06	5.87833e+06	2.43548e+06	3.69944e+06	2.83006e+06	0.38636	-1.37198	0.000514819	1	1.73486	down
Com_706_pos	Tafluprost	C25 H34 F2 O5	452.237	15.299	Full match	No results	No results	9.62263e+06	1.04859e+07	9.20848e+06	1.09419e+07	2.51134e+07	2.11437e+07	4.72884e+07	1.62999e+07	6.62565e+07	2.2069e+07	3.04897e+07	4.05812e+07	0.387991	-1.36591	0.00749715	0.916667	1.75183	down
Com_1283_pos	tybamate	C13 H26 N2 O4	274.19	14.649	Full match	No results	No results	2.03104e+06	3.66188e+06	2.87066e+06	4.29746e+06	1.01108e+07	1.55165e+07	2.43225e+07	1.87036e+07	1.27178e+07	8.10002e+06	9.72207e+06	2.30436e+07	0.398391	-1.32774	0.0172796	0.861111	2.08981	down
Com_5027_pos	Hopantenic acid	C10 H19 N O5	233.125	7.646	Full match	No results	No results	557112	444446	385335	1.74774e+06	1.10563e+06	2.32131e+06	2.26109e+06	1.86843e+06	3.29204e+06	3.16535e+06	1.12467e+06	4.67401e+06	0.400448	-1.32031	0.0198461	0.888889	1.98316	down
Com_1140_pos	g-Guanidinobutyrate	C5 H11 N3 O2	145.085	1.351	Full match	No results	No results	5.72225e+06	3.82126e+06	6.64818e+06	8.87113e+06	1.85372e+06	1.7643e+06	1.66527e+07	5.94279e+06	1.86687e+07	1.01441e+07	7.125e+06	1.27392e+07	0.402411	-1.31326	0.0153382	0.916667	1.97193	down
Com_1420_pos	pentahomomethionine	C10 H21 N O2 S	219.129	9.81	Full match	No results	No results	3.15699e+06	3.73363e+06	3.33056e+06	6.45403e+06	4.06705e+06	1.00869e+07	1.73517e+07	1.64731e+07	8.07391e+06	7.80644e+06	5.96843e+06	1.63304e+07	0.428159	-1.22378	0.00959465	0.888889	1.61116	down
Com_3365_pos	N-arachidonoylglycine	C22 H35 N O3	361.26	14.212	Full match	No results	No results	766028	1.43793e+06	771809	904352	2.35971e+06	2.45197e+06	1.64563e+06	3.29835e+06	3.76316e+06	3.55706e+06	3.74419e+06	4.26524e+06	0.428724	-1.22188	0.00675217	0.944444	1.76229	down
Com_5787_pos	Belnacasan	C24 H33 Cl N4 O6	508.211	12.811	Full match	No results	No results	332046	938963	465508	342348	963955	608869	1.12169e+06	2.65891e+06	980223	1.5414e+06	399674	1.73591e+06	0.432777	-1.20831	0.0404804	0.888889	1.48496	down
Com_28_pos	Benserazide	C10 H15 N3 O5	257.102	1.305	Full match	No results	No results	6.37801e+08	7.49844e+08	1.03124e+09	2.38556e+09	5.18119e+08	5.14605e+08	1.70527e+09	1.06437e+09	3.22132e+09	2.41229e+09	3.65417e+09	1.23463e+09	0.439147	-1.18722	0.0187176	0.916667	1.75951	down
Com_1135_pos	15(R)-15-Methyl prostaglandin A2	C21 H32 O4	370.211	11.585	No results	Invalid mass	No results	2.24065e+06	8.67e+06	8.32192e+06	2.83595e+06	1.74708e+07	3.98007e+06	2.20682e+07	1.31116e+07	6.14591e+06	1.03384e+07	1.52833e+07	3.11965e+07	0.443424	-1.17324	0.0416217	0.833333	1.76607	down
Com_665_pos	urobilinogen	C33 H44 N4 O6	592.324	10.045	Full match	No results	No results	7.46086e+06	7.90753e+06	7.154e+06	8.14297e+06	1.52761e+07	2.36505e+06	3.54517e+07	1.8448e+07	9.45759e+06	2.46048e+07	1.35664e+07	7.39753e+06	0.44348	-1.17306	0.0422854	0.833333	1.56402	down
Com_5465_pos	4,4'-Thiobis-2-butanone	C8 H14 O2 S	174.071	7.504	Full match	No results	No results	802182	852368	858903	1.28999e+06	819304	1.98903e+06	3.29623e+06	2.89488e+06	1.79673e+06	1.57179e+06	1.38458e+06	3.85427e+06	0.446788	-1.16234	0.0063853	0.916667	1.49453	down
Com_8153_pos	Dihydrouridine	C9 H14 N2 O6	246.086	9.357	Full match	No results	No results	343761	409897	462912	772955	475090	535225	1.58464e+06	488175	972290	736250	550415	2.35609e+06	0.448551	-1.15666	0.0452375	0.888889	1.26464	down
Com_9540_pos	trihomomethionine	C8 H17 N O2 S	191.097	7.503	Full match	No results	No results	433156	384500	434498	603657	389411	894372	1.70784e+06	1.13543e+06	959992	798933	626306	1.74435e+06	0.45026	-1.15117	0.00506608	0.944444	1.46757	down
Com_10741_pos	Fluenetil	C16 H15 F O2	258.105	1.466	Full match	No results	No results	205366	315986	291003	1.00804e+06	135146	232077	661876	325837	1.08919e+06	657747	1.31215e+06	583255	0.472482	-1.08167	0.029846	0.888889	1.74362	down
Com_5933_pos	lergotrile	C17 H18 Cl N3	299.118	9.28	Full match	No results	No results	247470	220085	275184	609233	239819	449334	1.26698e+06	1.10495e+06	410702	595101	278978	636205	0.475464	-1.07259	0.0409158	0.861111	1.30917	down
Com_4180_pos	L-lupinic acid	C13 H18 N6 O3	306.143	10.247	Full match	No results	No results	1.4153e+06	1.65255e+06	1.38691e+06	2.03637e+06	1.17624e+06	1.95232e+06	5.67512e+06	3.15093e+06	4.28405e+06	3.3684e+06	1.04035e+06	2.68174e+06	0.476208	-1.07034	0.0415746	0.833333	1.21421	down
Com_1017_pos	4-Acetamido-2-amino-6-nitrotoluene	C9 H11 N3 O3	209.081	1.381	Full match	No results	No results	8.42554e+06	9.86005e+06	1.49311e+07	2.11555e+07	5.67559e+06	6.35598e+06	2.9427e+07	2.2182e+07	1.59301e+07	1.5072e+07	3.42602e+07	1.81174e+07	0.491921	-1.0235	0.0128992	0.916667	1.5618	down
Com_1470_pos	Estradiol enanthate	C25 H36 O3	384.265	14.39	Full match	No results	No results	2.23538e+06	4.65984e+06	4.68664e+06	5.28023e+06	6.85363e+06	1.20727e+07	8.17239e+06	1.57869e+07	1.79562e+07	8.13304e+06	8.8421e+06	1.17452e+07	0.506661	-0.980908	0.020973	0.888889	1.43238	down
Com_3058_pos	Benzoyl cyanide	C8 H5 N O	131.037	6.961	Full match	No results	No results	1.08095e+06	1.66403e+06	1.91201e+06	2.8902e+06	1.3865e+06	1.17494e+06	5.2303e+06	2.77094e+06	2.21325e+06	4.15091e+06	2.58718e+06	2.64415e+06	0.515833	-0.955024	0.00726651	0.888889	1.30963	down
Com_10681_pos	profenamine	C19 H24 N2 S	312.167	13.374	Full match	No results	No results	217591	183276	171911	224296	381223	340808	497449	1.0118e+06	379558	351007	221316	463531	0.519412	-0.945048	0.0401687	0.861111	1.11646	down
Com_12865_pos	Clavamycin B	C13 H22 N4 O8	362.143	14.354	Full match	No results	No results	122533	176400	118717	125399	380755	218597	467310	677431	198962	304390	237071	305050	0.521593	-0.939003	0.030814	0.861111	1.2442	down
Com_14549_pos	DEHYDROCOSTUS LACTONE	C15 H18 O2	230.13	11.375	Full match	No results	No results	184243	216623	169625	164632	170637	305427	540313	422203	272165	387293	195385	498439	0.52301	-0.935089	0.0100478	0.916667	1.16138	down
Com_3743_pos	n-Hexanamide	C6 H13 N O	115.1	1.334	Full match	No results	No results	2.88051e+06	2.99981e+06	1.73175e+06	3.65378e+06	1.47705e+06	1.92281e+06	6.19343e+06	4.4942e+06	5.15464e+06	3.50146e+06	2.17864e+06	6.51584e+06	0.523062	-0.934946	0.0170895	0.888889	1.21471	down
Com_4559_pos	Caprolactam	C6 H11 N O	113.084	1.327	Full match	No results	No results	1.74735e+06	1.21039e+06	528927	1.77338e+06	1.60171e+06	1.37547e+06	3.02906e+06	3.71946e+06	1.53903e+06	2.00867e+06	2.89061e+06	2.54409e+06	0.523633	-0.933373	0.0153295	0.916667	1.28714	down
Com_1252_pos	(-)-Vindoline	C25 H32 N2 O6	456.224	14.395	Full match	No results	No results	1.98284e+06	3.70124e+06	3.90017e+06	3.03723e+06	7.04085e+06	1.06793e+07	1.37455e+07	8.45259e+06	1.02263e+07	5.90654e+06	9.60637e+06	8.77133e+06	0.535044	-0.90227	0.0276639	0.833333	1.42747	down
Com_9717_pos	his-tyr	C15 H18 N4 O4	318.131	6.951	Full match	No results	No results	438220	408671	400264	240591	732638	705840	784955	1.08064e+06	890618	453022	589870	1.57973e+06	0.544026	-0.878253	0.0365586	0.888889	1.15082	down
Com_13353_pos	S-(hydroxymethyl)mycothiol	C18 H32 N2 O13 S	516.165	15.188	Full match	No results	No results	305994	510324	460132	286505	580202	301382	840152	570718	867071	726260	711125	744191	0.548162	-0.867326	0.00256591	0.972222	1.19189	down
Com_12980_pos	serlopitant	C29 H28 F7 N O2	555.202	14.413	Full match	No results	No results	277723	368910	181875	410868	670304	341471	691099	505567	985018	451241	466600	952827	0.555517	-0.848097	0.023635	0.916667	1.16388	down
Com_227_pos	1-[(9Z)-hexadecenoyl]-sn-glycero-3-phosphocholine	C24 H48 N O7 P	493.315	14.545	Full match	No results	No results	7.14505e+07	7.95893e+07	1.55955e+08	1.11357e+08	1.59788e+08	2.01525e+08	3.19992e+08	1.71268e+08	2.93676e+08	1.87218e+08	1.996e+08	2.22297e+08	0.559279	-0.838359	0.0132391	0.916667	1.17512	down
Com_123_pos	Calcimycin	C29 H37 N3 O6	523.266	14.425	Full match	No results	No results	1.41311e+08	3.35002e+08	2.80946e+08	2.80693e+08	4.94187e+08	6.65288e+08	7.53274e+08	6.51913e+08	8.73466e+08	4.04441e+08	4.13919e+08	7.6805e+08	0.568536	-0.814676	0.0374085	0.861111	1.22221	down
Com_264_pos	5-aminoimidazole ribotide	C8 H14 N3 O7 P	295.057	1.268	Full match	No results	No results	5.01532e+07	6.90969e+07	7.11183e+07	2.15529e+08	3.05306e+07	4.10092e+07	1.57657e+08	7.73229e+07	1.10599e+08	1.69664e+08	2.02555e+08	1.17515e+08	0.571567	-0.807005	0.0481471	0.833333	1.50355	down
Com_695_pos	benzoquinone	C6 H4 O2	108.021	1.589	Full match	No results	No results	2.08013e+07	1.98076e+07	3.12668e+07	2.26815e+07	3.82798e+07	2.29079e+07	5.13397e+07	2.92249e+07	5.06779e+07	4.66511e+07	5.21176e+07	3.98514e+07	0.577126	-0.793041	0.00264448	0.944444	1.05795	down
Com_3227_pos	d-berbamine	C37 H40 N2 O6	608.287	14.304	Full match	No results	No results	1.37391e+06	1.97405e+06	2.14327e+06	4.21189e+06	2.20956e+06	3.86237e+06	6.03562e+06	5.89478e+06	3.12566e+06	3.09653e+06	3.05208e+06	5.87952e+06	0.582444	-0.779808	0.0330079	0.833333	1.06519	down
Com_1450_pos	Furomine	C20 H32 N2 O4	364.237	15.375	Full match	No results	No results	543061	725958	848473	561404	1.16694e+06	813471	442272	377716	467282	239343	485802	893262	1.60352	0.681241	0.0368197	0.861111	1.02509	up
Com_5980_pos	octinoxate	C18 H26 O3	290.187	11.896	Full match	No results	No results	1.07584e+06	1.71225e+06	1.35431e+06	1.48931e+06	1.38486e+06	1.37209e+06	1.43023e+06	1.04507e+06	614022	497146	419505	1.21893e+06	1.60551	0.683036	0.0403687	0.861111	1.08952	up
Com_6251_pos	(17beta)-4,4-Difluoro-17-hydroxy-17-methylandrost-5-en-3-one	C20 H28 F2 O2	338.206	12.591	Full match	No results	No results	1.33386e+06	2.36474e+06	1.25784e+06	1.6358e+06	2.57274e+06	1.75617e+06	1.22698e+06	924231	1.46534e+06	974844	1.31741e+06	408828	1.72868	0.78967	0.0290633	0.916667	1.11562	up
Com_1407_pos	Tetrahydrodeoxycorticosterone	C21 H34 O3	334.25	13.552	Full match	No results	No results	244693	764196	262569	393675	317782	427003	404565	256732	163876	168587	160199	175605	1.81256	0.85803	0.0288933	0.861111	1.1051	up
Com_3841_pos	3-Hydroxyhexadecadienoylcarnitine	C23 H41 N O5	411.297	12.507	Full match	No results	No results	677786	769742	1.60139e+06	1.61306e+06	1.11422e+06	807258	401896	288841	208805	361787	1.56789e+06	694510	1.86832	0.901742	0.0428097	0.861111	1.52316	up
Com_3690_pos	(+)-Nootkatone	C15 H22 O	218.166	14.089	Full match	No results	No results	1.15932e+06	2.00009e+06	1.38278e+06	1.15092e+06	1.99403e+06	1.2106e+06	1.02378e+06	759691	601865	494289	1.28434e+06	551353	1.88699	0.916083	0.00610375	0.916667	1.26005	up
Com_14673_pos	Abexinostat	C21 H23 N3 O5	397.163	9.827	Full match	No results	No results	415426	237013	373926	466834	345599	272034	378109	225612	76680.9	101603	158526	169490	1.90162	0.927226	0.0213744	0.888889	1.41636	up
Com_388_pos	S-(Formylmethyl)glutathione	C12 H19 N3 O7 S	349.093	2.534	Full match	No results	No results	1.1659e+08	7.34888e+07	9.14345e+07	6.30323e+07	9.91684e+07	6.05457e+07	7.59861e+07	3.94001e+07	2.62402e+07	3.08191e+07	3.28368e+07	5.67356e+07	1.92452	0.9445	0.00676409	0.916667	1.31945	up
Com_5062_pos	Retinal 2	C20 H26 O	282.197	13.266	Full match	No results	No results	4.44228e+06	3.67746e+06	2.46254e+06	2.23196e+06	1.75857e+06	1.51779e+06	1.28836e+06	2.19175e+06	1.09788e+06	1.74056e+06	1.33252e+06	571235	1.95695	0.968605	0.0234444	0.916667	1.28441	up
Com_2571_pos	Pumiliotoxin 251D	C16 H29 N O	251.224	13.045	Full match	No results	No results	9.66672e+06	6.6285e+06	5.3153e+06	6.50492e+06	3.53522e+06	3.33494e+06	2.63471e+06	5.31417e+06	2.06322e+06	4.22876e+06	2.65852e+06	934451	1.96176	0.972145	0.0354117	0.888889	1.41561	up
Com_4479_pos	5α-Pregnan-3,20-dione	C21 H32 O2	316.237	15.553	No match	Invalid mass	No results	825481	2.02097e+06	1.06241e+06	640978	1.63266e+06	1.7451e+06	883149	667047	744945	339020	511609	833950	1.992	0.994218	0.0215212	0.833333	1.31706	up
Com_3687_pos	quinbolone	C24 H32 O2	352.239	12.551	Full match	No results	No results	3.10899e+06	3.18775e+06	3.0852e+06	2.49293e+06	1.50442e+06	1.45034e+06	904960	2.14409e+06	773061	1.93179e+06	1.18954e+06	471045	2.00009	1.00006	0.0229252	0.888889	1.46481	up
Com_3590_pos	Gusperimus	C17 H37 N7 O3	387.297	12.583	Full match	No results	No results	872728	609541	1.36009e+06	2.11111e+06	1.44937e+06	783679	295008	322920	330866	429150	1.18462e+06	1.02175e+06	2.00499	1.0036	0.0351826	0.833333	1.46482	up
Com_12916_pos	Z-Leu-OH	C14 H19 N O4	265.13	7.16	Full match	No results	No results	503132	357203	493991	263580	465637	297324	209808	105985	132331	107226	287857	337153	2.01707	1.01226	0.0113652	0.916667	1.47208	up
Com_2892_pos	Hexyl 2-furoate	C11 H16 O3	196.109	9.408	Full match	No results	No results	809927	1.44459e+06	966019	1.22263e+06	1.25669e+06	1.32071e+06	786281	689589	592422	421276	488392	479662	2.03046	1.02181	0.000305128	1	1.36243	up
Com_4857_pos	all-trans-retinal	C20 H28 O	284.213	14.853	Full match	No results	No results	420436	1.25244e+06	723392	653207	1.58315e+06	939527	568202	461050	424411	403840	438493	422079	2.05004	1.03565	0.0215428	0.861111	1.24585	up
Com_2372_pos	4-Vinylcyclohexene	C8 H12	108.094	8.641	Full match	No results	No results	2.17029e+06	3.2846e+06	2.42805e+06	2.15781e+06	2.75848e+06	2.05617e+06	1.51645e+06	1.21662e+06	1.21307e+06	1.00636e+06	1.0342e+06	1.19303e+06	2.06907	1.04898	2.23376e-05	1	1.37381	up
Com_9738_pos	hydrocortisone cypionate	C29 H42 O6	486.296	12.216	Full match	No results	No results	1.33173e+06	857237	1.19074e+06	632316	1.24551e+06	781989	577027	374481	498563	398587	578005	456087	2.09505	1.06699	0.0009528	1	1.3588	up
Com_4771_pos	Fenipentol	C11 H16 O	164.12	13.967	Full match	No results	No results	1.1894e+06	1.28889e+06	838038	660131	1.42555e+06	961622	658917	479925	571123	298170	433823	589946	2.09889	1.06962	0.00124424	1	1.42732	up
Com_7239_pos	Hexadecanedioic acid mono-L-carnitine ester	C23 H43 N O6	429.308	12.112	Full match	No results	No results	1.54741e+06	1.27288e+06	1.76189e+06	1.08301e+06	617610	561678	693031	475087	425048	439998	667713	545480	2.10836	1.07612	0.0155834	0.888889	1.28937	up
Com_2729_pos	Ubiquinone Q4	C29 H42 O4	454.307	12.656	Full match	No results	No results	1.62199e+06	1.46085e+06	3.00211e+06	2.29354e+06	2.05984e+06	3.13749e+06	1.40365e+06	521235	1.38148e+06	836140	1.5998e+06	691287	2.11015	1.07735	0.00689887	0.972222	1.48943	up
Com_7080_pos	8-Azaadenosine	C9 H12 N6 O4	268.091	9.115	Full match	No results	No results	2.20985e+06	2.05196e+06	2.07138e+06	2.60462e+06	922937	758203	2.12772e+06	401370	617487	541889	327163	947034	2.13977	1.09745	0.0314419	0.833333	1.65634	up
Com_5855_pos	(+)-Curacin A	C23 H35 N O S	373.245	10.105	Full match	No results	No results	665451	399114	838564	670621	300239	213696	259218	160477	227941	122477	213915	392975	2.24232	1.16499	0.0200806	0.861111	1.44586	up
Com_14741_pos	Clarithromycin	C38 H69 N O13	747.474	11.713	Full match	No results	No results	350790	209703	605518	267806	222740	225037	308976	182209	65969.3	50876.2	27773.7	180123	2.30608	1.20544	0.0352935	0.888889	2.03149	up
Com_768_pos	S(8)-aminomethyldihydrolipoamide	C9 H20 N2 O S2	236.102	11.196	Full match	No results	No results	4.77072e+06	1.08153e+07	6.77871e+06	8.9845e+06	1.25729e+07	1.16211e+07	6.67042e+06	5.38693e+06	2.92899e+06	2.66908e+06	2.55964e+06	3.31455e+06	2.36057	1.23913	0.00281096	0.944444	1.6887	up
Com_520_pos	Traumatic Acid	C12 H20 O4	228.135	10	Full match	No results	No results	7.17994e+06	9.895e+06	8.53213e+06	1.19063e+07	5.96756e+06	8.41571e+06	5.77147e+06	4.92543e+06	3.22956e+06	2.12731e+06	3.10028e+06	2.77746e+06	2.36631	1.24264	0.000900684	1	1.68852	up
Com_849_pos	(9cis)-Retinal	C20 H28 O	284.213	14.035	Full match	Full match	No results	2.72478e+06	7.59404e+06	2.99388e+06	2.49735e+06	7.92966e+06	5.97744e+06	2.96188e+06	3.13179e+06	1.55888e+06	892196	1.389e+06	1.69024e+06	2.55653	1.35419	0.0109865	0.861111	1.79619	up
Com_1652_pos	N-acetyl-beta-D-glucosaminylamine	C8 H16 N2 O5	220.107	12.432	Full match	No results	No results	2.65947e+06	4.88881e+06	3.39403e+06	2.36256e+06	6.29534e+06	3.78059e+06	2.37023e+06	1.52776e+06	1.43725e+06	1.22041e+06	1.23353e+06	1.15595e+06	2.6138	1.38615	0.00067066	0.972222	1.80081	up
Com_4776_pos	Fesoterodine	C26 H37 N O3	411.276	12.951	Full match	No results	No results	488013	1.16164e+06	924567	659871	837337	336984	185708	171215	163233	283716	452956	404712	2.65321	1.40774	0.00370083	0.944444	1.85369	up
Com_143_pos	O-Arachidonoyl ethanolamine	C22 H37 N O2	347.279	14.172	No results	Invalid mass	No results	4.38322e+08	4.68405e+08	3.67936e+08	3.73644e+08	2.08404e+08	1.43735e+08	1.05435e+08	2.40581e+08	7.22689e+07	1.55482e+08	9.94477e+07	3.52765e+07	2.82353	1.4975	0.00772853	0.916667	2.12463	up
Com_1617_pos	Adaprolol	C26 H39 N O4	429.286	12.951	Full match	No results	No results	1.60289e+06	3.80728e+06	3.96459e+06	2.15928e+06	2.72712e+06	1.04511e+06	816561	461685	505471	889322	1.16411e+06	1.28196e+06	2.99003	1.58016	0.00317065	0.944444	2.00579	up
Com_1900_pos	Thromoboxane B1	C20 H36 O6	394.232	13.003	No results	Invalid mass	No results	1.36373e+06	1.60024e+06	2.53085e+06	2.30564e+06	1.73703e+06	3.16155e+06	945897	533796	533616	968172	477455	641365	3.0971	1.63092	9.27084e-05	1	2.14445	up
Com_4758_pos	Estra-1,3,5(10)-trien-3-ol	C18 H24 O	256.182	12.953	Full match	No results	No results	231763	470060	337845	646734	688452	816671	302065	271429	108629	88199	115274	123360	3.16319	1.66138	0.00216393	0.944444	2.26064	up
Com_2368_pos	N-Acetylsphingosine	C20 H39 N O3	363.273	13.771	No results	Invalid mass	No results	1.16422e+07	6.91217e+06	7.7078e+06	6.89599e+06	3.98018e+06	3.73015e+06	2.14171e+06	4.34183e+06	1.19284e+06	2.95181e+06	1.81122e+06	466402	3.16667	1.66297	0.00784491	0.944444	2.43778	up
Com_505_pos	Bphen	C24 H16 N2	332.132	1.363	Full match	No results	No results	4.57763e+07	5.72907e+07	5.79019e+07	2.69567e+07	5.88719e+07	2.88767e+07	2.85624e+07	1.41052e+07	1.07251e+07	1.01461e+07	4.00691e+06	1.58817e+07	3.30437	1.72437	0.00273246	0.972222	2.48727	up
Com_3593_pos	Hexanoylcarnitine	C13 H25 N O4	259.177	8.431	Full match	Full match	No results	2.83224e+06	1.10749e+06	4.06104e+06	4.84411e+06	1.05523e+06	1.3547e+06	675671	186046	1.44429e+06	1.31339e+06	733272	182364	3.36377	1.75008	0.0190712	0.861111	2.4991	up
Com_433_pos	Linoleyl carnitine	C25 H45 N O4	423.333	13.321	Full match	No results	No results	3.13107e+07	1.59836e+07	5.35803e+07	1.10724e+08	1.33449e+07	1.25667e+07	1.11588e+07	1.0278e+07	5.93401e+06	1.23994e+07	1.86332e+07	1.19485e+07	3.37603	1.75533	0.0490154	0.916667	1.81072	up
Com_656_pos	Glycocholic Acid	C26 H43 N O6	465.307	12.953	Partial match	No results	Full match	4.89517e+06	1.28164e+07	1.4488e+07	6.89928e+06	9.64067e+06	4.13065e+06	2.13019e+06	1.41986e+06	1.32849e+06	2.05854e+06	3.52769e+06	3.82292e+06	3.7004	1.88768	0.000953169	1	2.43	up
Com_1549_pos	S-[(2E,6E)-farnesyl]-L-cysteine	C18 H31 N O2 S	325.209	14.435	Full match	No results	No results	1.8286e+06	7.38376e+06	1.96487e+06	1.63205e+06	5.29608e+06	3.45181e+06	1.46401e+06	1.26101e+06	984397	462313	768174	824529	3.73969	1.90292	0.00340475	1	2.3633	up
Com_1468_pos	5-Hexyl-2-oxotetrahydro-3-furancarboxylic acid	C11 H18 O4	214.12	10.811	Full match	No results	No results	3.53293e+06	6.8156e+06	3.44526e+06	3.86235e+06	6.04127e+06	6.37421e+06	2.41931e+06	1.6303e+06	899077	798216	920158	992586	3.92598	1.97305	0.000110314	1	2.69536	up
Com_5454_pos	Decanoylcarnitine	C17 H33 N O4	315.24	11.582	Full match	Full match	No results	1.08254e+06	514189	3.09984e+06	3.6774e+06	895831	748352	522835	379283	434283	577777	382293	233264	3.96016	1.98556	0.0150355	0.944444	2.16879	up
Com_720_pos	PALGLY	C18 H35 N O3	313.26	13.355	Full match	No results	No results	5.47396e+07	4.29539e+07	3.29388e+07	3.39318e+07	1.82911e+07	2.20199e+07	8.94593e+06	1.63004e+07	4.55824e+06	1.1827e+07	6.06975e+06	2.29296e+06	4.09797	2.03491	0.00177936	1	2.88306	up
Com_1091_pos	2S-Amino-tridecanoic acid	C13 H27 N O2	229.203	12.141	Full match	No results	No results	3.16493e+07	6.83842e+06	1.5663e+07	1.25855e+07	3.17007e+06	3.29946e+06	5.69134e+06	1.7142e+06	1.73601e+06	2.38618e+06	3.09888e+06	2.7312e+06	4.21746	2.07637	0.0226483	0.944444	2.28754	up
Com_456_pos	(2R)-1-(Octanoyloxy)-3-(phosphonooxy)-2-propanyl tridecanoate	C24 H47 O8 P	494.299	12.69	Full match	No results	No results	3.5805e+07	3.75895e+07	5.74598e+07	4.14264e+07	4.35046e+07	6.58201e+07	1.42998e+07	4.5659e+06	1.16459e+07	1.17395e+07	1.84344e+07	4.62878e+06	4.31155	2.10821	0.000659057	1	2.96155	up
Com_6764_pos	Visnagin	C13 H10 O4	230.057	10.956	Full match	No results	No results	1.91558e+06	1.33983e+06	2.72933e+06	1.76861e+06	1.19975e+06	1.4712e+06	511645	360854	359793	325881	263479	565036	4.36768	2.12687	5.33073e-06	1	2.77956	up
Com_10057_pos	OLEOYL TYROSINE	C27 H43 N O4	445.318	13.084	Full match	No results	No results	594672	124206	963826	1.35285e+06	363312	367302	169249	103411	118135	143962	195757	130886	4.37214	2.12834	0.0144761	0.888889	2.34048	up
Com_4331_pos	Glycitein	C16 H12 O5	284.068	12.416	Full match	No results	No results	343760	868698	275746	682304	1.26664e+06	4.4457e+06	318195	255076	223575	185847	190996	573069	4.51284	2.17404	0.0403385	0.916667	2.30509	up
Com_445_pos	stearoylcarnitine	C25 H49 N O4	427.365	13.803	Full match	No results	No results	4.45449e+07	1.03084e+07	5.73313e+07	1.03718e+08	7.95688e+06	8.86701e+06	2.55164e+06	4.24209e+06	3.90103e+06	1.17976e+07	2.13575e+07	5.31765e+06	4.73333	2.24286	0.037852	0.833333	2.6219	up
Com_235_pos	Vitamin A	C20 H30 O	286.229	14.927	Full match	No results	No results	3.50942e+07	5.34611e+07	4.31336e+07	1.61527e+07	1.10696e+08	2.40929e+07	1.67285e+07	6.00673e+06	1.30791e+07	4.62297e+06	2.71102e+06	1.53558e+07	4.83096	2.27231	0.0030392	0.972222	3.08706	up
Com_775_pos	19-Nortestosterone	C18 H26 O2	274.192	13.573	Full match	Full match	No results	6.15162e+06	1.16794e+07	7.84095e+06	8.43399e+06	1.12e+07	1.21026e+07	3.6876e+06	3.75994e+06	1.16869e+06	664243	1.10789e+06	1.07589e+06	5.00762	2.32412	0.000959823	1	3.42953	up
Com_160_pos	(+)-a(S)-butyr-amido-r-butyrolactone	C8 H13 N O3	171.089	1.367	Full match	No results	No results	2.49054e+08	8.3525e+07	1.67345e+08	4.96239e+08	3.15094e+07	2.9874e+07	2.78019e+07	1.803e+07	1.59972e+07	2.38883e+07	5.4268e+07	2.91204e+07	6.25376	2.64472	0.0258319	0.944444	2.75792	up
Com_290_pos	3-BHA	C11 H16 O2	180.114	11.093	Full match	No results	No results	2.28742e+07	5.40775e+07	2.93548e+07	2.76835e+07	5.08565e+07	4.01964e+07	1.14115e+07	9.49577e+06	3.41554e+06	3.12247e+06	3.05462e+06	3.19744e+06	6.67836	2.73949	0.000117074	1	3.84181	up
Com_279_pos	Arachidonyl trifluoromethyl ketone	C21 H31 F3 O	356.231	14.57	Full match	No results	No results	2.78114e+07	9.15629e+07	1.73074e+07	1.33375e+07	5.93406e+07	3.30632e+07	9.95171e+06	5.29506e+06	6.95589e+06	3.2542e+06	5.60618e+06	3.30332e+06	7.05408	2.81846	0.000743821	1	3.47498	up
Com_343_pos	Acetyl hexamethyl tetralin	C18 H26 O	258.197	14.592	Full match	No results	No results	1.43176e+07	4.14713e+07	1.83773e+07	2.19501e+07	3.61468e+07	2.67191e+07	7.5129e+06	5.17002e+06	2.94753e+06	1.86264e+06	1.74919e+06	2.12356e+06	7.44095	2.89549	6.12539e-05	1	3.99694	up
Com_545_pos	mefexamide	C15 H24 N2 O3	280.179	14.591	Full match	No results	No results	8.45381e+06	2.38959e+07	9.18453e+06	1.39405e+07	2.30794e+07	1.53068e+07	4.23566e+06	2.95968e+06	1.28098e+06	955354	937345	1.21349e+06	8.10368	3.01858	6.81677e-05	1	4.1813	up
Com_171_pos	L-Ergothioneine	C9 H15 N3 O2 S	229.088	1.364	Partial match	Full match	No results	5.52111e+07	4.43821e+07	5.4627e+07	7.6757e+07	5.50112e+07	4.82008e+07	7.84393e+06	5.57458e+06	5.57032e+06	5.89625e+06	8.77276e+06	5.99068e+06	8.42879	3.07533	2.98272e-09	1	4.03103	up
Com_688_pos	5-Methoxy-3-indoleaceate	C11 H11 N O3	205.073	9.615	Full match	No results	No results	7.53234e+06	1.56745e+07	7.91537e+06	1.19969e+07	1.19639e+07	4.96328e+07	1.99815e+06	1.09244e+06	810667	1.07199e+06	830190	1.80458e+06	13.7639	3.78282	7.06459e-05	1	4.68666	up
Com_7430_pos	2-Hydroxyimipramine	C19 H24 N2 O	296.188	7.848	Full match	No results	No results	533621	628725	635717	1.17322e+06	1.04227e+06	912526	69231.7	53785.9	61515.9	62661.5	41345.7	61278.9	14.0818	3.81576	1.29808e-07	1	4.97095	up

## Sheet: Table S22
Table S22. Information of top 20 correlated differential metabolites in M vs C
name	Name_des	Formula	Molecular Weight	RT [min]	ChemSpider_Results	mzCloud_Results	mzVault_Results	pos_C1	pos_C3	pos_C4	pos_C5	pos_C6	pos_C7	pos_H1	pos_H2	pos_H3	pos_H4	pos_H6	pos_H7	pos_L1	pos_L2	pos_L3	pos_L4	pos_L5	pos_L7	pos_M1	pos_M2	pos_M4	pos_M5	pos_M6	pos_M8	pos_P1	pos_P2	pos_P3	pos_P4	pos_P5	pos_P6	pos_QC1	pos_QC2	pos_QC3	pos_QC4
Com_7430_pos	2-Hydroxyimipramine	C19 H24 N2 O	296.188	7.848	Full match	No results	No results	1.4689e+06	2.0802e+06	2.20585e+06	1.38788e+06	1.53941e+06	1.94977e+06	533621	628725	635717	1.17322e+06	1.04227e+06	912526	840737	864885	696643	610165	924178	919728	69231.7	53785.9	61515.9	62661.5	41345.7	61278.9	750737	875800	941089	776984	781969	838626	680994	790549	741312	668784
Com_171_pos	L-Ergothioneine	C9 H15 N3 O2 S	229.088	1.364	Partial match	Full match	No results	3.6457e+08	3.97561e+08	3.36148e+08	4.02266e+08	3.43665e+08	3.89303e+08	5.52111e+07	4.43821e+07	5.4627e+07	7.6757e+07	5.50112e+07	4.82008e+07	5.60595e+07	7.64004e+07	7.03212e+07	5.55704e+07	5.3105e+07	4.39662e+07	7.84393e+06	5.57458e+06	5.57032e+06	5.89625e+06	8.77276e+06	5.99068e+06	4.49349e+07	3.74216e+07	7.17466e+07	4.7652e+07	5.64198e+07	7.35469e+07	1.03701e+08	1.04826e+08	1.10516e+08	1.18868e+08
Com_2099_pos	Propapyriogenin A2	C30 H44 O5	484.317	12.965	Full match	No results	No results	4.24263e+06	7.20528e+06	8.62709e+06	1.0226e+07	1.22083e+07	9.36775e+06	235081	172736	212153	314658	175491	494554	622608	428982	277058	612289	346935	353713	347684	140141	152966	136622	289847	180465	724436	377957	367060	1.3234e+06	345945	409239	1.95216e+06	1.63728e+06	1.63047e+06	1.35338e+06
Com_4916_pos	Tryptoline	C11 H12 N2	172.099	6.83	Full match	No results	No results	2.03358e+06	3.88678e+06	3.45079e+06	1.64627e+06	3.74851e+06	4.56473e+06	159916	174802	124004	663017	124862	120579	176666	151079	157714	106246	163135	123118	196783	88751.8	90458.6	67447.7	96927	136062	129478	209730	200001	110195	111415	230367	585948	702552	719667	804331
Com_3623_pos	1-arachidoyl-sn-glycero-3-phosphate	C23 H47 O7 P	466.306	12.965	Full match	No results	No results	2.31333e+06	3.35987e+06	4.45146e+06	5.93553e+06	6.04135e+06	5.31422e+06	276555	222200	208954	235527	192926	189918	416464	229026	224861	565936	222603	198154	227000	176152	179953	165856	150867	204354	478451	219096	202880	951707	200950	238129	1.28801e+06	1.22431e+06	1.32797e+06	846650
Com_5855_pos	(+)-Curacin A	C23 H35 N O S	373.245	10.105	Full match	No results	No results	1.62815e+06	1.87183e+06	2.07833e+06	1.75343e+06	1.74423e+06	3.57282e+06	665451	399114	838564	670621	300239	213696	1.23895e+06	839734	770041	1.51897e+06	173400	371230	259218	160477	227941	122477	213915	392975	305377	186025	170994	201786	319767	667577	734653	790520	719720	882507
Com_4751_pos	1,2,3,4-tetrahydro-beta-carboline-3-carboxylic acid	C12 H12 N2 O2	216.089	7.451	Full match	No results	No results	1.94541e+06	3.75195e+06	4.10216e+06	2.46274e+06	3.02406e+06	4.24267e+06	241132	361287	206506	545454	210624	307489	176257	195953	185282	122551	205485	152141	379536	185192	139117	186123	116828	381321	143215	254837	242945	177478	202798	249466	669460	675348	707673	713118
Com_290_pos	3-BHA	C11 H16 O2	180.114	11.093	Full match	No results	No results	1.59439e+08	1.86164e+08	7.14184e+07	1.55823e+08	7.50303e+07	9.41527e+07	2.28742e+07	5.40775e+07	2.93548e+07	2.76835e+07	5.08565e+07	4.01964e+07	6.13527e+07	5.12822e+07	4.31552e+07	4.13696e+07	2.1529e+07	3.82685e+07	1.14115e+07	9.49577e+06	3.41554e+06	3.12247e+06	3.05462e+06	3.19744e+06	2.27768e+07	1.63264e+07	3.03741e+07	2.98387e+07	1.70475e+07	4.40421e+07	5.05561e+07	4.41201e+07	4.83827e+07	4.58508e+07
Com_1900_pos	Thromoboxane B1	C20 H36 O6	394.232	13.003	No results	Invalid mass	No results	4.51944e+06	1.5346e+07	1.22599e+07	5.54609e+06	1.17814e+07	1.20705e+07	1.36373e+06	1.60024e+06	2.53085e+06	2.30564e+06	1.73703e+06	3.16155e+06	2.2328e+06	1.89935e+06	1.92833e+06	1.80786e+06	3.5266e+06	2.48065e+06	945897	533796	533616	968172	477455	641365	1.41063e+06	1.84641e+06	2.70008e+06	2.23243e+06	1.90212e+06	5.07391e+06	3.65224e+06	3.56605e+06	4.33319e+06	3.17904e+06
Com_8536_pos	Patidegib	C29 H48 N2 O3 S	504.34	14.004	Full match	No results	No results	121149	211931	112462	152355	169689	162980	761939	829764	1.45359e+06	994827	875979	1.20233e+06	1.08116e+06	765515	1.24305e+06	656413	1.19224e+06	1.8087e+06	1.86211e+06	905618	650575	794984	922457	1.01578e+06	1.22256e+06	1.3438e+06	1.42605e+06	1.14434e+06	879443	1.27663e+06	656994	1.05789e+06	872386	796602
Com_6403_pos	allylestrenol	C21 H32 O	300.244	15.512	Full match	No results	No results	1.46567e+06	1.81871e+06	1.48957e+06	2.74194e+06	1.42475e+06	1.13775e+06	474955	608755	497242	334550	948319	282695	602271	574570	477055	769215	370131	661773	445266	255606	453953	335256	387062	365817	356984	434115	423052	410745	348664	854144	911762	533037	624680	620268
Com_665_pos	urobilinogen	C33 H44 N4 O6	592.324	10.045	Full match	No results	No results	809098	1.78192e+06	482263	1.76544e+06	803965	669223	7.46086e+06	7.90753e+06	7.154e+06	8.14297e+06	1.52761e+07	2.36505e+06	8.82636e+06	6.971e+06	1.77156e+07	5.94656e+06	5.09943e+07	5.58997e+07	3.54517e+07	1.8448e+07	9.45759e+06	2.46048e+07	1.35664e+07	7.39753e+06	3.71464e+06	1.61734e+07	1.03698e+07	6.44201e+06	2.52954e+07	1.97866e+06	1.30554e+07	1.37141e+07	1.40323e+07	1.63014e+07
Com_2892_pos	Hexyl 2-furoate	C11 H16 O3	196.109	9.408	Full match	No results	No results	6.85663e+06	6.43085e+06	2.24988e+06	5.85111e+06	3.04535e+06	4.44542e+06	809927	1.44459e+06	966019	1.22263e+06	1.25669e+06	1.32071e+06	1.88999e+06	1.29615e+06	1.69917e+06	1.13606e+06	1.06779e+06	1.26429e+06	786281	689589	592422	421276	488392	479662	892082	944364	1.06308e+06	1.17597e+06	1.48639e+06	1.8453e+06	1.77958e+06	2.11459e+06	1.60364e+06	1.59877e+06
Com_7981_pos	e-Tokoferol	C28 H42 O2	410.317	12.65	Full match	No results	No results	883637	1.3178e+06	1.65781e+06	1.99944e+06	693280	1.82796e+06	288217	296126	292826	402152	351417	369549	296599	262842	262677	274852	315505	313988	289468	237722	178839	165333	146327	275359	233684	331151	328305	278171	265078	332150	346649	338439	466264	442132
Com_2314_pos	(2R)-1-(Octanoyloxy)-3-(phosphonooxy)-2-propanyl myristate	C25 H49 O8 P	508.315	14.087	Full match	No results	No results	1.50822e+06	4.45275e+06	4.46089e+06	4.32577e+06	1.08649e+07	5.35726e+06	235797	291457	199453	305616	278726	340628	201457	194079	213812	246750	472395	236125	416728	247954	214824	202857	339274	178500	579112	239338	246877	427830	316872	428441	1.19998e+06	799832	1.22809e+06	966886
Com_9738_pos	hydrocortisone cypionate	C29 H42 O6	486.296	12.216	Full match	No results	No results	1.02405e+06	1.30193e+06	1.04839e+06	1.02401e+06	944948	1.63687e+06	1.33173e+06	857237	1.19074e+06	632316	1.24551e+06	781989	516124	658799	535799	1.0857e+06	618402	923873	577027	374481	498563	398587	578005	456087	897166	1.01146e+06	886899	796881	707990	718226	1.11727e+06	677670	859215	894580
Com_11967_pos	Tetraphenylphosphonium	C24 H20 P	339.128	8.286	Invalid mass	No results	No results	347746	697577	602280	367157	995061	1.0173e+06	78732.8	86214.1	117025	131410	151559	111777	170179	95057.4	95596.6	155904	84006.7	137478	136394	81615.4	88598.6	65019.8	68640.9	109095	75190.3	94844.3	103750	169880	89528.8	114856	155882	200571	190576	210805
Com_480_pos	13-deoxytedanolide	C32 H50 O10	594.34	12.669	Full match	No results	No results	577905	4.60491e+06	1.6863e+06	1.83897e+06	2.04471e+06	1.97723e+06	1.19953e+07	1.20859e+07	1.20598e+07	5.83379e+06	1.32952e+07	1.97377e+06	9.39736e+06	1.31394e+07	2.92222e+07	1.17467e+07	8.29289e+07	4.91902e+07	5.59918e+07	4.22952e+07	1.9921e+07	2.40688e+07	2.23994e+07	1.26018e+07	4.61664e+06	2.02145e+07	1.57523e+07	8.74336e+06	3.80307e+07	3.56673e+06	1.70991e+07	1.76553e+07	1.60553e+07	1.33324e+07
Com_746_pos	235BBF3K97	C20 H28	268.218	15.512	Full match	No results	No results	2.399e+07	2.69224e+07	2.09812e+07	4.69372e+07	2.9563e+07	1.69224e+07	4.52903e+06	7.29071e+06	6.94817e+06	2.00334e+06	1.44621e+07	3.69661e+06	9.24981e+06	1.11181e+07	4.81544e+06	1.03159e+07	4.17609e+06	1.01546e+07	5.8419e+06	1.67615e+06	4.24445e+06	1.69979e+06	2.25106e+06	4.35448e+06	4.36412e+06	5.15116e+06	4.75182e+06	6.07365e+06	4.75023e+06	1.3326e+07	1.53197e+07	1.15382e+07	9.09161e+06	7.99122e+06
Com_688_pos	5-Methoxy-3-indoleaceate	C11 H11 N O3	205.073	9.615	Full match	No results	No results	3.35386e+06	5.41777e+06	5.52431e+06	3.82247e+06	7.52277e+06	6.24544e+06	7.53234e+06	1.56745e+07	7.91537e+06	1.19969e+07	1.19639e+07	4.96328e+07	5.00696e+06	2.73721e+06	1.62214e+07	3.79193e+06	3.9697e+06	1.27e+07	1.99815e+06	1.09244e+06	810667	1.07199e+06	830190	1.80458e+06	881991	1.16629e+06	577403	2.0657e+06	1.07182e+06	880413	4.65854e+06	6.4493e+06	5.5523e+06	4.63664e+06
Com_3171_neg	3-(4-Hydroxy-1,3-benzothiazol-6-yl)alanine	C10 H10 N2 O3 S	238.04	9.494	Full match	No results	No results	1.01599e+06	802822	1.8718e+06	953637	1.05176e+06	1.09993e+06	470385	296461	369878	925483	45130.5	245097	522138	431055	307730	375196	292113	367340	68705.8	42845.9	59106	83656.8	47784.2	52319.4	304755	601099	403813	329589	294450	537410	418953	463203	505856	509274
Com_3660_neg	6alpha-hydroxy-6-deoxocastasterone	C28 H50 O5	466.366	13.263	Full match	No results	No results	115041	118877	144733	112352	70685.8	107261	289353	305814	700928	1.15256e+06	310475	716780	405591	613420	792131	656577	643353	675703	964304	717956	520028	958105	960475	613557	1.0664e+06	690855	932914	584122	628457	691351	514841	586195	825763	488394
Com_3805_neg	8-[(3,3-Dimethyl-2-oxiranyl)methyl]-7-methoxy-2H-chromen-2-one	C15 H16 O4	260.104	9.686	Full match	No results	No results	589738	572044	901072	473447	772662	839879	139566	72185.2	101893	757026	100046	191171	97407.9	140058	67361.6	72067.3	330574	136961	67482.8	104526	82722.5	123788	68833.8	56645.9	100248	177625	268246	218046	149295	127464	261751	292180	261370	302322
Com_349_neg	Pregnane-3,20-dione	C21 H32 O2	316.24	14.268	Full match	No results	No results	7.2153e+07	7.77432e+07	7.49659e+07	5.95016e+07	7.45055e+07	7.93336e+07	1.28194e+07	2.30899e+07	2.41088e+07	1.9694e+07	5.12516e+07	3.13563e+07	2.26136e+07	2.64753e+07	3.48925e+07	2.30843e+07	1.19854e+07	2.21294e+07	1.16855e+07	1.71435e+07	1.39489e+07	1.28199e+07	1.57852e+07	2.11884e+07	1.80677e+07	1.89075e+07	3.16736e+07	4.16488e+07	3.3983e+07	3.289e+07	3.65267e+07	3.75297e+07	3.65077e+07	3.83243e+07
Com_4046_neg	1-alpha,24R,25-Trihydroxyvitamin D2	C28 H44 O4	444.323	11.81	Full match	No results	No results	493643	331694	605836	432075	345572	557106	97453.2	59614.7	90657.7	324386	122467	188191	64177.5	133592	121026	140709	525427	493500	119793	119923	95246.7	103033	116439	70248.7	508746	657520	137194	194689	93665.2	433936	246025	340930	221289	234154
Com_2688_neg	Cucurbitacin F	C30 H46 O7	518.324	10.851	Full match	No results	No results	787962	1.17697e+06	2.06093e+06	2.25399e+06	2.31662e+06	1.6878e+06	113713	57206.3	75218.4	264764	159668	127522	163188	159188	134282	152255	308462	268670	92042.3	49438.1	144823	77768.5	194231	91356.5	234138	217500	116409	383749	128821	151719	497322	510463	515271	539785
Com_1829_neg	Perfluorooctanesulfonic acid	C8 H F17 O3 S	499.937	12.828	Full match	No results	No results	4.65798e+06	5.47649e+06	7.05614e+06	2.9382e+06	3.846e+06	5.93753e+06	1.99313e+06	2.47287e+06	2.28725e+06	2.10872e+06	1.98941e+06	1.69078e+06	3.12865e+06	2.50165e+06	1.59424e+06	2.36917e+06	2.22951e+06	1.5122e+06	974735	663634	789800	901445	680759	548825	1.87373e+06	1.7396e+06	1.79817e+06	1.4067e+06	1.86773e+06	2.62749e+06	2.50198e+06	2.30852e+06	1.98834e+06	2.00857e+06
Com_2186_neg	raspberry ketone	C10 H14 O2	166.099	10.695	Partial match	No results	Full match	761255	1.02564e+06	631219	702716	512310	788127	4.11978e+06	3.52294e+06	2.98299e+06	2.95772e+06	2.05918e+06	1.40108e+06	2.26368e+06	2.20096e+06	2.85677e+06	919582	3.46477e+06	2.58188e+06	2.87612e+06	3.7584e+06	2.3334e+06	2.70313e+06	3.63001e+06	4.78091e+06	1.4472e+06	1.49656e+06	1.86416e+06	1.638e+06	2.25706e+06	2.16325e+06	1.94307e+06	2.08179e+06	1.78283e+06	1.93311e+06
Com_3605_neg	2-Deoxyhexopyranose	C6 H12 O5	164.068	1.455	Full match	No results	No results	366690	452900	411273	395534	368956	539086	808869	643019	1.02517e+06	826852	742722	420258	1.51e+06	949829	1.25975e+06	933910	666420	577983	1.1116e+06	786435	1.15851e+06	1.01474e+06	959220	1.19271e+06	508156	768518	615964	495315	963195	834944	401305	536543	768815	568178
Com_3250_neg	Loxoprofen	C15 H18 O3	246.125	10.669	Full match	No results	No results	1.05672e+06	1.48231e+06	1.02492e+06	876291	1.2258e+06	1.54455e+06	264306	210261	201768	414677	159097	210130	170304	169732	130749	99499.7	225809	146197	210768	196402	220803	247292	113239	277437	116549	123094	101540	306932	124260	188883	471585	370277	370721	417610
Com_2979_neg	PIVOPRIL	C16 H27 N O4 S	329.166	12.507	Full match	No results	No results	628986	484149	481797	445277	358859	402169	2.14823e+06	1.55128e+06	1.71885e+06	1.9037e+06	1.41589e+06	1.14462e+06	1.17334e+06	1.46601e+06	1.26842e+06	1.18192e+06	1.26772e+06	1.27926e+06	2.05431e+06	1.40593e+06	1.71314e+06	1.99744e+06	1.15645e+06	1.40957e+06	942559	832148	1.08513e+06	764166	1.08831e+06	1.05029e+06	874715	1.00311e+06	1.2386e+06	1.16735e+06
Com_1875_neg	Cuauhtemone	C15 H24 O3	252.172	12.116	Full match	No results	No results	2.0396e+06	2.81268e+06	2.65088e+06	1.95156e+06	1.95513e+06	2.06097e+06	1.62361e+06	1.53363e+06	1.67667e+06	5.17777e+06	1.04202e+06	1.58566e+06	1.3692e+06	1.39014e+06	1.38536e+06	688015	2.42729e+06	1.4113e+06	4.5937e+06	5.47526e+06	5.27905e+06	7.82837e+06	6.49934e+06	6.14757e+06	2.24266e+06	2.2988e+06	1.46976e+06	1.8454e+06	1.3796e+06	1.39526e+06	2.22282e+06	2.39999e+06	2.34644e+06	2.35093e+06
Com_2742_neg	3-(4-Methoxyphenyl)propyl hydrogen sulfate	C10 H14 O5 S	246.056	9.448	Full match	No results	No results	62120.2	50301.7	91222.7	65232.4	70478.2	72281.2	4.35862e+06	3.18402e+06	2.49629e+06	3.1093e+06	1.20925e+06	1.16278e+06	1.35678e+06	979854	1.1819e+06	1.19891e+06	857242	781426	2.46366e+06	1.30478e+06	966688	1.67727e+06	673317	2.0018e+06	117893	239189	96612.6	149454	193164	200071	789936	861727	961753	1.0046e+06
Com_1364_neg	Quillaic Acid	C30 H46 O5	486.334	13.445	Full match	No results	No results	1.71874e+06	4.52875e+06	6.4366e+06	4.49568e+06	9.70494e+06	5.9878e+06	381377	263567	450756	882484	276320	191067	625414	426254	354171	280612	434321	399682	711663	262831	350012	341547	295164	266364	622027	311178	344467	419093	246894	397404	1.27485e+06	1.18038e+06	1.22404e+06	1.08836e+06
Com_2280_neg	Osthol	C15 H16 O3	244.109	10.091	Full match	No results	No results	2.12194e+06	2.8406e+06	3.15482e+06	1.27814e+06	3.46818e+06	3.21745e+06	409686	170514	203183	1.95467e+06	319118	586649	257987	210092	224311	200912	882133	456555	197891	182553	243267	367178	86009.6	78331.7	175198	386224	455353	724533	614682	473464	798096	855421	863926	923168
Com_3931_neg	N-Acetyl-L-leucyl-L-isoleucylglycyl-L-valyl-N-methyl-L-prolinamide	C27 H48 N6 O6	552.365	11.912	Full match	No results	No results	291132	377554	806007	537185	538445	508877	115367	95074.6	92874.6	165932	69765	55114.9	99287.8	84624.5	70799.9	83550.8	93642.6	164531	65577.1	79107.2	81072	102677	93287.9	79867.3	63941.9	74800.6	81754.5	62066.9	71160.5	79753.3	105318	125972	203818	183905
Com_906_neg	11-Deoxocucurbitacin I	C30 H44 O6	500.313	12.217	Full match	No results	No results	6.6662e+06	1.51689e+07	2.19606e+07	2.02459e+07	1.33436e+07	2.57321e+07	1.96262e+06	1.39787e+06	3.80087e+06	5.42309e+06	2.18992e+06	1.47641e+06	1.32937e+07	7.55907e+06	4.30209e+06	1.19332e+07	2.98559e+06	2.46557e+06	2.07795e+06	462756	1.53937e+06	1.63578e+06	1.96835e+06	1.23346e+06	1.08161e+07	3.61492e+06	2.36967e+06	7.21773e+06	1.72185e+06	7.9497e+06	5.38062e+06	6.23845e+06	6.10161e+06	6.20518e+06
Com_3708_neg	Brivanib alaninate	C22 H24 F N5 O4	441.179	10.72	Full match	No results	No results	108063	135471	125623	75676.7	131957	100189	540518	443943	652263	1.03908e+06	175427	186739	389640	274472	243575	190259	351824	209562	446903	459045	468516	834489	522043	1.09609e+06	127704	193737	197029	223359	164837	184385	291414	274429	318745	313280
Com_4064_neg	2-Methoxyestrone 3-sulfate	C19 H24 O6 S	380.129	9.716	Full match	No results	No results	346182	532739	592740	157572	347951	309690	70422.1	55456.2	133367	211569	32493.8	199513	179094	133739	128034	172026	113108	71241.4	33910.6	29667.7	44277.5	51326.9	38081.1	35821.7	80451.3	204139	175113	137841	68500.6	168022	188806	184577	120882	216768
Com_3755_neg	beta-Syringin	C17 H24 O9	372.142	10.733	Full match	No results	No results	32004.4	34858	34949.8	32803.9	33534.8	40404	738140	573260	518376	985179	425720	257197	743248	453753	530844	380186	498873	435950	460524	439747	715725	1.04768e+06	314228	1.04834e+06	50892.4	202655	73893.9	102070	85703.3	98447.1	368030	325676	359119	329493

## Sheet: Table S23
Table S23. Information of top 20 correlated differential metabolites in P vs M
name	Name_des	Formula	Molecular Weight	RT [min]	ChemSpider_Results	mzCloud_Results	mzVault_Results	pos_C1	pos_C3	pos_C4	pos_C5	pos_C6	pos_C7	pos_H1	pos_H2	pos_H3	pos_H4	pos_H6	pos_H7	pos_L1	pos_L2	pos_L3	pos_L4	pos_L5	pos_L7	pos_M1	pos_M2	pos_M4	pos_M5	pos_M6	pos_M8	pos_P1	pos_P2	pos_P3	pos_P4	pos_P5	pos_P6	pos_QC1	pos_QC2	pos_QC3	pos_QC4
Com_7430_pos	2-Hydroxyimipramine	C19 H24 N2 O	296.188	7.848	Full match	No results	No results	1.4689e+06	2.0802e+06	2.20585e+06	1.38788e+06	1.53941e+06	1.94977e+06	533621	628725	635717	1.17322e+06	1.04227e+06	912526	840737	864885	696643	610165	924178	919728	69231.7	53785.9	61515.9	62661.5	41345.7	61278.9	750737	875800	941089	776984	781969	838626	680994	790549	741312	668784
Com_171_pos	L-Ergothioneine	C9 H15 N3 O2 S	229.088	1.364	Partial match	Full match	No results	3.6457e+08	3.97561e+08	3.36148e+08	4.02266e+08	3.43665e+08	3.89303e+08	5.52111e+07	4.43821e+07	5.4627e+07	7.6757e+07	5.50112e+07	4.82008e+07	5.60595e+07	7.64004e+07	7.03212e+07	5.55704e+07	5.3105e+07	4.39662e+07	7.84393e+06	5.57458e+06	5.57032e+06	5.89625e+06	8.77276e+06	5.99068e+06	4.49349e+07	3.74216e+07	7.17466e+07	4.7652e+07	5.64198e+07	7.35469e+07	1.03701e+08	1.04826e+08	1.10516e+08	1.18868e+08
Com_1140_pos	g-Guanidinobutyrate	C5 H11 N3 O2	145.085	1.351	Full match	No results	No results	4.75734e+06	1.50425e+07	2.52385e+07	5.25713e+06	1.15841e+07	2.31383e+07	5.72225e+06	3.82126e+06	6.64818e+06	8.87113e+06	1.85372e+06	1.7643e+06	4.09407e+06	2.80375e+06	2.45609e+06	3.10147e+06	1.68611e+06	2.16798e+06	1.66527e+07	5.94279e+06	1.86687e+07	1.01441e+07	7.125e+06	1.27392e+07	552775	1.88524e+06	1.4568e+06	1.10097e+06	1.06097e+06	1.79553e+06	5.94869e+06	6.25577e+06	5.46447e+06	8.23806e+06
Com_5946_pos	Prulaurasin	C14 H17 N O6	312.128	9.859	No results	No results	Invalid mass	109256	184902	156873	169182	312592	190986	3.53413e+06	1.85092e+06	482895	278542	398779	447515	1.10349e+06	776994	1.65332e+06	622878	1.14417e+06	1.42426e+06	277529	219383	269527	238580	203869	391881	850453	1.13932e+06	671061	1.51791e+06	761432	661312	448946	551208	724172	733720
Com_279_pos	Arachidonyl trifluoromethyl ketone	C21 H31 F3 O	356.231	14.57	Full match	No results	No results	9.06229e+07	3.32213e+07	4.0918e+07	1.93004e+08	7.2933e+06	4.50613e+07	2.78114e+07	9.15629e+07	1.73074e+07	1.33375e+07	5.93406e+07	3.30632e+07	3.34518e+07	6.46141e+07	4.34536e+07	6.24706e+07	2.40238e+07	3.71637e+07	9.95171e+06	5.29506e+06	6.95589e+06	3.2542e+06	5.60618e+06	3.30332e+06	3.36493e+07	1.48982e+07	2.19636e+07	3.69371e+07	4.5888e+07	5.69647e+07	3.79911e+07	3.61045e+07	4.08842e+07	4.73923e+07
Com_521_pos	Stachydrine	C7 H13 N O2	143.094	1.366	Full match	No results	No results	6.7543e+07	3.44048e+07	4.42193e+07	3.07951e+07	4.3939e+07	5.20403e+07	1.5527e+07	1.67979e+07	1.74912e+07	5.88074e+07	2.75891e+07	4.01893e+07	1.84989e+07	1.18293e+07	1.11501e+07	2.61807e+07	2.33973e+07	6.48575e+07	1.51495e+07	1.4666e+07	1.33545e+07	1.5413e+07	2.50084e+07	1.52395e+07	3.40352e+07	3.41779e+07	7.68509e+07	4.21234e+07	4.55028e+07	4.87085e+07	3.35408e+07	3.25019e+07	3.36269e+07	3.88754e+07
Com_343_pos	Acetyl hexamethyl tetralin	C18 H26 O	258.197	14.592	Full match	No results	No results	7.43738e+07	1.12071e+08	5.17476e+07	1.4131e+08	9.30014e+06	8.1269e+07	1.43176e+07	4.14713e+07	1.83773e+07	2.19501e+07	3.61468e+07	2.67191e+07	5.17808e+07	4.95225e+07	3.19438e+07	3.07879e+07	1.79297e+07	2.8884e+07	7.5129e+06	5.17002e+06	2.94753e+06	1.86264e+06	1.74919e+06	2.12356e+06	1.36386e+07	1.30843e+07	2.10958e+07	2.48932e+07	2.96073e+07	4.29813e+07	3.70527e+07	2.90813e+07	4.12191e+07	3.07387e+07
Com_545_pos	mefexamide	C15 H24 N2 O3	280.179	14.591	Full match	No results	No results	3.77202e+07	5.91853e+07	3.04701e+07	7.33256e+07	4.55174e+06	4.11636e+07	8.45381e+06	2.38959e+07	9.18453e+06	1.39405e+07	2.30794e+07	1.53068e+07	3.19196e+07	2.93819e+07	2.11121e+07	1.75379e+07	1.00431e+07	1.59338e+07	4.23566e+06	2.95968e+06	1.28098e+06	955354	937345	1.21349e+06	7.44964e+06	7.73747e+06	1.16985e+07	1.40577e+07	1.67824e+07	2.50093e+07	1.9662e+07	1.99715e+07	2.00968e+07	1.80142e+07
Com_1468_pos	5-Hexyl-2-oxotetrahydro-3-furancarboxylic acid	C11 H18 O4	214.12	10.811	Full match	No results	No results	1.57168e+07	2.08819e+07	9.82627e+06	1.8582e+07	2.84343e+06	1.24932e+07	3.53293e+06	6.8156e+06	3.44526e+06	3.86235e+06	6.04127e+06	6.37421e+06	6.29876e+06	7.73061e+06	5.93819e+06	5.04306e+06	3.84469e+06	5.05408e+06	2.41931e+06	1.6303e+06	899077	798216	920158	992586	3.69961e+06	3.33154e+06	3.90913e+06	5.60157e+06	5.65998e+06	9.46465e+06	5.21672e+06	5.76968e+06	7.99092e+06	6.0246e+06
Com_4758_pos	Estra-1,3,5(10)-trien-3-ol	C18 H24 O	256.182	12.953	Full match	No results	No results	3.59588e+06	4.25408e+06	1.52271e+06	3.90881e+06	540148	1.65459e+06	231763	470060	337845	646734	688452	816671	766425	1.10306e+06	887988	726106	509320	635416	302065	271429	108629	88199	115274	123360	672358	554399	614402	659504	819037	1.55456e+06	1.01021e+06	943881	682298	690101
Com_1549_pos	S-[(2E,6E)-farnesyl]-L-cysteine	C18 H31 N O2 S	325.209	14.435	Full match	No results	No results	1.2634e+07	1.31145e+07	4.39263e+06	1.72648e+07	2.44687e+06	5.64192e+06	1.8286e+06	7.38376e+06	1.96487e+06	1.63205e+06	5.29608e+06	3.45181e+06	3.7001e+06	4.59684e+06	3.73925e+06	4.52893e+06	3.11273e+06	4.38907e+06	1.46401e+06	1.26101e+06	984397	462313	768174	824529	3.25203e+06	1.96118e+06	2.83202e+06	3.67326e+06	4.33699e+06	6.04198e+06	4.68924e+06	4.47091e+06	4.06055e+06	3.90918e+06
Com_9738_pos	hydrocortisone cypionate	C29 H42 O6	486.296	12.216	Full match	No results	No results	1.02405e+06	1.30193e+06	1.04839e+06	1.02401e+06	944948	1.63687e+06	1.33173e+06	857237	1.19074e+06	632316	1.24551e+06	781989	516124	658799	535799	1.0857e+06	618402	923873	577027	374481	498563	398587	578005	456087	897166	1.01146e+06	886899	796881	707990	718226	1.11727e+06	677670	859215	894580
Com_4951_pos	2BP70L44PR	C22 H30 F O8 P	472.166	13.264	Full match	No results	No results	686907	1.67402e+06	919392	640316	897931	863694	488317	688785	501235	1.21276e+06	610153	915050	693794	468873	404264	298272	1.0492e+06	997105	2.75884e+06	3.32804e+06	2.29935e+06	3.79865e+06	2.72296e+06	3.54646e+06	1.06412e+06	1.49505e+06	814220	903866	646348	448996	1.15546e+06	1.12912e+06	1.0471e+06	1.20492e+06
Com_3325_pos	Curcumene	C15 H22	202.172	10.104	Full match	No results	No results	539365	2.93489e+06	1.35709e+06	470639	1.48122e+06	1.04352e+06	742073	609145	1.05685e+06	2.59774e+06	1.01289e+06	809736	685421	608989	629473	431306	897001	1.17735e+06	3.16821e+06	2.76506e+06	3.09424e+06	6.99341e+06	2.64118e+06	7.48022e+06	523384	1.9088e+06	1.28965e+06	683279	607760	596355	1.63538e+06	1.48545e+06	1.83869e+06	1.36863e+06
Com_1900_pos	Thromoboxane B1	C20 H36 O6	394.232	13.003	No results	Invalid mass	No results	4.51944e+06	1.5346e+07	1.22599e+07	5.54609e+06	1.17814e+07	1.20705e+07	1.36373e+06	1.60024e+06	2.53085e+06	2.30564e+06	1.73703e+06	3.16155e+06	2.2328e+06	1.89935e+06	1.92833e+06	1.80786e+06	3.5266e+06	2.48065e+06	945897	533796	533616	968172	477455	641365	1.41063e+06	1.84641e+06	2.70008e+06	2.23243e+06	1.90212e+06	5.07391e+06	3.65224e+06	3.56605e+06	4.33319e+06	3.17904e+06
Com_290_pos	3-BHA	C11 H16 O2	180.114	11.093	Full match	No results	No results	1.59439e+08	1.86164e+08	7.14184e+07	1.55823e+08	7.50303e+07	9.41527e+07	2.28742e+07	5.40775e+07	2.93548e+07	2.76835e+07	5.08565e+07	4.01964e+07	6.13527e+07	5.12822e+07	4.31552e+07	4.13696e+07	2.1529e+07	3.82685e+07	1.14115e+07	9.49577e+06	3.41554e+06	3.12247e+06	3.05462e+06	3.19744e+06	2.27768e+07	1.63264e+07	3.03741e+07	2.98387e+07	1.70475e+07	4.40421e+07	5.05561e+07	4.41201e+07	4.83827e+07	4.58508e+07
Com_4479_pos	5α-Pregnan-3,20-dione	C21 H32 O2	316.237	15.553	No match	Invalid mass	No results	672043	2.01865e+06	1.26452e+06	4.23598e+06	4.72401e+06	1.54073e+06	825481	2.02097e+06	1.06241e+06	640978	1.63266e+06	1.7451e+06	1.4169e+06	993964	730241	963506	774328	1.35112e+06	883149	667047	744945	339020	511609	833950	3.16326e+06	1.56856e+06	1.70666e+06	1.5547e+06	1.32333e+06	1.58535e+06	2.06768e+06	1.64351e+06	1.7467e+06	1.22991e+06
Com_11174_pos	iodo-[[5-(iodomercuriomethyl)-1,4-dioxan-2-yl]methyl]mercury	C6 H10 Hg2 I2 O2	771.819	1.234	Full match	No results	No results	91927.3	150793	247715	94623.7	148880	231907	1.2768e+06	1.15554e+06	250651	219491	147191	101758	516726	475884	422825	108945	268993	601370	308967	308883	381351	885854	646959	775911	169043	119621	133159	199126	112686	115841	236731	307158	247055	383474
Com_2892_pos	Hexyl 2-furoate	C11 H16 O3	196.109	9.408	Full match	No results	No results	6.85663e+06	6.43085e+06	2.24988e+06	5.85111e+06	3.04535e+06	4.44542e+06	809927	1.44459e+06	966019	1.22263e+06	1.25669e+06	1.32071e+06	1.88999e+06	1.29615e+06	1.69917e+06	1.13606e+06	1.06779e+06	1.26429e+06	786281	689589	592422	421276	488392	479662	892082	944364	1.06308e+06	1.17597e+06	1.48639e+06	1.8453e+06	1.77958e+06	2.11459e+06	1.60364e+06	1.59877e+06
Com_656_pos	Glycocholic Acid	C26 H43 N O6	465.307	12.953	Partial match	No results	Full match	1.54425e+07	9.90905e+06	2.13825e+07	3.58235e+07	5.92554e+07	1.98393e+07	4.89517e+06	1.28164e+07	1.4488e+07	6.89928e+06	9.64067e+06	4.13065e+06	7.36156e+06	8.71167e+06	2.02162e+06	8.88541e+06	6.02388e+06	1.48622e+07	2.13019e+06	1.41986e+06	1.32849e+06	2.05854e+06	3.52769e+06	3.82292e+06	6.36935e+06	1.03238e+07	1.02805e+07	1.24958e+07	3.36428e+06	1.00256e+07	9.96798e+06	1.04133e+07	1.03753e+07	8.86483e+06
Com_3171_neg	3-(4-Hydroxy-1,3-benzothiazol-6-yl)alanine	C10 H10 N2 O3 S	238.04	9.494	Full match	No results	No results	1.01599e+06	802822	1.8718e+06	953637	1.05176e+06	1.09993e+06	470385	296461	369878	925483	45130.5	245097	522138	431055	307730	375196	292113	367340	68705.8	42845.9	59106	83656.8	47784.2	52319.4	304755	601099	403813	329589	294450	537410	418953	463203	505856	509274
Com_1664_neg	guaiacol sulfate	C7 H8 O5 S	204.009	7.104	Full match	No results	No results	1.17301e+06	1.99285e+06	4.35032e+06	2.09193e+06	2.72372e+06	3.65674e+06	5.53772e+06	3.94547e+06	2.75262e+06	6.49008e+06	1.92709e+06	4.03011e+06	2.95662e+06	1.91222e+06	2.61079e+06	1.77739e+06	1.54143e+06	975432	7.59392e+06	4.39238e+06	3.53411e+06	7.28608e+06	6.72136e+06	8.6443e+06	813165	1.23379e+06	734206	856368	1.4482e+06	729292	2.96971e+06	3.41122e+06	3.16339e+06	2.65604e+06
Com_1875_neg	Cuauhtemone	C15 H24 O3	252.172	12.116	Full match	No results	No results	2.0396e+06	2.81268e+06	2.65088e+06	1.95156e+06	1.95513e+06	2.06097e+06	1.62361e+06	1.53363e+06	1.67667e+06	5.17777e+06	1.04202e+06	1.58566e+06	1.3692e+06	1.39014e+06	1.38536e+06	688015	2.42729e+06	1.4113e+06	4.5937e+06	5.47526e+06	5.27905e+06	7.82837e+06	6.49934e+06	6.14757e+06	2.24266e+06	2.2988e+06	1.46976e+06	1.8454e+06	1.3796e+06	1.39526e+06	2.22282e+06	2.39999e+06	2.34644e+06	2.35093e+06
Com_3320_neg	Reticuline	C19 H23 N O4	329.163	12.064	Full match	No results	No results	553713	637098	840144	421239	448281	698525	851696	553272	773296	1.56758e+06	771491	895852	746115	578294	839705	467356	872864	658238	1.11778e+06	1.3042e+06	1.15157e+06	1.38184e+06	1.3818e+06	1.13406e+06	497342	542359	529395	420666	623415	659727	649725	951746	909503	812168
Com_2742_neg	3-(4-Methoxyphenyl)propyl hydrogen sulfate	C10 H14 O5 S	246.056	9.448	Full match	No results	No results	62120.2	50301.7	91222.7	65232.4	70478.2	72281.2	4.35862e+06	3.18402e+06	2.49629e+06	3.1093e+06	1.20925e+06	1.16278e+06	1.35678e+06	979854	1.1819e+06	1.19891e+06	857242	781426	2.46366e+06	1.30478e+06	966688	1.67727e+06	673317	2.0018e+06	117893	239189	96612.6	149454	193164	200071	789936	861727	961753	1.0046e+06
Com_1829_neg	Perfluorooctanesulfonic acid	C8 H F17 O3 S	499.937	12.828	Full match	No results	No results	4.65798e+06	5.47649e+06	7.05614e+06	2.9382e+06	3.846e+06	5.93753e+06	1.99313e+06	2.47287e+06	2.28725e+06	2.10872e+06	1.98941e+06	1.69078e+06	3.12865e+06	2.50165e+06	1.59424e+06	2.36917e+06	2.22951e+06	1.5122e+06	974735	663634	789800	901445	680759	548825	1.87373e+06	1.7396e+06	1.79817e+06	1.4067e+06	1.86773e+06	2.62749e+06	2.50198e+06	2.30852e+06	1.98834e+06	2.00857e+06
Com_3755_neg	beta-Syringin	C17 H24 O9	372.142	10.733	Full match	No results	No results	32004.4	34858	34949.8	32803.9	33534.8	40404	738140	573260	518376	985179	425720	257197	743248	453753	530844	380186	498873	435950	460524	439747	715725	1.04768e+06	314228	1.04834e+06	50892.4	202655	73893.9	102070	85703.3	98447.1	368030	325676	359119	329493
Com_4062_neg	VALERYL-4-HYDROXYVALSARTAN	C24 H29 N5 O4	451.224	13.094	Full match	No results	No results	205949	287849	286899	163416	177032	214023	327249	177630	198607	617855	202325	200330	221041	266778	209353	119451	414364	185044	467257	496099	532176	616129	427126	626930	176557	302354	216981	148725	225191	258290	340564	233342	238527	198293
Com_2575_neg	acetophenazine	C23 H29 N3 O2 S	411.197	12.073	Full match	No results	No results	1.77283e+06	2.43076e+06	1.83896e+06	1.15708e+06	1.67344e+06	1.74403e+06	1.59364e+06	1.28803e+06	1.45717e+06	3.82483e+06	738949	1.3662e+06	1.21745e+06	774958	806532	613940	1.52175e+06	1.20502e+06	2.76366e+06	2.62158e+06	2.35025e+06	3.61025e+06	2.57053e+06	3.0884e+06	1.1235e+06	1.23458e+06	1.48475e+06	1.79633e+06	858277	1.0308e+06	1.45558e+06	1.53894e+06	1.56729e+06	1.46548e+06
Com_3708_neg	Brivanib alaninate	C22 H24 F N5 O4	441.179	10.72	Full match	No results	No results	108063	135471	125623	75676.7	131957	100189	540518	443943	652263	1.03908e+06	175427	186739	389640	274472	243575	190259	351824	209562	446903	459045	468516	834489	522043	1.09609e+06	127704	193737	197029	223359	164837	184385	291414	274429	318745	313280
Com_1124_neg	4-ethylphenylsulfonic acid	C8 H10 O4 S	202.03	9.228	Full match	No results	No results	4.84832e+06	7.91071e+06	1.71598e+07	3.19688e+06	7.25324e+06	5.9485e+06	3.65346e+06	2.72418e+06	1.84934e+06	3.00632e+06	1.28916e+06	1.85176e+06	1.55374e+06	1.04967e+06	1.21448e+06	1.04879e+06	833670	590485	2.78941e+06	1.54794e+06	2.59602e+06	3.77384e+06	2.2475e+06	2.02376e+06	923569	1.10974e+06	790836	950511	970093	1.32481e+06	2.57866e+06	2.52996e+06	2.61528e+06	2.26772e+06
Com_2145_neg	4-Methylphenol	C7 H8 O	108.057	7.728	Full match	Full match	No results	568673	1.52954e+06	2.47018e+06	651026	1.68937e+06	1.83058e+06	5.73483e+06	4.52034e+06	3.2907e+06	4.67754e+06	2.3995e+06	2.66986e+06	3.6742e+06	2.44838e+06	2.98033e+06	2.95949e+06	2.62361e+06	1.8961e+06	4.54515e+06	3.15781e+06	5.7237e+06	6.95739e+06	3.45922e+06	4.85036e+06	986643	2.41223e+06	1.50595e+06	1.92961e+06	2.33926e+06	1.66033e+06	2.3584e+06	2.59269e+06	2.74584e+06	2.63199e+06
Com_2374_neg	Aderbasib	C21 H28 N4 O5	416.204	10.346	Full match	No results	No results	441818	384901	899027	399263	698212	624112	872288	954879	421249	1.27308e+06	526791	846415	434227	435645	621820	410364	748671	698384	1.3329e+06	1.74413e+06	2.50419e+06	2.3255e+06	1.31754e+06	3.94033e+06	264820	585231	1.12518e+06	265514	404309	350810	799511	1.12047e+06	761253	1.03913e+06
Com_3162_neg	guaietolin	C11 H16 O4	212.105	11.958	Full match	No results	No results	1.12914e+06	1.02386e+06	675404	1.52413e+06	214023	695611	317783	587617	263038	499970	413879	272305	631057	567610	373175	428591	264856	302537	100206	129776	131631	108305	160149	97177.7	264989	203009	187308	233994	325110	388369	345879	449508	459741	395846
Com_4064_neg	2-Methoxyestrone 3-sulfate	C19 H24 O6 S	380.129	9.716	Full match	No results	No results	346182	532739	592740	157572	347951	309690	70422.1	55456.2	133367	211569	32493.8	199513	179094	133739	128034	172026	113108	71241.4	33910.6	29667.7	44277.5	51326.9	38081.1	35821.7	80451.3	204139	175113	137841	68500.6	168022	188806	184577	120882	216768
Com_3712_neg	Iriomoteolide 1a	C29 H46 O7	506.324	12.681	Full match	No results	No results	640267	176147	421690	860669	296430	305188	208475	281108	572594	413490	152015	92462.2	142284	187022	127535	146379	189633	407553	108507	69083.3	73568.4	109750	107987	94074.6	201125	185515	257475	253786	118982	278516	207227	296781	205251	290282
Com_1303_neg	tetrahydrocortisol	C21 H34 O5	366.24	11.38	Full match	No results	No results	5.30507e+06	4.28931e+06	7.17812e+06	7.83722e+06	4.90971e+06	6.47646e+06	6.24347e+06	6.12281e+06	5.28996e+06	2.10997e+06	4.14708e+06	3.36152e+06	6.51117e+06	8.39557e+06	5.10496e+06	7.87815e+06	3.79367e+06	2.7548e+06	8.70093e+06	8.07155e+06	1.97249e+07	9.64878e+06	8.96384e+06	1.34038e+07	4.63151e+06	4.30128e+06	3.4153e+06	2.65085e+06	5.22015e+06	6.44875e+06	5.55825e+06	5.15205e+06	6.82175e+06	5.68638e+06
Com_1856_neg	MFCD00155432	C16 H14 Cl2 O2	308.038	10.014	Full match	No results	No results	97119.7	97482.4	109682	129360	125463	100102	2.81385e+06	2.3117e+06	1.61951e+06	3.90754e+06	1.16213e+06	1.43189e+06	1.61611e+06	1.25565e+06	1.69884e+06	1.42647e+06	2.16307e+06	1.14525e+06	4.45919e+06	3.10455e+06	1.89674e+06	3.56753e+06	746573	6.946e+06	142842	607795	394756	486199	372439	585606	1.22986e+06	1.45156e+06	1.5272e+06	1.37669e+06
Com_3123_neg	Artemisinin	C15 H22 O5	282.146	8.765	Full match	No results	No results	254415	365989	376391	148383	209103	344846	852614	786452	516998	960005	337771	748144	663711	523581	531005	511611	561652	386238	1.37571e+06	930330	1.36937e+06	1.49912e+06	482546	2.01123e+06	223783	371951	295554	340772	368887	468358	473105	671051	505045	553449
Com_3059_neg	belfosdil	C27 H50 O7 P2	548.301	11.143	Full match	No results	No results	1.11229e+06	812562	1.01916e+06	1.15948e+06	1.10924e+06	1.25113e+06	1.04273e+06	1.34557e+06	1.5045e+06	850185	1.32202e+06	438842	712767	564134	362264	554353	699358	1.58544e+06	97775.2	366808	127801	334625	288639	156526	556215	789198	1.22992e+06	938238	633607	718817	699260	942275	829146	728790

## Sheet: Table S24
Table S24. Information of top 20 correlated differential metabolites in L vs M
name	Name_des	Formula	Molecular Weight	RT [min]	ChemSpider_Results	mzCloud_Results	mzVault_Results	pos_C1	pos_C3	pos_C4	pos_C5	pos_C6	pos_C7	pos_H1	pos_H2	pos_H3	pos_H4	pos_H6	pos_H7	pos_L1	pos_L2	pos_L3	pos_L4	pos_L5	pos_L7	pos_M1	pos_M2	pos_M4	pos_M5	pos_M6	pos_M8	pos_P1	pos_P2	pos_P3	pos_P4	pos_P5	pos_P6	pos_QC1	pos_QC2	pos_QC3	pos_QC4
Com_7430_pos	2-Hydroxyimipramine	C19 H24 N2 O	296.188	7.848	Full match	No results	No results	1.4689e+06	2.0802e+06	2.20585e+06	1.38788e+06	1.53941e+06	1.94977e+06	533621	628725	635717	1.17322e+06	1.04227e+06	912526	840737	864885	696643	610165	924178	919728	69231.7	53785.9	61515.9	62661.5	41345.7	61278.9	750737	875800	941089	776984	781969	838626	680994	790549	741312	668784
Com_171_pos	L-Ergothioneine	C9 H15 N3 O2 S	229.088	1.364	Partial match	Full match	No results	3.6457e+08	3.97561e+08	3.36148e+08	4.02266e+08	3.43665e+08	3.89303e+08	5.52111e+07	4.43821e+07	5.4627e+07	7.6757e+07	5.50112e+07	4.82008e+07	5.60595e+07	7.64004e+07	7.03212e+07	5.55704e+07	5.3105e+07	4.39662e+07	7.84393e+06	5.57458e+06	5.57032e+06	5.89625e+06	8.77276e+06	5.99068e+06	4.49349e+07	3.74216e+07	7.17466e+07	4.7652e+07	5.64198e+07	7.35469e+07	1.03701e+08	1.04826e+08	1.10516e+08	1.18868e+08
Com_279_pos	Arachidonyl trifluoromethyl ketone	C21 H31 F3 O	356.231	14.57	Full match	No results	No results	9.06229e+07	3.32213e+07	4.0918e+07	1.93004e+08	7.2933e+06	4.50613e+07	2.78114e+07	9.15629e+07	1.73074e+07	1.33375e+07	5.93406e+07	3.30632e+07	3.34518e+07	6.46141e+07	4.34536e+07	6.24706e+07	2.40238e+07	3.71637e+07	9.95171e+06	5.29506e+06	6.95589e+06	3.2542e+06	5.60618e+06	3.30332e+06	3.36493e+07	1.48982e+07	2.19636e+07	3.69371e+07	4.5888e+07	5.69647e+07	3.79911e+07	3.61045e+07	4.08842e+07	4.73923e+07
Com_1900_pos	Thromoboxane B1	C20 H36 O6	394.232	13.003	No results	Invalid mass	No results	4.51944e+06	1.5346e+07	1.22599e+07	5.54609e+06	1.17814e+07	1.20705e+07	1.36373e+06	1.60024e+06	2.53085e+06	2.30564e+06	1.73703e+06	3.16155e+06	2.2328e+06	1.89935e+06	1.92833e+06	1.80786e+06	3.5266e+06	2.48065e+06	945897	533796	533616	968172	477455	641365	1.41063e+06	1.84641e+06	2.70008e+06	2.23243e+06	1.90212e+06	5.07391e+06	3.65224e+06	3.56605e+06	4.33319e+06	3.17904e+06
Com_343_pos	Acetyl hexamethyl tetralin	C18 H26 O	258.197	14.592	Full match	No results	No results	7.43738e+07	1.12071e+08	5.17476e+07	1.4131e+08	9.30014e+06	8.1269e+07	1.43176e+07	4.14713e+07	1.83773e+07	2.19501e+07	3.61468e+07	2.67191e+07	5.17808e+07	4.95225e+07	3.19438e+07	3.07879e+07	1.79297e+07	2.8884e+07	7.5129e+06	5.17002e+06	2.94753e+06	1.86264e+06	1.74919e+06	2.12356e+06	1.36386e+07	1.30843e+07	2.10958e+07	2.48932e+07	2.96073e+07	4.29813e+07	3.70527e+07	2.90813e+07	4.12191e+07	3.07387e+07
Com_545_pos	mefexamide	C15 H24 N2 O3	280.179	14.591	Full match	No results	No results	3.77202e+07	5.91853e+07	3.04701e+07	7.33256e+07	4.55174e+06	4.11636e+07	8.45381e+06	2.38959e+07	9.18453e+06	1.39405e+07	2.30794e+07	1.53068e+07	3.19196e+07	2.93819e+07	2.11121e+07	1.75379e+07	1.00431e+07	1.59338e+07	4.23566e+06	2.95968e+06	1.28098e+06	955354	937345	1.21349e+06	7.44964e+06	7.73747e+06	1.16985e+07	1.40577e+07	1.67824e+07	2.50093e+07	1.9662e+07	1.99715e+07	2.00968e+07	1.80142e+07
Com_5946_pos	Prulaurasin	C14 H17 N O6	312.128	9.859	No results	No results	Invalid mass	109256	184902	156873	169182	312592	190986	3.53413e+06	1.85092e+06	482895	278542	398779	447515	1.10349e+06	776994	1.65332e+06	622878	1.14417e+06	1.42426e+06	277529	219383	269527	238580	203869	391881	850453	1.13932e+06	671061	1.51791e+06	761432	661312	448946	551208	724172	733720
Com_6764_pos	Visnagin	C13 H10 O4	230.057	10.956	Full match	No results	No results	269992	370998	357368	343951	414028	496856	1.91558e+06	1.33983e+06	2.72933e+06	1.76861e+06	1.19975e+06	1.4712e+06	1.70282e+06	1.50981e+06	1.56626e+06	1.36556e+06	777873	996695	511645	360854	359793	325881	263479	565036	300050	382016	343742	453609	385787	456015	677047	613196	780050	764508
Com_5621_pos	MFCD18781916	C12 H20 O3	212.141	10.446	Full match	No results	No results	2.6142e+06	3.04583e+06	1.34244e+06	3.2724e+06	676301	1.76166e+06	550044	1.28033e+06	630553	654088	838767	940408	979802	1.04521e+06	796667	922949	693237	873310	612194	464996	532680	479303	539622	434846	818505	699298	644042	770283	774910	1.22526e+06	1.23278e+06	977390	927307	943634
Com_3325_pos	Curcumene	C15 H22	202.172	10.104	Full match	No results	No results	539365	2.93489e+06	1.35709e+06	470639	1.48122e+06	1.04352e+06	742073	609145	1.05685e+06	2.59774e+06	1.01289e+06	809736	685421	608989	629473	431306	897001	1.17735e+06	3.16821e+06	2.76506e+06	3.09424e+06	6.99341e+06	2.64118e+06	7.48022e+06	523384	1.9088e+06	1.28965e+06	683279	607760	596355	1.63538e+06	1.48545e+06	1.83869e+06	1.36863e+06
Com_1652_pos	N-acetyl-beta-D-glucosaminylamine	C8 H16 N2 O5	220.107	12.432	Full match	No results	No results	7.93596e+06	9.39191e+06	5.91003e+06	1.5755e+07	3.2687e+06	4.61678e+06	2.65947e+06	4.88881e+06	3.39403e+06	2.36256e+06	6.29534e+06	3.78059e+06	4.213e+06	4.83941e+06	3.94846e+06	5.26006e+06	2.64018e+06	3.38203e+06	2.37023e+06	1.52776e+06	1.43725e+06	1.22041e+06	1.23353e+06	1.15595e+06	2.18655e+06	2.70437e+06	2.23793e+06	2.56325e+06	3.7507e+06	5.34733e+06	2.93753e+06	3.92154e+06	4.07253e+06	4.8889e+06
Com_520_pos	Traumatic Acid	C12 H20 O4	228.135	10	Full match	No results	No results	5.63081e+07	7.97499e+07	2.83432e+07	7.77573e+07	8.24106e+06	4.50196e+07	7.17994e+06	9.895e+06	8.53213e+06	1.19063e+07	5.96756e+06	8.41571e+06	1.66176e+07	8.54249e+06	1.72209e+07	1.54363e+07	1.05541e+07	1.17459e+07	5.77147e+06	4.92543e+06	3.22956e+06	2.12731e+06	3.10028e+06	2.77746e+06	9.69114e+06	7.48601e+06	1.106e+07	1.41474e+07	5.44581e+06	2.65396e+07	1.999e+07	1.45007e+07	1.83364e+07	2.3257e+07
Com_2892_pos	Hexyl 2-furoate	C11 H16 O3	196.109	9.408	Full match	No results	No results	6.85663e+06	6.43085e+06	2.24988e+06	5.85111e+06	3.04535e+06	4.44542e+06	809927	1.44459e+06	966019	1.22263e+06	1.25669e+06	1.32071e+06	1.88999e+06	1.29615e+06	1.69917e+06	1.13606e+06	1.06779e+06	1.26429e+06	786281	689589	592422	421276	488392	479662	892082	944364	1.06308e+06	1.17597e+06	1.48639e+06	1.8453e+06	1.77958e+06	2.11459e+06	1.60364e+06	1.59877e+06
Com_1468_pos	5-Hexyl-2-oxotetrahydro-3-furancarboxylic acid	C11 H18 O4	214.12	10.811	Full match	No results	No results	1.57168e+07	2.08819e+07	9.82627e+06	1.8582e+07	2.84343e+06	1.24932e+07	3.53293e+06	6.8156e+06	3.44526e+06	3.86235e+06	6.04127e+06	6.37421e+06	6.29876e+06	7.73061e+06	5.93819e+06	5.04306e+06	3.84469e+06	5.05408e+06	2.41931e+06	1.6303e+06	899077	798216	920158	992586	3.69961e+06	3.33154e+06	3.90913e+06	5.60157e+06	5.65998e+06	9.46465e+06	5.21672e+06	5.76968e+06	7.99092e+06	6.0246e+06
Com_290_pos	3-BHA	C11 H16 O2	180.114	11.093	Full match	No results	No results	1.59439e+08	1.86164e+08	7.14184e+07	1.55823e+08	7.50303e+07	9.41527e+07	2.28742e+07	5.40775e+07	2.93548e+07	2.76835e+07	5.08565e+07	4.01964e+07	6.13527e+07	5.12822e+07	4.31552e+07	4.13696e+07	2.1529e+07	3.82685e+07	1.14115e+07	9.49577e+06	3.41554e+06	3.12247e+06	3.05462e+06	3.19744e+06	2.27768e+07	1.63264e+07	3.03741e+07	2.98387e+07	1.70475e+07	4.40421e+07	5.05561e+07	4.41201e+07	4.83827e+07	4.58508e+07
Com_1549_pos	S-[(2E,6E)-farnesyl]-L-cysteine	C18 H31 N O2 S	325.209	14.435	Full match	No results	No results	1.2634e+07	1.31145e+07	4.39263e+06	1.72648e+07	2.44687e+06	5.64192e+06	1.8286e+06	7.38376e+06	1.96487e+06	1.63205e+06	5.29608e+06	3.45181e+06	3.7001e+06	4.59684e+06	3.73925e+06	4.52893e+06	3.11273e+06	4.38907e+06	1.46401e+06	1.26101e+06	984397	462313	768174	824529	3.25203e+06	1.96118e+06	2.83202e+06	3.67326e+06	4.33699e+06	6.04198e+06	4.68924e+06	4.47091e+06	4.06055e+06	3.90918e+06
Com_1140_pos	g-Guanidinobutyrate	C5 H11 N3 O2	145.085	1.351	Full match	No results	No results	4.75734e+06	1.50425e+07	2.52385e+07	5.25713e+06	1.15841e+07	2.31383e+07	5.72225e+06	3.82126e+06	6.64818e+06	8.87113e+06	1.85372e+06	1.7643e+06	4.09407e+06	2.80375e+06	2.45609e+06	3.10147e+06	1.68611e+06	2.16798e+06	1.66527e+07	5.94279e+06	1.86687e+07	1.01441e+07	7.125e+06	1.27392e+07	552775	1.88524e+06	1.4568e+06	1.10097e+06	1.06097e+06	1.79553e+06	5.94869e+06	6.25577e+06	5.46447e+06	8.23806e+06
Com_1678_pos	(2Z)-3-(3,4,5-Trimethoxyphenyl)-2-propen-1-yl acetate	C14 H18 O5	266.114	12.12	Full match	No results	No results	1.15086e+07	1.23572e+07	1.12574e+07	1.38224e+07	7.49657e+06	1.30862e+07	1.08696e+07	1.35766e+07	8.13691e+06	1.07937e+07	7.65049e+06	9.43859e+06	8.39878e+06	8.34759e+06	7.97578e+06	7.15715e+06	5.53246e+06	6.71625e+06	1.2563e+07	9.67839e+06	1.63354e+07	1.61368e+07	1.45386e+07	1.30388e+07	1.10525e+07	1.24099e+07	6.77594e+06	1.13862e+07	7.43792e+06	1.58265e+07	1.55643e+07	1.07075e+07	9.65826e+06	9.16978e+06
Com_4857_pos	all-trans-retinal	C20 H28 O	284.213	14.853	Full match	No results	No results	2.33767e+06	3.43168e+06	1.73454e+06	4.01475e+06	1.20618e+06	2.1096e+06	420436	1.25244e+06	723392	653207	1.58315e+06	939527	1.13086e+06	1.92575e+06	1.03903e+06	1.39892e+06	2.17465e+06	2.57803e+06	568202	461050	424411	403840	438493	422079	607691	411202	682625	821484	789275	1.36758e+06	1.08204e+06	1.08178e+06	1.22337e+06	1.1984e+06
Com_4758_pos	Estra-1,3,5(10)-trien-3-ol	C18 H24 O	256.182	12.953	Full match	No results	No results	3.59588e+06	4.25408e+06	1.52271e+06	3.90881e+06	540148	1.65459e+06	231763	470060	337845	646734	688452	816671	766425	1.10306e+06	887988	726106	509320	635416	302065	271429	108629	88199	115274	123360	672358	554399	614402	659504	819037	1.55456e+06	1.01021e+06	943881	682298	690101
Com_3171_neg	3-(4-Hydroxy-1,3-benzothiazol-6-yl)alanine	C10 H10 N2 O3 S	238.04	9.494	Full match	No results	No results	1.01599e+06	802822	1.8718e+06	953637	1.05176e+06	1.09993e+06	470385	296461	369878	925483	45130.5	245097	522138	431055	307730	375196	292113	367340	68705.8	42845.9	59106	83656.8	47784.2	52319.4	304755	601099	403813	329589	294450	537410	418953	463203	505856	509274
Com_2574_neg	5-Hydroxy-2-(4-hydroxyphenyl)-4-oxo-4H-chromen-7-yl hydrogen sulfate	C15 H10 O8 S	350.009	10.385	Full match	No results	No results	47465.2	37254.9	46713	63830.1	39545.9	285347	919540	2.07248e+06	1.26275e+06	2.08177e+06	805603	1.20475e+06	1.93214e+06	1.79913e+06	667313	1.27819e+06	852362	2.43508e+06	128599	87618.2	58528.9	126650	200842	117500	71459	120775	51895.6	46040.1	43906.2	51299.6	524302	600142	535543	653147
Com_967_neg	5-[(9Z)-9-Hexadecenoyloxy]hexadecanoic acid	C32 H60 O4	508.449	14.223	Full match	No results	No results	1.17398e+07	7.89078e+06	5.79137e+06	8.79186e+06	1.06331e+07	3.99185e+06	980884	3.46678e+06	2.42117e+06	1.58287e+06	8.07821e+06	8.74949e+06	1.4126e+06	1.5808e+06	2.48839e+06	2.39612e+06	3.92669e+06	2.69508e+06	1.63942e+07	1.80345e+07	1.94235e+07	1.04439e+07	7.46141e+06	1.48719e+07	9.69568e+06	8.62205e+06	5.88589e+06	7.27865e+06	7.04437e+06	7.1876e+06	7.30264e+06	5.97104e+06	6.82547e+06	3.43872e+06
Com_1829_neg	Perfluorooctanesulfonic acid	C8 H F17 O3 S	499.937	12.828	Full match	No results	No results	4.65798e+06	5.47649e+06	7.05614e+06	2.9382e+06	3.846e+06	5.93753e+06	1.99313e+06	2.47287e+06	2.28725e+06	2.10872e+06	1.98941e+06	1.69078e+06	3.12865e+06	2.50165e+06	1.59424e+06	2.36917e+06	2.22951e+06	1.5122e+06	974735	663634	789800	901445	680759	548825	1.87373e+06	1.7396e+06	1.79817e+06	1.4067e+06	1.86773e+06	2.62749e+06	2.50198e+06	2.30852e+06	1.98834e+06	2.00857e+06
Com_4064_neg	2-Methoxyestrone 3-sulfate	C19 H24 O6 S	380.129	9.716	Full match	No results	No results	346182	532739	592740	157572	347951	309690	70422.1	55456.2	133367	211569	32493.8	199513	179094	133739	128034	172026	113108	71241.4	33910.6	29667.7	44277.5	51326.9	38081.1	35821.7	80451.3	204139	175113	137841	68500.6	168022	188806	184577	120882	216768
Com_3162_neg	guaietolin	C11 H16 O4	212.105	11.958	Full match	No results	No results	1.12914e+06	1.02386e+06	675404	1.52413e+06	214023	695611	317783	587617	263038	499970	413879	272305	631057	567610	373175	428591	264856	302537	100206	129776	131631	108305	160149	97177.7	264989	203009	187308	233994	325110	388369	345879	449508	459741	395846
Com_1875_neg	Cuauhtemone	C15 H24 O3	252.172	12.116	Full match	No results	No results	2.0396e+06	2.81268e+06	2.65088e+06	1.95156e+06	1.95513e+06	2.06097e+06	1.62361e+06	1.53363e+06	1.67667e+06	5.17777e+06	1.04202e+06	1.58566e+06	1.3692e+06	1.39014e+06	1.38536e+06	688015	2.42729e+06	1.4113e+06	4.5937e+06	5.47526e+06	5.27905e+06	7.82837e+06	6.49934e+06	6.14757e+06	2.24266e+06	2.2988e+06	1.46976e+06	1.8454e+06	1.3796e+06	1.39526e+06	2.22282e+06	2.39999e+06	2.34644e+06	2.35093e+06
Com_2464_neg	Glycitein 4'-O-glucuronide	C22 H20 O11	460.1	10.032	Full match	No results	No results	42642.5	37061.6	39623.3	36937.1	38197.4	247427	730647	906231	695511	1.9082e+06	944201	949451	927160	665331	553732	666099	612601	2.67336e+06	74592.9	147453	76016	160466	163786	127913	117305	77513.4	45130.7	35991.8	81022.3	81682.7	447992	409574	462831	386972
Com_3371_neg	8,9-DiHETrE	C20 H34 O4	338.245	11.989	Full match	No results	No results	399181	542891	482166	183779	299513	506491	275350	202697	172991	1.33738e+06	116358	485830	231166	97179.4	168836	152556	217081	278252	880745	396742	821944	733047	720072	1.53939e+06	306622	299626	328569	278335	206898	278934	285280	390200	508424	323992
Com_2374_neg	Aderbasib	C21 H28 N4 O5	416.204	10.346	Full match	No results	No results	441818	384901	899027	399263	698212	624112	872288	954879	421249	1.27308e+06	526791	846415	434227	435645	621820	410364	748671	698384	1.3329e+06	1.74413e+06	2.50419e+06	2.3255e+06	1.31754e+06	3.94033e+06	264820	585231	1.12518e+06	265514	404309	350810	799511	1.12047e+06	761253	1.03913e+06
Com_3522_neg	3,4,15-Trihydroxy-12,13-epoxytrichothec-9-en-8-yl 3-methylbutanoate	C20 H30 O7	382.199	11.933	Full match	No results	No results	956068	184129	327502	344953	122573	149571	275478	162991	196988	519834	360384	205375	863887	1.72355e+06	602175	587173	676996	356037	208873	102482	77574.8	231507	157265	159749	517300	163181	219439	526545	301852	602134	315150	338113	274967	347358
Com_2575_neg	acetophenazine	C23 H29 N3 O2 S	411.197	12.073	Full match	No results	No results	1.77283e+06	2.43076e+06	1.83896e+06	1.15708e+06	1.67344e+06	1.74403e+06	1.59364e+06	1.28803e+06	1.45717e+06	3.82483e+06	738949	1.3662e+06	1.21745e+06	774958	806532	613940	1.52175e+06	1.20502e+06	2.76366e+06	2.62158e+06	2.35025e+06	3.61025e+06	2.57053e+06	3.0884e+06	1.1235e+06	1.23458e+06	1.48475e+06	1.79633e+06	858277	1.0308e+06	1.45558e+06	1.53894e+06	1.56729e+06	1.46548e+06
Com_1664_neg	guaiacol sulfate	C7 H8 O5 S	204.009	7.104	Full match	No results	No results	1.17301e+06	1.99285e+06	4.35032e+06	2.09193e+06	2.72372e+06	3.65674e+06	5.53772e+06	3.94547e+06	2.75262e+06	6.49008e+06	1.92709e+06	4.03011e+06	2.95662e+06	1.91222e+06	2.61079e+06	1.77739e+06	1.54143e+06	975432	7.59392e+06	4.39238e+06	3.53411e+06	7.28608e+06	6.72136e+06	8.6443e+06	813165	1.23379e+06	734206	856368	1.4482e+06	729292	2.96971e+06	3.41122e+06	3.16339e+06	2.65604e+06
Com_733_neg	Cinnamoylglycine	C11 H11 N O3	205.074	8.294	Partial match	No results	Full match	2.63912e+06	3.36943e+06	3.96043e+06	2.34309e+06	3.43155e+06	3.73841e+06	5.93674e+06	8.27913e+06	5.09187e+06	8.02462e+06	5.5473e+06	2.6578e+07	3.75195e+06	1.9878e+06	7.95616e+06	3.01152e+06	2.78725e+06	3.71542e+06	1.16941e+06	823180	580355	1.38468e+06	577842	1.21284e+06	589515	685675	391965	1.22244e+06	567579	489168	3.33885e+06	3.57867e+06	3.22009e+06	3.51974e+06
Com_6_neg	Palmitoleic acid	C16 H30 O2	254.224	14.219	Full match	Full match	No results	1.06227e+10	10339292010	8.97119e+09	1.02977e+10	1.1514e+10	9.53787e+09	5.42562e+09	6.25699e+09	6.14218e+09	7.85489e+09	9.78003e+09	9.66724e+09	4.68312e+09	5.21318e+09	7.82742e+09	5.94968e+09	1.04596e+10	6.39356e+09	1.48402e+10	1.53854e+10	1.96252e+10	1.54902e+10	1.22455e+10	1.44398e+10	1.20634e+10	1.24085e+10	8.9067e+09	9.87412e+09	9.65888e+09	1.00659e+10	9.97807e+09	1.05257e+10	9.96521e+09	9.88091e+09
Com_127_neg	Uridine 5'-diphosphogalactose	C15 H24 N2 O17 P2	566.054	1.266	Full match	Full match	No results	7.88847e+07	1.24052e+08	3.18983e+08	1.18498e+08	9.02563e+07	4.25976e+08	2.79375e+08	1.76395e+08	5.0806e+08	4.49234e+08	3.26751e+08	1.15155e+08	7.38502e+08	4.4718e+08	4.49069e+08	4.36638e+08	2.74307e+08	2.75294e+08	6.38504e+07	3.98841e+07	1.39511e+08	1.55535e+08	1.33686e+08	8.32127e+07	2.60833e+08	2.81605e+08	2.57913e+08	1.4329e+08	2.74991e+08	3.14262e+08	2.51649e+08	2.67666e+08	2.21305e+08	2.24242e+08
Com_3913_neg	(±)-Equol	C15 H14 O3	242.094	11.221	Full match	No results	No results	120258	458068	86227.8	319381	565201	116257	196410	487991	161980	95044.2	98620.5	550677	158834	245273	293724	327109	532354	519501	55205.9	113315	92760.4	97711.1	135300	80657.7	54115.9	297553	206680	547920	701387	191819	259124	223633	306501	323937
Com_436_neg	3,7-Dihydroxy-2-(3-hydroxyphenyl)-5-chromanesulfinic acid	C15 H14 O6 S	322.051	9.668	Full match	No results	No results	6.62267e+06	3.1817e+07	2.11751e+07	9.43384e+06	3.558e+07	1.91773e+07	3.12901e+07	4.06409e+07	4.74863e+07	2.28134e+07	2.05578e+06	1.88765e+07	2.06151e+07	1.13515e+07	1.35512e+07	1.56506e+07	4.51981e+07	5.40903e+07	1.6725e+06	866965	3.20161e+06	9.91881e+06	915699	1.77424e+06	1.34622e+06	2.6095e+07	1.34305e+07	1.93459e+07	2.0498e+07	6.77168e+06	1.6691e+07	1.99144e+07	1.7572e+07	1.81968e+07
Com_652_neg	OI1695000	C9 H16 O3	172.11	7.8	Full match	No results	No results	2.81769e+07	3.07394e+07	1.77466e+07	3.30408e+07	6.19395e+06	1.44954e+07	1.22818e+07	1.35e+07	9.95325e+06	1.28414e+07	9.18597e+06	7.8141e+06	2.13053e+07	1.6429e+07	1.39931e+07	1.27855e+07	7.38181e+06	7.67132e+06	4.5443e+06	4.2913e+06	5.43817e+06	4.72217e+06	3.82758e+06	2.77276e+06	6.18648e+06	5.8173e+06	6.90249e+06	6.48362e+06	9.42001e+06	1.13921e+07	9.43362e+06	1.13723e+07	1.11953e+07	1.15948e+07
Com_3243_neg	flumoxonide	C26 H34 F2 O7	496.229	10.158	Full match	No results	No results	298377	617823	273997	329599	427304	344609	390481	275944	927969	973200	292222	333939	448872	265041	268854	307507	400725	626310	943683	1.09935e+06	1.49292e+06	2.84595e+06	686893	1.69015e+06	350909	458255	769386	402175	233731	188499	422837	501467	435161	515193

## Sheet: Table S25
Table S25. Information of top 20 correlated differential metabolites in H vs M
name	Name_des	Formula	Molecular Weight	RT [min]	ChemSpider_Results	mzCloud_Results	mzVault_Results	pos_C1	pos_C3	pos_C4	pos_C5	pos_C6	pos_C7	pos_H1	pos_H2	pos_H3	pos_H4	pos_H6	pos_H7	pos_L1	pos_L2	pos_L3	pos_L4	pos_L5	pos_L7	pos_M1	pos_M2	pos_M4	pos_M5	pos_M6	pos_M8	pos_P1	pos_P2	pos_P3	pos_P4	pos_P5	pos_P6	pos_QC1	pos_QC2	pos_QC3	pos_QC4
Com_171_pos	L-Ergothioneine	C9 H15 N3 O2 S	229.088	1.364	Partial match	Full match	No results	3.6457e+08	3.97561e+08	3.36148e+08	4.02266e+08	3.43665e+08	3.89303e+08	5.52111e+07	4.43821e+07	5.4627e+07	7.6757e+07	5.50112e+07	4.82008e+07	5.60595e+07	7.64004e+07	7.03212e+07	5.55704e+07	5.3105e+07	4.39662e+07	7.84393e+06	5.57458e+06	5.57032e+06	5.89625e+06	8.77276e+06	5.99068e+06	4.49349e+07	3.74216e+07	7.17466e+07	4.7652e+07	5.64198e+07	7.35469e+07	1.03701e+08	1.04826e+08	1.10516e+08	1.18868e+08
Com_7430_pos	2-Hydroxyimipramine	C19 H24 N2 O	296.188	7.848	Full match	No results	No results	1.4689e+06	2.0802e+06	2.20585e+06	1.38788e+06	1.53941e+06	1.94977e+06	533621	628725	635717	1.17322e+06	1.04227e+06	912526	840737	864885	696643	610165	924178	919728	69231.7	53785.9	61515.9	62661.5	41345.7	61278.9	750737	875800	941089	776984	781969	838626	680994	790549	741312	668784
Com_6764_pos	Visnagin	C13 H10 O4	230.057	10.956	Full match	No results	No results	269992	370998	357368	343951	414028	496856	1.91558e+06	1.33983e+06	2.72933e+06	1.76861e+06	1.19975e+06	1.4712e+06	1.70282e+06	1.50981e+06	1.56626e+06	1.36556e+06	777873	996695	511645	360854	359793	325881	263479	565036	300050	382016	343742	453609	385787	456015	677047	613196	780050	764508
Com_2372_pos	4-Vinylcyclohexene	C8 H12	108.094	8.641	Full match	No results	No results	6.94897e+06	9.77786e+06	5.0268e+06	9.92994e+06	2.52064e+06	6.94542e+06	2.17029e+06	3.2846e+06	2.42805e+06	2.15781e+06	2.75848e+06	2.05617e+06	4.15589e+06	3.40459e+06	2.75668e+06	2.14172e+06	1.66301e+06	2.31117e+06	1.51645e+06	1.21662e+06	1.21307e+06	1.00636e+06	1.0342e+06	1.19303e+06	1.56685e+06	1.44545e+06	1.84724e+06	1.77854e+06	1.97317e+06	2.41848e+06	3.06538e+06	3.25643e+06	2.73004e+06	2.44222e+06
Com_4951_pos	2BP70L44PR	C22 H30 F O8 P	472.166	13.264	Full match	No results	No results	686907	1.67402e+06	919392	640316	897931	863694	488317	688785	501235	1.21276e+06	610153	915050	693794	468873	404264	298272	1.0492e+06	997105	2.75884e+06	3.32804e+06	2.29935e+06	3.79865e+06	2.72296e+06	3.54646e+06	1.06412e+06	1.49505e+06	814220	903866	646348	448996	1.15546e+06	1.12912e+06	1.0471e+06	1.20492e+06
Com_343_pos	Acetyl hexamethyl tetralin	C18 H26 O	258.197	14.592	Full match	No results	No results	7.43738e+07	1.12071e+08	5.17476e+07	1.4131e+08	9.30014e+06	8.1269e+07	1.43176e+07	4.14713e+07	1.83773e+07	2.19501e+07	3.61468e+07	2.67191e+07	5.17808e+07	4.95225e+07	3.19438e+07	3.07879e+07	1.79297e+07	2.8884e+07	7.5129e+06	5.17002e+06	2.94753e+06	1.86264e+06	1.74919e+06	2.12356e+06	1.36386e+07	1.30843e+07	2.10958e+07	2.48932e+07	2.96073e+07	4.29813e+07	3.70527e+07	2.90813e+07	4.12191e+07	3.07387e+07
Com_545_pos	mefexamide	C15 H24 N2 O3	280.179	14.591	Full match	No results	No results	3.77202e+07	5.91853e+07	3.04701e+07	7.33256e+07	4.55174e+06	4.11636e+07	8.45381e+06	2.38959e+07	9.18453e+06	1.39405e+07	2.30794e+07	1.53068e+07	3.19196e+07	2.93819e+07	2.11121e+07	1.75379e+07	1.00431e+07	1.59338e+07	4.23566e+06	2.95968e+06	1.28098e+06	955354	937345	1.21349e+06	7.44964e+06	7.73747e+06	1.16985e+07	1.40577e+07	1.67824e+07	2.50093e+07	1.9662e+07	1.99715e+07	2.00968e+07	1.80142e+07
Com_688_pos	5-Methoxy-3-indoleaceate	C11 H11 N O3	205.073	9.615	Full match	No results	No results	3.35386e+06	5.41777e+06	5.52431e+06	3.82247e+06	7.52277e+06	6.24544e+06	7.53234e+06	1.56745e+07	7.91537e+06	1.19969e+07	1.19639e+07	4.96328e+07	5.00696e+06	2.73721e+06	1.62214e+07	3.79193e+06	3.9697e+06	1.27e+07	1.99815e+06	1.09244e+06	810667	1.07199e+06	830190	1.80458e+06	881991	1.16629e+06	577403	2.0657e+06	1.07182e+06	880413	4.65854e+06	6.4493e+06	5.5523e+06	4.63664e+06
Com_1900_pos	Thromoboxane B1	C20 H36 O6	394.232	13.003	No results	Invalid mass	No results	4.51944e+06	1.5346e+07	1.22599e+07	5.54609e+06	1.17814e+07	1.20705e+07	1.36373e+06	1.60024e+06	2.53085e+06	2.30564e+06	1.73703e+06	3.16155e+06	2.2328e+06	1.89935e+06	1.92833e+06	1.80786e+06	3.5266e+06	2.48065e+06	945897	533796	533616	968172	477455	641365	1.41063e+06	1.84641e+06	2.70008e+06	2.23243e+06	1.90212e+06	5.07391e+06	3.65224e+06	3.56605e+06	4.33319e+06	3.17904e+06
Com_1468_pos	5-Hexyl-2-oxotetrahydro-3-furancarboxylic acid	C11 H18 O4	214.12	10.811	Full match	No results	No results	1.57168e+07	2.08819e+07	9.82627e+06	1.8582e+07	2.84343e+06	1.24932e+07	3.53293e+06	6.8156e+06	3.44526e+06	3.86235e+06	6.04127e+06	6.37421e+06	6.29876e+06	7.73061e+06	5.93819e+06	5.04306e+06	3.84469e+06	5.05408e+06	2.41931e+06	1.6303e+06	899077	798216	920158	992586	3.69961e+06	3.33154e+06	3.90913e+06	5.60157e+06	5.65998e+06	9.46465e+06	5.21672e+06	5.76968e+06	7.99092e+06	6.0246e+06
Com_290_pos	3-BHA	C11 H16 O2	180.114	11.093	Full match	No results	No results	1.59439e+08	1.86164e+08	7.14184e+07	1.55823e+08	7.50303e+07	9.41527e+07	2.28742e+07	5.40775e+07	2.93548e+07	2.76835e+07	5.08565e+07	4.01964e+07	6.13527e+07	5.12822e+07	4.31552e+07	4.13696e+07	2.1529e+07	3.82685e+07	1.14115e+07	9.49577e+06	3.41554e+06	3.12247e+06	3.05462e+06	3.19744e+06	2.27768e+07	1.63264e+07	3.03741e+07	2.98387e+07	1.70475e+07	4.40421e+07	5.05561e+07	4.41201e+07	4.83827e+07	4.58508e+07
Com_2892_pos	Hexyl 2-furoate	C11 H16 O3	196.109	9.408	Full match	No results	No results	6.85663e+06	6.43085e+06	2.24988e+06	5.85111e+06	3.04535e+06	4.44542e+06	809927	1.44459e+06	966019	1.22263e+06	1.25669e+06	1.32071e+06	1.88999e+06	1.29615e+06	1.69917e+06	1.13606e+06	1.06779e+06	1.26429e+06	786281	689589	592422	421276	488392	479662	892082	944364	1.06308e+06	1.17597e+06	1.48639e+06	1.8453e+06	1.77958e+06	2.11459e+06	1.60364e+06	1.59877e+06
Com_4454_pos	Erythromycin ethylsuccinate	C43 H75 N O16	861.505	14.926	Full match	No results	No results	2.31867e+06	2.1627e+06	2.36866e+06	2.53476e+06	2.64374e+06	2.83188e+06	1.4366e+06	1.56812e+06	902648	1.61861e+06	1.24179e+06	1.23371e+06	1.22729e+06	1.41914e+06	1.77597e+06	1.22222e+06	1.67444e+06	513656	3.5916e+06	2.27496e+06	5.87833e+06	2.43548e+06	3.69944e+06	2.83006e+06	1.78199e+06	4.12476e+06	1.93109e+06	2.36272e+06	1.49318e+06	3.07861e+06	2.1473e+06	2.15724e+06	1.77669e+06	1.58098e+06
Com_10074_pos	Ganglioside GM3 (d18:1/20:0)	C61 H112 N2 O21	1208.77	15.753	Full match	No results	No results	132864	383204	162957	382417	285455	223503	169067	487159	344840	289389	587523	290784	430237	601428	469432	564320	305914	322209	754256	893765	1.50928e+06	749999	1.24297e+06	1.62339e+06	205632	431408	301351	526994	495444	810890	523073	594794	523430	537378
Com_456_pos	(2R)-1-(Octanoyloxy)-3-(phosphonooxy)-2-propanyl tridecanoate	C24 H47 O8 P	494.299	12.69	Full match	No results	No results	7.03135e+07	9.12936e+07	9.27517e+07	7.61499e+07	6.0521e+07	7.26164e+07	3.5805e+07	3.75895e+07	5.74598e+07	4.14264e+07	4.35046e+07	6.58201e+07	3.04978e+07	3.62952e+07	2.58575e+07	2.38231e+07	2.887e+07	2.52678e+07	1.42998e+07	4.5659e+06	1.16459e+07	1.17395e+07	1.84344e+07	4.62878e+06	5.54546e+07	4.05394e+07	3.54609e+07	2.98146e+07	3.48021e+07	5.69926e+07	3.12621e+07	2.92986e+07	4.23362e+07	4.77326e+07
Com_1652_pos	N-acetyl-beta-D-glucosaminylamine	C8 H16 N2 O5	220.107	12.432	Full match	No results	No results	7.93596e+06	9.39191e+06	5.91003e+06	1.5755e+07	3.2687e+06	4.61678e+06	2.65947e+06	4.88881e+06	3.39403e+06	2.36256e+06	6.29534e+06	3.78059e+06	4.213e+06	4.83941e+06	3.94846e+06	5.26006e+06	2.64018e+06	3.38203e+06	2.37023e+06	1.52776e+06	1.43725e+06	1.22041e+06	1.23353e+06	1.15595e+06	2.18655e+06	2.70437e+06	2.23793e+06	2.56325e+06	3.7507e+06	5.34733e+06	2.93753e+06	3.92154e+06	4.07253e+06	4.8889e+06
Com_3325_pos	Curcumene	C15 H22	202.172	10.104	Full match	No results	No results	539365	2.93489e+06	1.35709e+06	470639	1.48122e+06	1.04352e+06	742073	609145	1.05685e+06	2.59774e+06	1.01289e+06	809736	685421	608989	629473	431306	897001	1.17735e+06	3.16821e+06	2.76506e+06	3.09424e+06	6.99341e+06	2.64118e+06	7.48022e+06	523384	1.9088e+06	1.28965e+06	683279	607760	596355	1.63538e+06	1.48545e+06	1.83869e+06	1.36863e+06
Com_279_pos	Arachidonyl trifluoromethyl ketone	C21 H31 F3 O	356.231	14.57	Full match	No results	No results	9.06229e+07	3.32213e+07	4.0918e+07	1.93004e+08	7.2933e+06	4.50613e+07	2.78114e+07	9.15629e+07	1.73074e+07	1.33375e+07	5.93406e+07	3.30632e+07	3.34518e+07	6.46141e+07	4.34536e+07	6.24706e+07	2.40238e+07	3.71637e+07	9.95171e+06	5.29506e+06	6.95589e+06	3.2542e+06	5.60618e+06	3.30332e+06	3.36493e+07	1.48982e+07	2.19636e+07	3.69371e+07	4.5888e+07	5.69647e+07	3.79911e+07	3.61045e+07	4.08842e+07	4.73923e+07
Com_520_pos	Traumatic Acid	C12 H20 O4	228.135	10	Full match	No results	No results	5.63081e+07	7.97499e+07	2.83432e+07	7.77573e+07	8.24106e+06	4.50196e+07	7.17994e+06	9.895e+06	8.53213e+06	1.19063e+07	5.96756e+06	8.41571e+06	1.66176e+07	8.54249e+06	1.72209e+07	1.54363e+07	1.05541e+07	1.17459e+07	5.77147e+06	4.92543e+06	3.22956e+06	2.12731e+06	3.10028e+06	2.77746e+06	9.69114e+06	7.48601e+06	1.106e+07	1.41474e+07	5.44581e+06	2.65396e+07	1.999e+07	1.45007e+07	1.83364e+07	2.3257e+07
Com_9738_pos	hydrocortisone cypionate	C29 H42 O6	486.296	12.216	Full match	No results	No results	1.02405e+06	1.30193e+06	1.04839e+06	1.02401e+06	944948	1.63687e+06	1.33173e+06	857237	1.19074e+06	632316	1.24551e+06	781989	516124	658799	535799	1.0857e+06	618402	923873	577027	374481	498563	398587	578005	456087	897166	1.01146e+06	886899	796881	707990	718226	1.11727e+06	677670	859215	894580
Com_1914_neg	Baicalin	C21 H18 O11	446.085	9.518	Full match	No results	No results	41817.5	54186.8	51276.6	65767.4	49462.9	81190.2	732890	968986	836460	1.66221e+06	762952	1.64914e+06	839568	448741	564318	396834	486823	4.83229e+06	81461.3	78850.8	75715.1	79644.1	89965.6	143210	135620	78083.4	58842.5	48525.4	45577	54243.1	501722	578012	474950	456298
Com_2574_neg	5-Hydroxy-2-(4-hydroxyphenyl)-4-oxo-4H-chromen-7-yl hydrogen sulfate	C15 H10 O8 S	350.009	10.385	Full match	No results	No results	47465.2	37254.9	46713	63830.1	39545.9	285347	919540	2.07248e+06	1.26275e+06	2.08177e+06	805603	1.20475e+06	1.93214e+06	1.79913e+06	667313	1.27819e+06	852362	2.43508e+06	128599	87618.2	58528.9	126650	200842	117500	71459	120775	51895.6	46040.1	43906.2	51299.6	524302	600142	535543	653147
Com_2464_neg	Glycitein 4'-O-glucuronide	C22 H20 O11	460.1	10.032	Full match	No results	No results	42642.5	37061.6	39623.3	36937.1	38197.4	247427	730647	906231	695511	1.9082e+06	944201	949451	927160	665331	553732	666099	612601	2.67336e+06	74592.9	147453	76016	160466	163786	127913	117305	77513.4	45130.7	35991.8	81022.3	81682.7	447992	409574	462831	386972
Com_1829_neg	Perfluorooctanesulfonic acid	C8 H F17 O3 S	499.937	12.828	Full match	No results	No results	4.65798e+06	5.47649e+06	7.05614e+06	2.9382e+06	3.846e+06	5.93753e+06	1.99313e+06	2.47287e+06	2.28725e+06	2.10872e+06	1.98941e+06	1.69078e+06	3.12865e+06	2.50165e+06	1.59424e+06	2.36917e+06	2.22951e+06	1.5122e+06	974735	663634	789800	901445	680759	548825	1.87373e+06	1.7396e+06	1.79817e+06	1.4067e+06	1.86773e+06	2.62749e+06	2.50198e+06	2.30852e+06	1.98834e+06	2.00857e+06
Com_652_neg	OI1695000	C9 H16 O3	172.11	7.8	Full match	No results	No results	2.81769e+07	3.07394e+07	1.77466e+07	3.30408e+07	6.19395e+06	1.44954e+07	1.22818e+07	1.35e+07	9.95325e+06	1.28414e+07	9.18597e+06	7.8141e+06	2.13053e+07	1.6429e+07	1.39931e+07	1.27855e+07	7.38181e+06	7.67132e+06	4.5443e+06	4.2913e+06	5.43817e+06	4.72217e+06	3.82758e+06	2.77276e+06	6.18648e+06	5.8173e+06	6.90249e+06	6.48362e+06	9.42001e+06	1.13921e+07	9.43362e+06	1.13723e+07	1.11953e+07	1.15948e+07
Com_733_neg	Cinnamoylglycine	C11 H11 N O3	205.074	8.294	Partial match	No results	Full match	2.63912e+06	3.36943e+06	3.96043e+06	2.34309e+06	3.43155e+06	3.73841e+06	5.93674e+06	8.27913e+06	5.09187e+06	8.02462e+06	5.5473e+06	2.6578e+07	3.75195e+06	1.9878e+06	7.95616e+06	3.01152e+06	2.78725e+06	3.71542e+06	1.16941e+06	823180	580355	1.38468e+06	577842	1.21284e+06	589515	685675	391965	1.22244e+06	567579	489168	3.33885e+06	3.57867e+06	3.22009e+06	3.51974e+06
Com_3162_neg	guaietolin	C11 H16 O4	212.105	11.958	Full match	No results	No results	1.12914e+06	1.02386e+06	675404	1.52413e+06	214023	695611	317783	587617	263038	499970	413879	272305	631057	567610	373175	428591	264856	302537	100206	129776	131631	108305	160149	97177.7	264989	203009	187308	233994	325110	388369	345879	449508	459741	395846
Com_6_neg	Palmitoleic acid	C16 H30 O2	254.224	14.219	Full match	Full match	No results	1.06227e+10	10339292010	8.97119e+09	1.02977e+10	1.1514e+10	9.53787e+09	5.42562e+09	6.25699e+09	6.14218e+09	7.85489e+09	9.78003e+09	9.66724e+09	4.68312e+09	5.21318e+09	7.82742e+09	5.94968e+09	1.04596e+10	6.39356e+09	1.48402e+10	1.53854e+10	1.96252e+10	1.54902e+10	1.22455e+10	1.44398e+10	1.20634e+10	1.24085e+10	8.9067e+09	9.87412e+09	9.65888e+09	1.00659e+10	9.97807e+09	1.05257e+10	9.96521e+09	9.88091e+09
Com_3059_neg	belfosdil	C27 H50 O7 P2	548.301	11.143	Full match	No results	No results	1.11229e+06	812562	1.01916e+06	1.15948e+06	1.10924e+06	1.25113e+06	1.04273e+06	1.34557e+06	1.5045e+06	850185	1.32202e+06	438842	712767	564134	362264	554353	699358	1.58544e+06	97775.2	366808	127801	334625	288639	156526	556215	789198	1.22992e+06	938238	633607	718817	699260	942275	829146	728790
Com_3993_neg	Prunin	C21 H22 O10	434.121	9.547	Full match	No results	No results	43648.2	207125	80930.2	42904	167806	150744	292765	257166	216179	713617	519890	554693	160017	138315	115435	61511.3	318653	289672	122575	78230.7	58896.2	135013	65444	167049	39202.7	83629.9	43854.8	60355.9	40875.9	46726.4	172729	237630	147785	151434
Com_960_neg	Filipin III	C35 H58 O11	654.401	14.214	Full match	No results	No results	1.16474e+07	1.01856e+07	1.02924e+07	9.73492e+06	1.2119e+07	1.37935e+07	9.49759e+06	9.98422e+06	6.35144e+06	9.71939e+06	1.00954e+07	6.67629e+06	8.56179e+06	7.34766e+06	1.15208e+07	6.15414e+06	1.05778e+07	6.86964e+06	1.56873e+07	1.32366e+07	3.45042e+07	2.14282e+07	2.24423e+07	1.53228e+07	1.23541e+07	1.37616e+07	9.09163e+06	1.07845e+07	1.04448e+07	9.30028e+06	1.54737e+07	9.23655e+06	9.39471e+06	1.15789e+07
Com_2926_neg	O-pentadecanoylcarnitine	C22 H43 N O4	385.319	14.995	Full match	No results	No results	1.39236e+06	2.02858e+06	1.34496e+06	1.35767e+06	914381	1.25703e+06	939152	958239	624749	702691	1.18704e+06	991696	1.27187e+06	1.1226e+06	997397	1.23248e+06	1.39854e+06	1.14697e+06	1.7093e+06	1.11464e+06	2.06645e+06	1.48157e+06	2.16335e+06	1.52094e+06	931832	1.28864e+06	1.24135e+06	715656	862383	1.59856e+06	1.56341e+06	953063	1.31234e+06	1.00963e+06
Com_525_neg	COLFORSIN	C22 H34 O7	410.23	10.617	Partial match	No results	Full match	458700	458522	430373	317835	4.44311e+07	395397	249717	190689	149637	194784	219647	174669	322595	179827	291830	204696	183766	190713	377933	238342	446044	423066	289476	310895	274360	290093	267264	224801	240733	258715	1.78917e+06	2.19958e+06	1.95886e+06	1.88398e+06
Com_3140_neg	trehalose 6-phosphate	C12 H23 O14 P	422.082	1.283	Full match	No results	No results	863256	1.02794e+06	1.50866e+06	821984	726299	1.56875e+06	692388	969955	877690	958464	624710	770405	2.13698e+06	878012	629316	1.24187e+06	558560	283281	1.69053e+06	990292	1.68801e+06	1.143e+06	1.83706e+06	1.37336e+06	905810	898005	904003	722976	424425	1.91517e+06	1.01651e+06	856916	1.68452e+06	988097
Com_26_neg	Lysophosphatidylinositol	C29 H49 O12 P	620.295	13.862	Full match	No results	No results	1.31849e+09	1.611e+09	1.20333e+09	1.46391e+09	1.40583e+09	1.14902e+09	8.91269e+08	1.02754e+09	7.9864e+08	1.12565e+09	1.58044e+09	1.65732e+09	1.02173e+09	1.22257e+09	1.37009e+09	1.53692e+09	1.70658e+09	1.04808e+09	2.09062e+09	2.24062e+09	3.16157e+09	2.41026e+09	1.84653e+09	1.75342e+09	1.47401e+09	1.78391e+09	1.32489e+09	1.5771e+09	1.41514e+09	1.80597e+09	1.42901e+09	1.60064e+09	1.50933e+09	1453584237
Com_1303_neg	tetrahydrocortisol	C21 H34 O5	366.24	11.38	Full match	No results	No results	5.30507e+06	4.28931e+06	7.17812e+06	7.83722e+06	4.90971e+06	6.47646e+06	6.24347e+06	6.12281e+06	5.28996e+06	2.10997e+06	4.14708e+06	3.36152e+06	6.51117e+06	8.39557e+06	5.10496e+06	7.87815e+06	3.79367e+06	2.7548e+06	8.70093e+06	8.07155e+06	1.97249e+07	9.64878e+06	8.96384e+06	1.34038e+07	4.63151e+06	4.30128e+06	3.4153e+06	2.65085e+06	5.22015e+06	6.44875e+06	5.55825e+06	5.15205e+06	6.82175e+06	5.68638e+06
Com_3028_neg	Pravastatin	C23 H36 O7	424.246	9.077	Full match	No results	No results	818572	598090	1.00058e+06	819769	434583	987856	358996	367184	637856	713562	538562	189178	405054	900345	575094	804772	487790	826604	1.55346e+06	1.7456e+06	788533	1.00684e+06	1.0331e+06	1.31626e+06	730462	280587	895341	222805	509406	529605	700551	673188	760109	725099
Com_2374_neg	Aderbasib	C21 H28 N4 O5	416.204	10.346	Full match	No results	No results	441818	384901	899027	399263	698212	624112	872288	954879	421249	1.27308e+06	526791	846415	434227	435645	621820	410364	748671	698384	1.3329e+06	1.74413e+06	2.50419e+06	2.3255e+06	1.31754e+06	3.94033e+06	264820	585231	1.12518e+06	265514	404309	350810	799511	1.12047e+06	761253	1.03913e+06
Com_773_neg	Hippuric acid	C9 H9 N O3	179.058	5.455	Full match	Full match	No results	4.43493e+06	2.9526e+06	4.10351e+06	1.34241e+06	3.63499e+06	3.47981e+06	1.01401e+07	9.98324e+06	3.31317e+06	7.12099e+06	9.85436e+06	2.46752e+07	5.61962e+06	5.68589e+06	1.10289e+07	5.18936e+06	2.91475e+06	4.61053e+06	2.94972e+06	2.31158e+06	1.66504e+06	2.40813e+06	1.8611e+06	2.25725e+06	1.30249e+06	1.40781e+06	957779	1.92196e+06	1.40138e+06	1.25503e+06	4.17747e+06	5.20728e+06	4.54796e+06	4.88078e+06
Com_1875_neg	Cuauhtemone	C15 H24 O3	252.172	12.116	Full match	No results	No results	2.0396e+06	2.81268e+06	2.65088e+06	1.95156e+06	1.95513e+06	2.06097e+06	1.62361e+06	1.53363e+06	1.67667e+06	5.17777e+06	1.04202e+06	1.58566e+06	1.3692e+06	1.39014e+06	1.38536e+06	688015	2.42729e+06	1.4113e+06	4.5937e+06	5.47526e+06	5.27905e+06	7.82837e+06	6.49934e+06	6.14757e+06	2.24266e+06	2.2988e+06	1.46976e+06	1.8454e+06	1.3796e+06	1.39526e+06	2.22282e+06	2.39999e+06	2.34644e+06	2.35093e+06
