# Supplementary material for: Multi-Omics Reveals Inhibitory Effect of Baicalein on Non-Alcoholic Fatty Liver Disease in Mice
Source: Front Pharmacol. 2022 Jun 15;13:925349. doi: 10.3389/fphar.2022.925349 (PMC9240231; doi:10.3389/fphar.2022.925349)
Supplement: Supplementary file 10 [file DataSheet1.xls]

## Sheet: Table S1
Table S1. Genes detected by real-time PCR
Gene_id	Gene_name	Pathways	Primers
ENSMUSG00000032080	Apoa4	Fat digestion and absorption; Vitamin digestion and absorption; Cholesterol metabolism; Lipid and atherosclerosis	F: 5’-GCATCTAGCCCAGGAAACTG-3’ R: 5’-ATGTATGGGGTCAGCTGGAG-3’ (Trujillo-Viera et al., 2021)
ENSMUSG00000027999	Pla2g12a	Glycerophospholipid metabolism; Ether lipid metabolism; Arachidonic acid metabolism; Linoleic acid metabolism; alpha-Linolenic acid metabolism; Metabolic pathways; Ras signaling pathway; Vascular smooth muscle contraction; Pancreatic secretion; Fat digestion and absorption	F: 5’-TGAGCTCTAGGAATGACGGGTTTAA-3’ R: 5’-TAGAAGATGGAAAACGGGGATGAG-3’ (Nicolaou et al., 2017)
ENSMUSG00000021696	Elovl7	Fatty acid elongation; Biosynthesis of unsaturated fatty acids; Metabolic pathways; Fatty acid metabolism	F: 5’-GTTTGGGAACATTCCATGCC-3’ R: 5’-ACTGGCTTATGTGGATGGCG-3’ (Tanno et al., 2017)
ENSMUSG00000059316	Slc27a4	PPAR signaling pathway; Insulin resistance; Fat digestion and absorption	F: 5’-ACTGTTCTCCAAGCTAGTGCT-3’ R: 5’-GATGAAGACCCGGATGAAACG-3’ (Li et al., 2021)
ENSMUSG00000043421	Hilpda	Metabolism; Metabolism of lipids; Lipid particle organization	F: 5’-TCGTGCAGGATCTAGCAGCAG-3’ R: 5’-GCCCAGCACATAGAGGTTCA-3’ (van Dierendonck et al., 2020)
ENSMUSG00000062515	Fabp4	PPAR signaling pathway; Regulation of lipolysis in adipocytes	F: 5’-GGGGCCAGGCTTCTATTCC-3’ R: 5’-GGAGCTGGGTTAGGTATGGG-3’ (Ren et al., 2022)
ENSMUSG00000024924	Vldlr	Transport of small molecules; Lipoprotein metabolism; Plasma lipoprotein clearance; VLDL clearance; VLDLR internalisation and degradation; Developmental Biology; Axon guidance; Reelin signalling pathway; Nervous system development; Spinocerebellar ataxia; Lipid and atherosclerosis	F: 5’-TGACGCAGACTGTTCAGACC-3’ R: 5’-GCCGTGGATACAGCTACCAT-3’ (Oshio et al., 2021)
ENSMUSG00000021340	Gpld1	Glycosylphosphatidylinositol (GPI)-anchor biosynthesis; Metabolic pathways	F: 5′-TCG AGA GAA CTA CCC TCT GCC-3′ R: 5′-GGA ACC CTT GTT CAA TAC CCA G-3′ (Masuda et al., 2019)
ENSMUSG00000024391	Apom	Metabolism; Metabolism of vitamins and cofactors; Metabolism of fat-soluble vitamins; Retinoid metabolism and transport; Visual phototransduction; Sensory Perception	F: 5’-GTGCCCCGGAAGTGGACATACC-3’
			R: 5’-AGCGGGCAGGCCTCTTGATTC-3’ (Izquierdo et al., 2022)
References
Izquierdo, M. C., Shanmugarajah, N., Lee, S. X., Kraakman, M. J., Westerterp, M., Kitamoto, T., et al. (2022). Hepatic FoxOs link insulin signaling with plasma lipoprotein metabolism through an apolipoprotein M/sphingosine-1-phosphate pathway. J. Clin. Invest. 132(7), e146219.
Li, Q., Guo, S., Yang, C., Liu, X., Chen, X., He, J., et al. (2021). High-fat diet-induced obesity primes fatty acid β-oxidation impairment and consequent ovarian dysfunction during early pregnancy. Ann. Transl. Med. 9(10), 887.
Masuda, S., Fujishima, Y., Maeda, N., Tsugawa-Shimizu, Y., Nakamura, Y., Tanaka, Y., et al. (2019). Impact of glycosylphosphatidylinositol-specific phospholipase D on hepatic diacylglycerol accumulation, steatosis, and insulin resistance in diet-induced obesity. Am. J. Physiol. Endocrinol. Metab. 316(2), E239–E250.
Nicolaou, A., Northoff, B. H., Sass, K., Ernst, J., Kohlmaier, A., Krohn, K., et al. (2017). Quantitative trait locus mapping in mice identifies phospholipase Pla2g12a as novel atherosclerosis modifier. Atherosclerosis 265, 197–206.
Oshio, Y., Hattori, Y., Kamata, H., Ozaki-Masuzawa, Y., Seki, A., Tsuruta, Y., et al. (2021). Very low-density lipoprotein receptor increases in a liver-specific manner due to protein deficiency but does not affect fatty liver in mice. Sci. Rep. 11(1), 8003.
Ren, Q., Wang, B., Guo, F., Huang, R., Tan, Z., Ma, L., et al. (2022). Natural Flavonoid Pectolinarigenin Alleviated Hyperuricemic Nephropathy via Suppressing TGFβ/SMAD3 and JAK2/STAT3 Signaling Pathways. Front. Pharmacol. 12, 792139.
Tanno, H., Sassa, T., Sawai, M., and Kihara, A. (2021). Production of branched-chain very-long-chain fatty acids by fatty acid elongases and their tissue distribution in mammals. BBA-Mol. Cell. Biol. L. 1866(1), 158842.
Trujillo-Viera, J., El-Merahbi, R., Schmidt, V., Karwen, T., Loza-Valdes, A., Strohmeyer, A., et al. (2021). Protein Kinase D2 drives chylomicron-mediated lipid transport in the intestine and promotes obesity. EMBO Mol. Med. 13(5), e13548.
van Dierendonck, X., de la Rosa Rodriguez, M. A., Georgiadi, A., Mattijssen, F., Dijk, W., van Weeghel, M., et al. (2020). HILPDA Uncouples Lipid Droplet Accumulation in Adipose Tissue Macrophages from Inflammation and Metabolic Dysregulation. Cell Rep. 30(6), 1811–1822.e6.

## Sheet: Table S2
Table S2. Number of DEGs between groups
compare	all	up	down	threshold
M vs C	1912	1079	833	DESeq2 padj<0.05 |log2FoldChange|>0.0
P vs M	1734	764	970	DESeq2 padj<0.05 |log2FoldChange|>0.0
L vs M	3683	1916	1767	DESeq2 padj<0.05 |log2FoldChange|>0.0
H vs M	776	350	426	DESeq2 padj<0.05 |log2FoldChange|>0.0

## Sheet: Table S3
Table S3. Transcripts upregulated in M group compared with the C group
gene_id	M4	M5	M6	C5	C6	C7	Model	Control	log2FoldChange	pvalue	padj	gene_name	gene_description
ENSMUSG00000002944	6048.63	6155.54	5381.06	742.554	680.532	519.779	5861.75	647.622	3.17757	4.2071e-96	6.02877e-92	Cd36	CD36 molecule [Source:MGI Symbol;Acc:MGI:107899]
ENSMUSG00000029822	417.606	439.682	461.088	17.8802	32.5169	10.2588	439.459	20.2186	4.44864	5.80871e-58	4.16194e-54	Osbpl3	oxysterol binding protein-like 3 [Source:MGI Symbol;Acc:MGI:1918970]
ENSMUSG00000030278	937.534	951.329	678.47	79.935	105.68	59.2731	855.778	81.6293	3.39091	8.17494e-50	3.9049e-46	Cidec	cell death-inducing DFFA-like effector c [Source:MGI Symbol;Acc:MGI:95585]
ENSMUSG00000059060	411.783	280.963	294.655	23.1391	25.549	17.098	329.133	21.9287	3.90839	9.37611e-43	3.35899e-39	Rad51b	RAD51 paralog B [Source:MGI Symbol;Acc:MGI:1099436]
ENSMUSG00000041798	6240.8	3237.48	5178.11	618.444	646.854	687.34	4885.46	650.879	2.90827	1.45871e-40	4.18065e-37	Gck	glucokinase [Source:MGI Symbol;Acc:MGI:1270854]
ENSMUSG00000034634	560.69	244.487	529.02	16.8284	13.9358	17.098	444.732	15.9541	4.80033	2.12072e-38	5.06499e-35	Ly6d	lymphocyte antigen 6 complex, locus D [Source:MGI Symbol;Acc:MGI:96881]
ENSMUSG00000032808	3968.09	3161.57	2676.52	818.281	732.791	817.285	3268.73	789.452	2.04972	6.97756e-36	1.42841e-32	Cyp2c38	cytochrome P450, family 2, subfamily c, polypeptide 38 [Source:MGI Symbol;Acc:MGI:1306819]
ENSMUSG00000032231	911.746	411.093	722.626	64.1583	78.9696	90.0495	681.821	77.7258	3.13521	1.02006e-27	1.46175e-24	Anxa2	annexin A2 [Source:MGI Symbol;Acc:MGI:88246]
ENSMUSG00000027712	2632.08	2452.75	2219.68	1074.91	948.796	868.579	2434.84	964.097	1.33617	2.01206e-24	2.40274e-21	Anxa5	annexin A5 [Source:MGI Symbol;Acc:MGI:106008]
ENSMUSG00000019577	1141.35	2105.74	1317.88	301.86	314.717	209.736	1521.66	275.437	2.46522	2.81576e-23	2.88213e-20	Pdk4	pyruvate dehydrogenase kinase, isoenzyme 4 [Source:MGI Symbol;Acc:MGI:1351481]
ENSMUSG00000041577	805.264	688.112	744.704	290.29	288.007	231.393	746.027	269.897	1.46681	9.19912e-23	8.78823e-20	Prelp	proline arginine-rich end leucine-rich repeat [Source:MGI Symbol;Acc:MGI:2151110]
ENSMUSG00000091867	569.841	193.223	221.628	11.5695	23.2263	13.6784	328.231	16.1581	4.35105	3.98241e-22	3.35694e-19	Cyp2a22	cytochrome P450, family 2, subfamily a, polypeptide 22 [Source:MGI Symbol;Acc:MGI:3648316]
ENSMUSG00000068220	1084.78	766.978	727.721	164.077	240.393	226.834	859.826	210.434	2.03251	1.45832e-21	1.09988e-18	Lgals1	lectin, galactose binding, soluble 1 [Source:MGI Symbol;Acc:MGI:96777]
ENSMUSG00000022371	949.18	614.174	675.923	211.407	205.553	206.316	746.426	207.759	1.84569	1.60243e-21	1.14814e-18	Col14a1	collagen, type XIV, alpha 1 [Source:MGI Symbol;Acc:MGI:1341272]
ENSMUSG00000031502	979.128	630.933	817.731	231.391	242.715	241.652	809.264	238.586	1.7632	2.07683e-21	1.41719e-18	Col4a1	collagen, type IV, alpha 1 [Source:MGI Symbol;Acc:MGI:88454]
ENSMUSG00000000078	695.456	521.506	493.356	152.507	77.8083	91.1894	570.106	107.168	2.40793	7.71272e-21	5.02379e-18	Klf6	Kruppel-like factor 6 [Source:MGI Symbol;Acc:MGI:1346318]
ENSMUSG00000062515	435.908	276.033	337.962	87.2974	82.4535	61.5528	349.967	77.1012	2.18232	4.19715e-20	2.48848e-17	Fabp4	fatty acid binding protein 4, adipocyte [Source:MGI Symbol;Acc:MGI:88038]
ENSMUSG00000052684	1251.99	982.876	831.317	334.465	325.169	261.03	1022.06	306.888	1.73549	4.34138e-20	2.48848e-17	Jun	jun proto-oncogene [Source:MGI Symbol;Acc:MGI:96646]
ENSMUSG00000002831	1132.2	1153.43	759.989	349.19	315.878	304.344	1015.2	323.137	1.6508	1.77101e-18	9.39947e-16	Plin4	perilipin 4 [Source:MGI Symbol;Acc:MGI:1929709]
ENSMUSG00000074794	2423.28	3898.97	1708.49	344.982	471.495	597.29	2676.91	471.256	2.50619	2.38053e-18	1.19206e-15	Arrdc3	arrestin domain containing 3 [Source:MGI Symbol;Acc:MGI:2145242]
ENSMUSG00000049580	4132.8	4477.66	3550.29	1249.51	1447	1799.85	4053.58	1498.79	1.43554	2.41241e-18	1.19206e-15	Tsku	tsukushi, small leucine rich proteoglycan [Source:MGI Symbol;Acc:MGI:2443855]
ENSMUSG00000027907	232.096	166.606	306.543	47.3299	40.6461	45.5947	235.082	44.5236	2.40108	9.27035e-18	4.38017e-15	S100a11	S100 calcium binding protein A11 [Source:MGI Symbol;Acc:MGI:1338798]
ENSMUSG00000034220	685.473	751.205	359.19	62.0548	127.745	84.3502	598.623	91.3833	2.71377	9.47559e-18	4.38017e-15	Gpc1	glypican 1 [Source:MGI Symbol;Acc:MGI:1194891]
ENSMUSG00000027750	266.203	176.464	271.728	51.537	55.7432	33.0561	238.132	46.7788	2.34872	1.19339e-17	5.34414e-15	Postn	periostin, osteoblast specific factor [Source:MGI Symbol;Acc:MGI:1926321]
ENSMUSG00000023805	374.348	388.418	140.959	30.5015	33.6782	36.4757	301.242	33.5518	3.16681	1.89515e-17	8.22953e-15	Synj2	synaptojanin 2 [Source:MGI Symbol;Acc:MGI:1201671]
ENSMUSG00000031375	1554.79	1401.86	1699.15	700.483	746.727	592.731	1551.93	679.98	1.19077	1.99433e-17	8.40551e-15	Bgn	biglycan [Source:MGI Symbol;Acc:MGI:88158]
ENSMUSG00000005397	365.197	246.458	376.173	94.6598	80.1309	61.5528	329.276	78.7812	2.06259	2.48026e-17	1.01549e-14	Nid1	nidogen 1 [Source:MGI Symbol;Acc:MGI:97342]
ENSMUSG00000026628	303.638	126.187	129.071	17.8802	16.2584	12.5385	186.298	15.5591	3.58091	2.83351e-17	1.09741e-14	Atf3	activating transcription factor 3 [Source:MGI Symbol;Acc:MGI:109384]
ENSMUSG00000038859	1281.1	1277.64	1473.27	667.878	564.4	657.703	1344.01	629.994	1.09286	4.07954e-17	1.53842e-14	Baiap2l1	BAI1-associated protein 2-like 1 [Source:MGI Symbol;Acc:MGI:1914148]
ENSMUSG00000032080	20011.8	14224.6	22184	4048.28	2084.56	5021.11	18806.8	3717.99	2.33864	7.05612e-17	2.59267e-14	Apoa4	apolipoprotein A-IV [Source:MGI Symbol;Acc:MGI:88051]
ENSMUSG00000001506	411.783	146.889	382.966	44.1746	31.3556	33.0561	313.88	36.1954	3.11511	8.08601e-17	2.89681e-14	Col1a1	collagen, type I, alpha 1 [Source:MGI Symbol;Acc:MGI:88467]
ENSMUSG00000026956	305.302	502.775	298.051	84.1421	97.5507	76.3711	368.709	86.0213	2.09856	1.24624e-16	4.35578e-14	Uap1l1	UDP-N-acteylglucosamine pyrophosphorylase 1-like 1 [Source:MGI Symbol;Acc:MGI:2443318]
ENSMUSG00000012187	113.968	89.7108	69.6303	1.05178	4.64527	6.8392	91.1031	4.17875	4.47096	1.58632e-16	5.41238e-14	Mogat1	monoacylglycerol O-acyltransferase 1 [Source:MGI Symbol;Acc:MGI:1915643]
ENSMUSG00000038508	1202.07	1399.88	689.509	293.445	169.552	229.113	1097.16	230.704	2.24826	2.76959e-16	9.22981e-14	Gdf15	growth differentiation factor 15 [Source:MGI Symbol;Acc:MGI:1346047]
ENSMUSG00000026043	852.682	359.829	810.089	140.938	119.616	117.406	674.2	125.987	2.42006	3.26327e-16	1.06279e-13	Col3a1	collagen, type III, alpha 1 [Source:MGI Symbol;Acc:MGI:88453]
ENSMUSG00000020102	3353.33	2733.72	2920.23	1495.63	1593.33	1420.27	3002.42	1503.08	0.998475	3.46794e-16	1.08723e-13	Slc16a7	solute carrier family 16 (monocarboxylic acid transporters), member 7 [Source:MGI Symbol;Acc:MGI:1330284]
ENSMUSG00000029661	447.554	229.699	449.2	72.5725	88.2601	69.5319	375.484	76.7882	2.29201	3.49005e-16	1.08723e-13	Col1a2	collagen, type I, alpha 2 [Source:MGI Symbol;Acc:MGI:88468]
ENSMUSG00000026547	410.951	294.764	370.229	132.524	117.293	119.686	358.648	123.168	1.54248	5.0688e-16	1.54544e-13	Tagln2	transgelin 2 [Source:MGI Symbol;Acc:MGI:1312985]
ENSMUSG00000025351	257.052	149.847	414.385	32.605	39.4848	37.6156	273.761	36.5685	2.907	5.20527e-16	1.55399e-13	Cd63	CD63 antigen [Source:MGI Symbol;Acc:MGI:99529]
ENSMUSG00000024924	314.452	209.983	262.387	76.7796	59.2272	41.0352	262.274	59.014	2.14953	5.65366e-16	1.65341e-13	Vldlr	very low density lipoprotein receptor [Source:MGI Symbol;Acc:MGI:98935]
ENSMUSG00000045930	250.397	264.203	196.154	67.3136	78.9696	71.8116	236.918	72.6983	1.70474	9.4316e-16	2.7031e-13	Clec14a	C-type lectin domain family 14, member a [Source:MGI Symbol;Acc:MGI:1914114]
ENSMUSG00000032528	495.803	420.951	426.273	194.579	202.069	185.798	447.676	194.149	1.20612	1.28092e-15	3.59913e-13	Vipr1	vasoactive intestinal peptide receptor 1 [Source:MGI Symbol;Acc:MGI:109272]
ENSMUSG00000036655	700.447	518.548	571.478	249.271	231.102	190.358	596.824	223.577	1.4165	2.37502e-15	6.545e-13	Colec11	collectin sub-family member 11 [Source:MGI Symbol;Acc:MGI:1918943]
ENSMUSG00000042453	612.267	549.109	494.205	184.061	253.167	189.218	551.86	208.815	1.40359	2.7997e-15	7.35116e-13	Reln	reelin [Source:MGI Symbol;Acc:MGI:103022]
ENSMUSG00000056492	542.389	507.704	459.39	188.268	228.78	229.113	503.161	215.387	1.22557	2.82145e-15	7.35116e-13	Adgrf5	adhesion G protein-coupled receptor F5 [Source:MGI Symbol;Acc:MGI:2182928]
ENSMUSG00000019929	2669.52	2093.91	2336.01	935.029	1086.99	718.116	2366.48	913.379	1.37367	4.82071e-15	1.23359e-12	Dcn	decorin [Source:MGI Symbol;Acc:MGI:94872]
ENSMUSG00000055322	3578.77	2986.09	4053.84	1635.51	1337.84	1665.35	3539.57	1546.23	1.19485	1.06039e-14	2.57548e-12	Tns1	tensin 1 [Source:MGI Symbol;Acc:MGI:104552]
ENSMUSG00000046324	927.551	948.372	812.636	472.247	465.688	427.45	896.186	455.129	0.976927	1.8812e-14	4.41927e-12	Ermp1	endoplasmic reticulum metallopeptidase 1 [Source:MGI Symbol;Acc:MGI:106250]
ENSMUSG00000028108	2244.42	1856.32	1651.6	823.54	855.891	624.647	1917.45	768.026	1.31994	2.02358e-14	4.67707e-12	Ecm1	extracellular matrix protein 1 [Source:MGI Symbol;Acc:MGI:103060]
ENSMUSG00000041417	1695.38	1499.45	1508.09	824.592	832.665	913.033	1567.64	856.763	0.872027	3.37699e-14	7.44497e-12	Pik3r1	phosphoinositide-3-kinase regulatory subunit 1 [Source:MGI Symbol;Acc:MGI:97583]
ENSMUSG00000018593	1240.34	756.134	1013.88	379.691	350.718	275.848	1003.45	335.419	1.58106	3.96941e-14	8.61842e-12	Sparc	secreted acidic cysteine rich glycoprotein [Source:MGI Symbol;Acc:MGI:98373]
ENSMUSG00000021226	506.618	707.828	695.453	194.579	212.521	107.148	636.633	171.416	1.89224	6.29426e-14	1.34622e-11	Acot2	acyl-CoA thioesterase 2 [Source:MGI Symbol;Acc:MGI:2159605]
ENSMUSG00000038370	311.125	353.914	276.823	110.436	119.616	135.644	313.954	121.899	1.36475	9.46562e-14	1.99474e-11	Pcp4l1	Purkinje cell protein 4-like 1 [Source:MGI Symbol;Acc:MGI:1913675]
ENSMUSG00000026678	864.328	636.848	968.88	335.516	203.231	232.533	823.352	257.093	1.67823	1.49795e-13	3.06652e-11	Rgs5	regulator of G-protein signaling 5 [Source:MGI Symbol;Acc:MGI:1098434]
ENSMUSG00000030249	419.27	362.787	348.151	148.3	178.843	137.924	376.736	155.022	1.28245	1.58696e-13	3.20298e-11	Abcc9	ATP-binding cassette, sub-family C (CFTR/MRP), member 9 [Source:MGI Symbol;Acc:MGI:1352630]
ENSMUSG00000020717	301.974	279.977	299.75	132.524	127.745	132.225	293.9	130.831	1.16806	1.91076e-13	3.80295e-11	Pecam1	platelet/endothelial cell adhesion molecule 1 [Source:MGI Symbol;Acc:MGI:97537]
ENSMUSG00000069170	138.093	197.167	78.9709	7.36243	20.9037	15.9581	138.077	14.7414	3.23566	2.33072e-13	4.57524e-11	Adgrv1	adhesion G protein-coupled receptor V1 [Source:MGI Symbol;Acc:MGI:1274784]
ENSMUSG00000028003	203.812	151.818	119.73	42.071	36.0008	27.3568	158.453	35.1429	2.17038	4.97672e-13	9.63735e-11	Lrat	lecithin-retinol acyltransferase (phosphatidylcholine-retinol-O-acyltransferase) [Source:MGI Symbol;Acc:MGI:1891259]
ENSMUSG00000069833	519.928	406.163	402.497	198.786	180.004	192.638	442.863	190.476	1.21752	6.76887e-13	1.28373e-10	Ahnak	AHNAK nucleoprotein (desmoyokin) [Source:MGI Symbol;Acc:MGI:1316648]
ENSMUSG00000030123	447.554	386.447	394.005	201.941	182.327	155.022	409.335	179.763	1.18648	6.80833e-13	1.28373e-10	Plxnd1	plexin D1 [Source:MGI Symbol;Acc:MGI:2154244]
ENSMUSG00000049109	134.765	122.243	55.1947	12.6213	9.29054	11.3987	104.068	11.1035	3.22404	7.60116e-13	1.41461e-10	Themis	thymocyte selection associated [Source:MGI Symbol;Acc:MGI:2443552]
ENSMUSG00000022665	202.98	164.634	250.499	70.469	55.7432	43.3149	206.038	56.5091	1.86454	9.9288e-13	1.80101e-10	Ccdc80	coiled-coil domain containing 80 [Source:MGI Symbol;Acc:MGI:1915146]
ENSMUSG00000019960	1101.42	1189.9	921.327	527.991	542.335	434.289	1070.88	501.539	1.09381	1.5584e-12	2.75703e-10	Dusp6	dual specificity phosphatase 6 [Source:MGI Symbol;Acc:MGI:1914853]
ENSMUSG00000034845	1044.02	655.579	748.101	261.892	349.557	256.47	815.898	289.306	1.49701	2.13216e-12	3.72607e-10	Plvap	plasmalemma vesicle associated protein [Source:MGI Symbol;Acc:MGI:1890497]
ENSMUSG00000025232	1543.15	1668.03	1386.66	834.058	896.537	834.383	1532.61	854.993	0.841803	2.30278e-12	3.97576e-10	Hexa	hexosaminidase A [Source:MGI Symbol;Acc:MGI:96073]
ENSMUSG00000009654	426.757	330.254	289.56	141.99	130.068	115.127	348.857	129.061	1.43417	2.71572e-12	4.57838e-10	Oit3	oncoprotein induced transcript 3 [Source:MGI Symbol;Acc:MGI:1201782]
ENSMUSG00000090958	269.531	240.543	186.813	88.3492	60.3885	75.2312	232.296	74.6563	1.6346	3.06308e-12	5.10395e-10	Lrrc32	leucine rich repeat containing 32 [Source:MGI Symbol;Acc:MGI:93882]
ENSMUSG00000058396	554.867	440.668	422.876	227.184	190.456	200.617	472.804	206.085	1.19756	3.68019e-12	6.06173e-10	Gpr182	G protein-coupled receptor 182 [Source:MGI Symbol;Acc:MGI:109545]
ENSMUSG00000017309	285.336	272.09	228.421	105.178	117.293	90.0495	261.949	104.173	1.33028	6.15066e-12	1.00158e-09	Cd300lg	CD300 molecule like family member G [Source:MGI Symbol;Acc:MGI:1289168]
ENSMUSG00000037035	144.748	81.8242	140.959	30.5015	17.4198	21.6575	122.51	23.1929	2.39758	7.08405e-12	1.14061e-09	Inhbb	inhibin beta-B [Source:MGI Symbol;Acc:MGI:96571]
ENSMUSG00000070436	340.241	183.365	259.84	82.0385	74.3243	54.7136	261.149	70.3588	1.89228	7.40157e-12	1.17849e-09	Serpinh1	serine (or cysteine) peptidase inhibitor, clade H, member 1 [Source:MGI Symbol;Acc:MGI:88283]
ENSMUSG00000038007	411.783	350.957	295.504	151.456	147.487	145.903	352.748	148.282	1.25028	8.35265e-12	1.30102e-09	Acer2	alkaline ceramidase 2 [Source:MGI Symbol;Acc:MGI:1920932]
ENSMUSG00000020154	984.12	954.287	723.475	387.053	451.752	363.618	887.294	400.808	1.14659	1.04894e-11	1.59908e-09	Ptprb	protein tyrosine phosphatase, receptor type, B [Source:MGI Symbol;Acc:MGI:97809]
ENSMUSG00000010025	17438	23377.1	13086.2	5101.11	7795.92	5594.47	17967.1	6163.83	1.54347	1.14876e-11	1.73281e-09	Aldh3a2	aldehyde dehydrogenase family 3, subfamily A2 [Source:MGI Symbol;Acc:MGI:1353452]
ENSMUSG00000023057	2415.79	2077.15	2112.68	1191.66	1304.16	1330.22	2201.88	1275.35	0.788295	1.19408e-11	1.76403e-09	Fabp2	fatty acid binding protein 2, intestinal [Source:MGI Symbol;Acc:MGI:95478]
ENSMUSG00000050335	464.192	147.875	527.322	66.2619	59.2272	59.2731	379.796	61.5874	2.62511	1.35854e-11	1.98651e-09	Lgals3	lectin, galactose binding, soluble 3 [Source:MGI Symbol;Acc:MGI:96778]
ENSMUSG00000032245	157.226	216.883	155.394	50.4852	65.0338	52.4339	176.501	55.9843	1.65615	1.5774e-11	2.26042e-09	Cln6	ceroid-lipofuscinosis, neuronal 6 [Source:MGI Symbol;Acc:MGI:2159324]
ENSMUSG00000037003	1351.81	1323.97	1255.89	786.728	704.92	817.285	1310.56	769.644	0.767644	1.62323e-11	2.30306e-09	Tns2	tensin 2 [Source:MGI Symbol;Acc:MGI:2387586]
ENSMUSG00000038591	309.461	248.43	281.068	116.747	125.422	127.665	279.653	123.278	1.18402	1.6771e-11	2.35616e-09	Colec10	collectin sub-family member 10 [Source:MGI Symbol;Acc:MGI:3606482]
ENSMUSG00000046470	113.136	90.6967	125.674	17.8802	26.7103	33.0561	109.836	25.8822	2.09337	1.99074e-11	2.76964e-09	Sox18	SRY (sex determining region Y)-box 18 [Source:MGI Symbol;Acc:MGI:103559]
ENSMUSG00000031016	202.98	101.541	67.932	17.8802	8.12922	14.8183	124.151	13.6092	3.18414	2.10171e-11	2.89592e-09	Wee1	WEE 1 homolog 1 (S. pombe) [Source:MGI Symbol;Acc:MGI:103075]
ENSMUSG00000026335	395.977	288.849	325.224	124.11	146.326	88.9096	336.684	119.782	1.49211	2.51177e-11	3.42796e-09	Pam	peptidylglycine alpha-amidating monooxygenase [Source:MGI Symbol;Acc:MGI:97475]
ENSMUSG00000024014	274.522	277.019	315.884	128.317	139.358	136.784	289.142	134.82	1.10201	2.75121e-11	3.69831e-09	Pim1	proviral integration site 1 [Source:MGI Symbol;Acc:MGI:97584]
ENSMUSG00000070661	147.244	211.954	127.372	47.3299	44.1301	45.5947	162.19	45.6849	1.82437	2.76147e-11	3.69831e-09	Rnf186	ring finger protein 186 [Source:MGI Symbol;Acc:MGI:1914075]
ENSMUSG00000022425	1702.04	1562.55	1652.45	743.605	821.051	1001.94	1639.01	855.533	0.938484	2.85679e-11	3.79054e-09	Enpp2	ectonucleotide pyrophosphatase/phosphodiesterase 2 [Source:MGI Symbol;Acc:MGI:1321390]
ENSMUSG00000048126	175.528	133.088	146.903	46.2781	54.5819	53.5738	151.839	51.4779	1.56443	3.47209e-11	4.56468e-09	Col6a3	collagen, type VI, alpha 3 [Source:MGI Symbol;Acc:MGI:88461]
ENSMUSG00000040283	139.757	168.578	135.864	55.7441	49.9366	46.7345	148.066	50.8051	1.5393	3.56386e-11	4.64273e-09	Btnl9	butyrophilin-like 9 [Source:MGI Symbol;Acc:MGI:2442439]
ENSMUSG00000051579	445.058	414.05	351.548	209.303	150.971	161.861	403.552	174.045	1.21109	8.01688e-11	9.98973e-09	Tceal8	transcription elongation factor A (SII)-like 8 [Source:MGI Symbol;Acc:MGI:1913934]
ENSMUSG00000022895	821.902	710.786	765.084	442.798	443.623	446.828	765.924	444.416	0.786007	1.15062e-10	1.39731e-08	Ets2	E26 avian leukemia oncogene 2, 3' domain [Source:MGI Symbol;Acc:MGI:95456]
ENSMUSG00000027435	165.545	111.399	181.718	51.537	42.9687	36.4757	152.887	43.6605	1.80791	1.42983e-10	1.70745e-08	Cd93	CD93 antigen [Source:MGI Symbol;Acc:MGI:106664]
ENSMUSG00000072941	1012.4	664.452	940.858	425.969	347.234	312.324	872.571	361.842	1.26988	1.7126e-10	2.02823e-08	Sod3	superoxide dismutase 3, extracellular [Source:MGI Symbol;Acc:MGI:103181]
ENSMUSG00000027074	452.545	391.376	388.061	164.077	226.457	181.239	410.661	190.591	1.10967	2.17099e-10	2.48883e-08	Slc43a3	solute carrier family 43, member 3 [Source:MGI Symbol;Acc:MGI:1931054]
ENSMUSG00000004552	58.2319	67.0367	32.2677	0	3.48395	3.4196	52.5121	2.30118	4.54521	4.2211e-10	4.61743e-08	Ctse	cathepsin E [Source:MGI Symbol;Acc:MGI:107361]
ENSMUSG00000031434	96.4986	135.059	107.842	38.9157	32.5169	26.2169	113.133	32.5498	1.79109	4.44491e-10	4.82542e-08	Morc4	microrchidia 4 [Source:MGI Symbol;Acc:MGI:1922996]
ENSMUSG00000029648	195.493	175.478	157.942	73.6243	74.3243	53.5738	176.304	67.1741	1.39123	4.81303e-10	5.18577e-08	Flt1	FMS-like tyrosine kinase 1 [Source:MGI Symbol;Acc:MGI:95558]
ENSMUSG00000017466	252.061	204.068	219.93	86.2456	111.486	91.1894	225.353	96.3071	1.22973	5.68686e-10	6.0365e-08	Timp2	tissue inhibitor of metalloproteinase 2 [Source:MGI Symbol;Acc:MGI:98753]
ENSMUSG00000026728	763.67	392.362	541.757	211.407	146.326	205.176	565.93	187.636	1.59276	5.85948e-10	6.174e-08	Vim	vimentin [Source:MGI Symbol;Acc:MGI:98932]
ENSMUSG00000025757	572.337	647.693	561.288	333.413	304.265	234.813	593.772	290.83	1.02826	8.7102e-10	9.11074e-08	Hspa4l	heat shock protein 4 like [Source:MGI Symbol;Acc:MGI:107422]
ENSMUSG00000036256	1451.64	946.4	1111.54	498.542	596.917	412.632	1169.86	502.697	1.21916	1.23699e-09	1.27525e-07	Igfbp7	insulin-like growth factor binding protein 7 [Source:MGI Symbol;Acc:MGI:1352480]
ENSMUSG00000001119	197.157	142.946	152.847	71.5207	49.9366	49.0143	164.316	56.8239	1.52944	1.72406e-09	1.75218e-07	Col6a1	collagen, type VI, alpha 1 [Source:MGI Symbol;Acc:MGI:88459]
ENSMUSG00000072625	301.974	236.6	245.404	89.4009	132.39	103.728	261.326	108.506	1.2716	1.76638e-09	1.78255e-07	Gdf2	growth differentiation factor 2 [Source:MGI Symbol;Acc:MGI:1321394]
ENSMUSG00000020019	153.067	159.705	196.154	71.5207	59.2272	71.8116	169.642	67.5199	1.32833	1.819e-09	1.82282e-07	Ntn4	netrin 4 [Source:MGI Symbol;Acc:MGI:1888978]
ENSMUSG00000040488	648.038	543.194	553.646	317.636	279.878	205.176	581.626	267.563	1.11953	2.09083e-09	2.08067e-07	Ltbp4	latent transforming growth factor beta binding protein 4 [Source:MGI Symbol;Acc:MGI:1321395]
ENSMUSG00000039115	262.876	214.912	234.365	91.5045	120.777	74.0914	237.384	95.4576	1.31645	2.27141e-09	2.22941e-07	Itga9	integrin alpha 9 [Source:MGI Symbol;Acc:MGI:104756]
ENSMUSG00000008398	161.386	149.847	140.11	59.9512	68.5177	55.8535	150.447	61.4408	1.2931	2.3532e-09	2.29397e-07	Elk3	ELK3, member of ETS oncogene family [Source:MGI Symbol;Acc:MGI:101762]
ENSMUSG00000033287	156.394	144.918	172.377	71.5207	62.7111	47.8744	157.896	60.7021	1.37751	2.41135e-09	2.33478e-07	Kctd17	potassium channel tetramerisation domain containing 17 [Source:MGI Symbol;Acc:MGI:1920094]
ENSMUSG00000042286	703.774	598.401	571.478	276.617	333.298	359.058	624.551	322.991	0.952698	2.71838e-09	2.61439e-07	Stab1	stabilin 1 [Source:MGI Symbol;Acc:MGI:2178742]
ENSMUSG00000026768	108.145	82.81	90.859	27.3462	30.1943	29.6365	93.938	29.059	1.69626	2.84185e-09	2.71491e-07	Itga8	integrin alpha 8 [Source:MGI Symbol;Acc:MGI:109442]
ENSMUSG00000032294	541.557	283.92	418.631	161.973	131.229	161.861	414.703	151.688	1.45172	3.86477e-09	3.59624e-07	Pkm	pyruvate kinase, muscle [Source:MGI Symbol;Acc:MGI:97591]
ENSMUSG00000030930	191.333	200.124	185.964	90.4527	94.0667	88.9096	192.474	91.143	1.07804	3.97374e-09	3.66923e-07	Chst15	carbohydrate (N-acetylgalactosamine 4-sulfate 6-O) sulfotransferase 15 [Source:MGI Symbol;Acc:MGI:1924840]
ENSMUSG00000029674	100.658	69.9942	70.4794	16.8284	12.7745	25.0771	80.3772	18.2267	2.14274	3.99442e-09	3.66923e-07	Limk1	LIM-domain containing, protein kinase [Source:MGI Symbol;Acc:MGI:104572]
ENSMUSG00000045954	235.423	195.195	210.589	103.074	104.519	88.9096	213.736	98.8341	1.11367	4.14343e-09	3.78187e-07	Cavin2	caveolae associated 2 [Source:MGI Symbol;Acc:MGI:99513]
ENSMUSG00000021822	66.5508	49.2917	37.3626	7.36243	4.64527	7.97907	51.0683	6.66226	2.93481	4.40109e-09	3.99162e-07	Plau	plasminogen activator, urokinase [Source:MGI Symbol;Acc:MGI:97611]
ENSMUSG00000025195	1103.08	1073.57	1039.36	719.415	644.531	696.459	1072	686.802	0.641938	5.34952e-09	4.79117e-07	Dnmbp	dynamin binding protein [Source:MGI Symbol;Acc:MGI:1917352]
ENSMUSG00000028776	380.171	318.424	275.974	166.181	150.971	144.763	324.856	153.972	1.07665	5.9733e-09	5.28423e-07	Tinagl1	tubulointerstitial nephritis antigen-like 1 [Source:MGI Symbol;Acc:MGI:2137617]
ENSMUSG00000022893	397.641	301.665	258.991	153.559	111.486	95.7488	319.432	120.265	1.40746	5.9738e-09	5.28423e-07	Adamts1	a disintegrin-like and metallopeptidase (reprolysin type) with thrombospondin type 1 motif, 1 [Source:MGI Symbol;Acc:MGI:109249]
ENSMUSG00000030605	299.479	243.501	336.263	132.524	144.003	139.064	293.081	138.53	1.08338	6.3336e-09	5.56813e-07	Mfge8	milk fat globule-EGF factor 8 protein [Source:MGI Symbol;Acc:MGI:102768]
ENSMUSG00000021108	105.649	90.6967	89.1607	13.6731	26.7103	34.196	95.1689	24.8598	1.94551	8.01373e-09	6.87646e-07	Prkch	protein kinase C, eta [Source:MGI Symbol;Acc:MGI:97600]
ENSMUSG00000022346	154.731	109.428	146.903	58.8994	42.9687	39.8953	137.02	47.2545	1.53423	9.80334e-09	8.26364e-07	Myc	myelocytomatosis oncogene [Source:MGI Symbol;Acc:MGI:97250]
ENSMUSG00000041773	267.867	311.523	287.013	158.818	142.842	112.847	288.801	138.169	1.06114	1.01397e-08	8.49722e-07	Enc1	ectodermal-neural cortex 1 [Source:MGI Symbol;Acc:MGI:109610]
ENSMUSG00000028838	207.139	283.92	242.008	116.747	114.97	87.7698	244.356	106.496	1.19559	1.24016e-08	1.02726e-06	Extl1	exostoses (multiple)-like 1 [Source:MGI Symbol;Acc:MGI:1888742]
ENSMUSG00000029816	192.165	100.555	596.103	10.5178	2.32263	2.27973	296.274	5.04004	5.86592	1.30127e-08	1.0595e-06	Gpnmb	glycoprotein (transmembrane) nmb [Source:MGI Symbol;Acc:MGI:1934765]
ENSMUSG00000028957	129.774	76.895	45.8541	7.36243	12.7745	17.098	84.1744	12.4116	2.76945	1.3294e-08	1.07557e-06	Per3	period circadian clock 3 [Source:MGI Symbol;Acc:MGI:1277134]
ENSMUSG00000020085	794.45	668.395	697.152	434.383	443.623	387.555	719.999	421.854	0.771738	1.33601e-08	1.07557e-06	Aifm2	apoptosis-inducing factor, mitochondrion-associated 2 [Source:MGI Symbol;Acc:MGI:1918611]
ENSMUSG00000042622	499.131	212.94	201.248	74.6761	52.2593	91.1894	304.44	72.7082	2.06634	1.47104e-08	1.17766e-06	Maff	v-maf musculoaponeurotic fibrosarcoma oncogene family, protein F (avian) [Source:MGI Symbol;Acc:MGI:96910]
ENSMUSG00000062908	12966.6	12111	12851.9	9187.26	9101.24	8922.88	12643.1	9070.46	0.479142	1.48428e-08	1.18166e-06	Acadm	acyl-Coenzyme A dehydrogenase, medium chain [Source:MGI Symbol;Acc:MGI:87867]
ENSMUSG00000028464	246.238	143.932	117.183	37.8639	56.9046	44.4548	169.117	46.4078	1.86924	1.54522e-08	1.22205e-06	Tpm2	tropomyosin 2, beta [Source:MGI Symbol;Acc:MGI:98810]
ENSMUSG00000037465	556.531	479.115	631.767	257.685	207.876	318.023	555.804	261.195	1.08988	1.78603e-08	1.39857e-06	Klf10	Kruppel-like factor 10 [Source:MGI Symbol;Acc:MGI:1101353]
ENSMUSG00000053846	289.496	257.303	218.231	95.7116	102.196	136.784	255.01	111.564	1.19407	1.80456e-08	1.4054e-06	Lipg	lipase, endothelial [Source:MGI Symbol;Acc:MGI:1341803]
ENSMUSG00000032035	305.302	293.778	244.555	124.11	152.133	141.344	281.212	139.195	1.01573	1.87914e-08	1.45557e-06	Ets1	E26 avian leukemia oncogene 1, 5' domain [Source:MGI Symbol;Acc:MGI:95455]
ENSMUSG00000010307	274.522	220.827	304.845	140.938	95.228	103.728	266.731	113.298	1.23384	2.15402e-08	1.65065e-06	Tmem86a	transmembrane protein 86A [Source:MGI Symbol;Acc:MGI:1915143]
ENSMUSG00000026879	396.809	342.084	309.09	195.63	171.875	144.763	349.328	170.756	1.0316	2.19615e-08	1.65657e-06	Gsn	gelsolin [Source:MGI Symbol;Acc:MGI:95851]
ENSMUSG00000030208	110.641	33.5183	89.1607	11.5695	11.6132	10.2588	77.7732	11.1472	2.80593	2.19643e-08	1.65657e-06	Emp1	epithelial membrane protein 1 [Source:MGI Symbol;Acc:MGI:107941]
ENSMUSG00000022122	201.316	160.691	187.662	62.0548	92.9054	76.3711	183.223	77.1104	1.25346	2.21699e-08	1.66332e-06	Ednrb	endothelin receptor type B [Source:MGI Symbol;Acc:MGI:102720]
ENSMUSG00000029070	121.455	118.3	110.389	45.2264	48.7753	47.8744	116.715	47.292	1.30416	2.44532e-08	1.81562e-06	Mxra8	matrix-remodelling associated 8 [Source:MGI Symbol;Acc:MGI:1922011]
ENSMUSG00000026991	2030.63	2130.39	1894.45	1370.46	1357.58	1376.96	2018.49	1368.33	0.560592	2.57034e-08	1.88887e-06	Pkp4	plakophilin 4 [Source:MGI Symbol;Acc:MGI:109281]
ENSMUSG00000022623	148.075	131.116	132.467	61.003	59.2272	58.1332	137.22	59.4545	1.20707	2.58476e-08	1.88977e-06	Shank3	SH3 and multiple ankyrin repeat domains 3 [Source:MGI Symbol;Acc:MGI:1930016]
ENSMUSG00000017446	120.623	121.258	119.73	44.1746	56.9046	44.4548	120.537	48.5113	1.31538	2.70624e-08	1.96855e-06	C1qtnf1	C1q and tumor necrosis factor related protein 1 [Source:MGI Symbol;Acc:MGI:1919254]
ENSMUSG00000030545	4971.34	6001.75	3474.72	1538.75	2510.77	1937.77	4815.94	1995.76	1.27095	2.76825e-08	2.00349e-06	Pex11a	peroxisomal biogenesis factor 11 alpha [Source:MGI Symbol;Acc:MGI:1338788]
ENSMUSG00000043079	225.441	232.657	191.908	115.695	67.3564	72.9515	216.668	85.3344	1.33942	3.31967e-08	2.35499e-06	Synpo	synaptopodin [Source:MGI Symbol;Acc:MGI:1099446]
ENSMUSG00000062563	118.128	131.116	82.3675	29.4497	41.8074	34.196	110.537	35.1511	1.65422	3.38325e-08	2.37825e-06	Cys1	cystin 1 [Source:MGI Symbol;Acc:MGI:2177632]
ENSMUSG00000024754	280.345	235.614	297.202	124.11	117.293	152.742	271.054	131.382	1.04655	3.38564e-08	2.37825e-06	Tmem2	transmembrane protein 2 [Source:MGI Symbol;Acc:MGI:1890373]
ENSMUSG00000036390	94.003	47.32	53.4964	9.46598	16.2584	6.8392	64.9398	10.8545	2.58846	3.58103e-08	2.50322e-06	Gadd45a	growth arrest and DNA-damage-inducible 45 alpha [Source:MGI Symbol;Acc:MGI:107799]
ENSMUSG00000028864	108.145	117.314	112.088	39.9675	52.2593	38.7555	112.516	43.6607	1.36736	3.7499e-08	2.60855e-06	Hgf	hepatocyte growth factor [Source:MGI Symbol;Acc:MGI:96079]
ENSMUSG00000035948	485.821	490.945	298.051	161.973	199.747	117.406	424.939	159.709	1.41159	3.78547e-08	2.62057e-06	Acss3	acyl-CoA synthetase short-chain family member 3 [Source:MGI Symbol;Acc:MGI:2685720]
ENSMUSG00000013698	330.258	273.076	365.983	172.491	167.23	155.022	323.106	164.914	0.971389	3.86166e-08	2.64773e-06	Pea15a	phosphoprotein enriched in astrocytes 15A [Source:MGI Symbol;Acc:MGI:104799]
ENSMUSG00000074170	403.464	330.254	280.219	164.077	162.584	170.98	337.979	165.881	1.02725	4.17554e-08	2.82318e-06	Plekhf1	pleckstrin homology domain containing, family F (with FYVE domain) member 1 [Source:MGI Symbol;Acc:MGI:1919537]
ENSMUSG00000036040	165.545	129.144	191.908	71.5207	66.1951	56.9934	162.199	64.9031	1.32235	4.17665e-08	2.82318e-06	Adamtsl2	ADAMTS-like 2 [Source:MGI Symbol;Acc:MGI:1925044]
ENSMUSG00000021573	385.163	334.198	292.957	187.216	131.229	107.148	337.439	141.864	1.24777	5.52737e-08	3.69559e-06	Tppp	tubulin polymerization promoting protein [Source:MGI Symbol;Acc:MGI:1920198]
ENSMUSG00000028995	194.661	178.436	163.037	78.8832	94.0667	78.6508	178.711	83.8669	1.093	5.54467e-08	3.69559e-06	Fam126a	family with sequence similarity 126, member A [Source:MGI Symbol;Acc:MGI:2149839]
ENSMUSG00000021943	146.412	103.513	107.842	35.7604	51.098	39.8953	119.255	42.2512	1.50211	5.77587e-08	3.8142e-06	Gdf10	growth differentiation factor 10 [Source:MGI Symbol;Acc:MGI:95684]
ENSMUSG00000078670	83.1885	102.527	75.5743	27.3462	33.6782	20.5176	87.0965	27.1807	1.67844	7.10526e-08	4.64924e-06	Fam174b	family with sequence similarity 174, member B [Source:MGI Symbol;Acc:MGI:3698178]
ENSMUSG00000017774	898.436	860.633	929.819	579.528	544.658	618.948	896.296	581.045	0.625552	7.17083e-08	4.67082e-06	Myo1c	myosin IC [Source:MGI Symbol;Acc:MGI:106612]
ENSMUSG00000020572	1307.72	1060.76	1069.93	699.431	693.307	715.836	1146.14	702.858	0.705922	7.218e-08	4.68027e-06	Nampt	nicotinamide phosphoribosyltransferase [Source:MGI Symbol;Acc:MGI:1929865]
ENSMUSG00000043099	73.2059	72.9517	66.2337	23.1391	24.3877	15.9581	70.7971	21.1616	1.74056	7.43885e-08	4.80174e-06	Hic1	hypermethylated in cancer 1 [Source:MGI Symbol;Acc:MGI:1338010]
ENSMUSG00000042978	672.163	479.115	624.974	334.465	297.297	318.023	592.084	316.595	0.903898	8.18108e-08	5.2337e-06	Sbk1	SH3-binding kinase 1 [Source:MGI Symbol;Acc:MGI:2135937]
ENSMUSG00000048332	131.438	92.6683	154.545	46.2781	47.614	39.8953	126.217	44.5958	1.50352	8.7468e-08	5.57074e-06	Lhfp	lipoma HMGIC fusion partner [Source:MGI Symbol;Acc:MGI:1920048]
ENSMUSG00000079293	145.58	69.9942	169.83	38.9157	30.1943	30.7764	128.468	33.2955	1.94867	8.93409e-08	5.6177e-06	Clec7a	C-type lectin domain family 7, member a [Source:MGI Symbol;Acc:MGI:1861431]
ENSMUSG00000022389	2473.19	1614.8	1531.87	684.706	733.953	1029.3	1873.28	815.986	1.19932	9.08128e-08	5.67842e-06	Tef	thyrotroph embryonic factor [Source:MGI Symbol;Acc:MGI:98663]
ENSMUSG00000052336	49.9131	32.5325	49.2507	9.46598	4.64527	6.8392	43.8988	6.98348	2.64517	1.01462e-07	6.21346e-06	Cx3cr1	chemokine (C-X3-C motif) receptor 1 [Source:MGI Symbol;Acc:MGI:1333815]
ENSMUSG00000035493	667.172	533.336	523.076	254.53	353.041	287.246	574.528	298.272	0.947359	1.13848e-07	6.91291e-06	Tgfbi	transforming growth factor, beta induced [Source:MGI Symbol;Acc:MGI:99959]
ENSMUSG00000033685	767.83	478.129	648.75	323.947	321.685	281.547	631.57	309.06	1.03194	1.19866e-07	7.16711e-06	Ucp2	uncoupling protein 2 (mitochondrial, proton carrier) [Source:MGI Symbol;Acc:MGI:109354]
ENSMUSG00000004105	237.919	149.847	150.299	65.2101	78.9696	56.9934	179.355	67.0577	1.42174	1.22206e-07	7.24411e-06	Angptl2	angiopoietin-like 2 [Source:MGI Symbol;Acc:MGI:1347002]
ENSMUSG00000035439	242.078	137.031	141.808	72.5725	49.9366	44.4548	173.639	55.6547	1.63983	1.22336e-07	7.24411e-06	Haus8	4HAUS augmin-like complex, subunit 8 [Source:MGI Symbol;Acc:MGI:1923728]
ENSMUSG00000005413	791.954	609.245	675.074	424.917	318.201	271.288	692.091	338.136	1.03266	1.26129e-07	7.40073e-06	Hmox1	heme oxygenase 1 [Source:MGI Symbol;Acc:MGI:96163]
ENSMUSG00000026712	452.545	379.546	439.859	247.167	260.135	233.673	423.984	246.992	0.780866	1.2653e-07	7.40073e-06	Mrc1	mannose receptor, C type 1 [Source:MGI Symbol;Acc:MGI:97142]
ENSMUSG00000032715	335.25	274.062	264.086	127.265	98.712	164.141	291.132	130.039	1.16296	1.27459e-07	7.42477e-06	Trib3	tribbles pseudokinase 3 [Source:MGI Symbol;Acc:MGI:1345675]
ENSMUSG00000034037	116.464	124.215	107.842	52.5888	49.9366	43.3149	116.174	48.6135	1.25431	1.29661e-07	7.49208e-06	Fgd5	FYVE, RhoGEF and PH domain containing 5 [Source:MGI Symbol;Acc:MGI:2443369]
ENSMUSG00000018774	280.345	121.258	261.538	72.5725	73.163	62.6927	221.047	69.4761	1.67168	1.32534e-07	7.59533e-06	Cd68	CD68 antigen [Source:MGI Symbol;Acc:MGI:88342]
ENSMUSG00000022528	148.075	187.308	264.935	72.5725	45.2914	83.2103	200.106	67.0247	1.57673	1.32781e-07	7.59533e-06	Hes1	hes family bHLH transcription factor 1 [Source:MGI Symbol;Acc:MGI:104853]
ENSMUSG00000032179	70.7102	69.9942	55.1947	15.7766	16.2584	22.7973	65.2997	18.2775	1.83843	1.33483e-07	7.59533e-06	Bmp5	bone morphogenetic protein 5 [Source:MGI Symbol;Acc:MGI:88181]
ENSMUSG00000025375	262.876	273.076	86.6133	24.1908	58.0659	44.4548	207.522	42.2372	2.2995	1.33568e-07	7.59533e-06	Aatk	apoptosis-associated tyrosine kinase [Source:MGI Symbol;Acc:MGI:1197518]
ENSMUSG00000030483	18372.2	11247.4	14530.6	1605.01	1610.75	3857.31	14716.7	2357.69	2.64204	1.34649e-07	7.62657e-06	Cyp2b10	cytochrome P450, family 2, subfamily b, polypeptide 10 [Source:MGI Symbol;Acc:MGI:88598]
ENSMUSG00000031503	554.867	520.52	344.755	138.834	217.166	224.554	473.381	193.518	1.29179	1.36744e-07	7.71473e-06	Col4a2	collagen, type IV, alpha 2 [Source:MGI Symbol;Acc:MGI:88455]
ENSMUSG00000027333	117.296	104.498	101.898	48.3817	44.1301	37.6156	107.897	43.3758	1.31335	1.45454e-07	8.12609e-06	Smox	spermine oxidase [Source:MGI Symbol;Acc:MGI:2445356]
ENSMUSG00000032501	1384.26	966.117	1000.3	524.836	636.402	606.409	1116.89	589.216	0.923474	1.45922e-07	8.12609e-06	Trib1	tribbles pseudokinase 1 [Source:MGI Symbol;Acc:MGI:2443397]
ENSMUSG00000020099	145.58	101.541	119.73	48.3817	42.9687	20.5176	122.284	37.2893	1.71156	1.46304e-07	8.12609e-06	Unc5b	unc-5 netrin receptor B [Source:MGI Symbol;Acc:MGI:894703]
ENSMUSG00000041992	152.235	159.705	168.981	57.8477	67.3564	87.7698	160.307	70.9913	1.17763	1.53316e-07	8.45006e-06	Rapgef5	Rap guanine nucleotide exchange factor (GEF) 5 [Source:MGI Symbol;Acc:MGI:2444365]
ENSMUSG00000006362	74.0377	128.158	110.389	33.6568	33.6782	35.3359	104.195	34.2236	1.60341	1.63068e-07	8.95314e-06	Cbfa2t3	core-binding factor, runt domain, alpha subunit 2, translocated to, 3 (human) [Source:MGI Symbol;Acc:MGI:1338013]
ENSMUSG00000054364	980.792	726.559	743.006	488.024	449.43	421.751	816.786	453.068	0.850447	1.65275e-07	9.03965e-06	Rhob	ras homolog family member B [Source:MGI Symbol;Acc:MGI:107949]
ENSMUSG00000020241	113.968	61.1217	87.4624	30.5015	19.7424	21.6575	87.5174	23.9671	1.86684	1.72338e-07	9.39013e-06	Col6a2	collagen, type VI, alpha 2 [Source:MGI Symbol;Acc:MGI:88460]
ENSMUSG00000037071	89831.9	65431.7	85764.1	19786	41115.3	37434.4	80342.6	32778.6	1.29343	1.76953e-07	9.56884e-06	Scd1	stearoyl-Coenzyme A desaturase 1 [Source:MGI Symbol;Acc:MGI:98239]
ENSMUSG00000052595	2159.57	2497.12	2419.23	1628.15	1611.91	1459.03	2358.64	1566.36	0.590229	1.78492e-07	9.61574e-06	A1cf	APOBEC1 complementation factor [Source:MGI Symbol;Acc:MGI:1917115]
ENSMUSG00000062991	52.4087	28.5892	29.7202	3.15533	5.80659	1.13987	36.906	3.36726	3.4635	1.80385e-07	9.68121e-06	Nrg1	neuregulin 1 [Source:MGI Symbol;Acc:MGI:96083]
ENSMUSG00000040660	4715.12	841.902	1594.7	11.5695	16.2584	99.1684	2383.91	42.3321	5.81608	1.81058e-07	9.68121e-06	Cyp2b9	cytochrome P450, family 2, subfamily b, polypeptide 9 [Source:MGI Symbol;Acc:MGI:88600]
ENSMUSG00000033191	194.661	201.11	151.149	69.4172	96.3893	76.3711	182.307	80.7259	1.17661	2.02056e-07	1.06061e-05	Tie1	tyrosine kinase with immunoglobulin-like and EGF-like domains 1 [Source:MGI Symbol;Acc:MGI:99906]
ENSMUSG00000018906	151.403	132.102	103.596	49.4335	55.7432	51.294	129.034	52.1569	1.30786	2.16955e-07	1.13126e-05	P4ha2	procollagen-proline, 2-oxoglutarate 4-dioxygenase (proline 4-hydroxylase), alpha II polypeptide [Source:MGI Symbol;Acc:MGI:894286]
ENSMUSG00000035186	51.5769	26.6175	95.1047	6.31065	8.12922	7.97907	57.7664	7.47298	2.95739	2.17095e-07	1.13126e-05	Ubd	ubiquitin D [Source:MGI Symbol;Acc:MGI:1344410]
ENSMUSG00000031207	482.493	336.169	471.278	228.235	219.489	222.274	429.98	223.333	0.94645	2.21652e-07	1.14667e-05	Msn	moesin [Source:MGI Symbol;Acc:MGI:97167]
ENSMUSG00000032420	308.629	192.238	295.504	108.333	131.229	82.0704	265.457	107.211	1.31007	2.48703e-07	1.27739e-05	Nt5e	5' nucleotidase, ecto [Source:MGI Symbol;Acc:MGI:99782]
ENSMUSG00000075044	116.464	9.85833	93.4064	3.15533	2.32263	6.8392	73.2429	4.10572	4.16174	2.5154e-07	1.28276e-05	Slc22a29	solute carrier family 22. member 29 [Source:MGI Symbol;Acc:MGI:3605624]
ENSMUSG00000035184	205.476	180.408	153.696	48.3817	84.7762	82.0704	179.86	71.7428	1.33024	2.5837e-07	1.31292e-05	Fam124a	family with sequence similarity 124, member A [Source:MGI Symbol;Acc:MGI:3645930]
ENSMUSG00000030536	329.426	207.025	279.37	136.731	121.938	115.127	271.941	124.599	1.12708	2.60446e-07	1.3188e-05	Iqgap1	IQ motif containing GTPase activating protein 1 [Source:MGI Symbol;Acc:MGI:1352757]
ENSMUSG00000034858	2005.67	1645.36	1908.04	878.233	1071.9	1227.64	1853.02	1059.26	0.807466	2.64919e-07	1.33672e-05	Fam214a	family with sequence similarity 214, member A [Source:MGI Symbol;Acc:MGI:2387648]
ENSMUSG00000035891	117.296	97.5975	117.183	51.537	32.5169	44.4548	110.692	42.8362	1.36708	2.75312e-07	1.38429e-05	Cerk	ceramide kinase [Source:MGI Symbol;Acc:MGI:2386052]
ENSMUSG00000038175	263.707	225.756	163.037	66.2619	104.519	90.0495	217.5	86.9433	1.32549	2.77123e-07	1.38852e-05	Mylip	myosin regulatory light chain interacting protein [Source:MGI Symbol;Acc:MGI:2388271]
ENSMUSG00000031271	3646.98	3260.15	2305.44	320.792	573.691	924.432	3070.86	606.305	2.34073	2.84878e-07	1.41554e-05	Serpina7	serine (or cysteine) peptidase inhibitor, clade A (alpha-1 antiproteinase, antitrypsin), member 7 [Source:MGI Symbol;Acc:MGI:3041197]
ENSMUSG00000009035	763.67	632.905	484.864	317.636	344.911	275.848	627.147	312.798	1.00369	2.99041e-07	1.4726e-05	Tmem184b	transmembrane protein 184b [Source:MGI Symbol;Acc:MGI:2445179]
ENSMUSG00000041445	133.102	112.385	106.993	50.4852	54.5819	42.1751	117.493	49.0807	1.26023	3.09971e-07	1.52119e-05	Mmrn2	multimerin 2 [Source:MGI Symbol;Acc:MGI:2385618]
ENSMUSG00000026814	1410.04	1264.82	996.052	647.894	753.695	549.416	1223.64	650.335	0.912008	3.12629e-07	1.529e-05	Eng	endoglin [Source:MGI Symbol;Acc:MGI:95392]
ENSMUSG00000023150	3523.86	2797.8	3702.29	1634.46	1477.2	2185.13	3341.32	1765.59	0.920443	3.14323e-07	1.53206e-05	Ivns1abp	influenza virus NS1A binding protein [Source:MGI Symbol;Acc:MGI:2152389]
ENSMUSG00000041444	279.513	343.07	273.426	141.99	134.713	180.099	298.67	152.267	0.97091	3.3338e-07	1.61585e-05	Arhgap32	Rho GTPase activating protein 32 [Source:MGI Symbol;Acc:MGI:2450166]
ENSMUSG00000027007	1428.35	1329.89	1433.36	951.857	924.409	1014.48	1397.2	963.582	0.536378	3.75253e-07	1.77518e-05	Ssfa2	sperm specific antigen 2 [Source:MGI Symbol;Acc:MGI:1917849]
ENSMUSG00000024580	1337.67	1775.49	1362.89	899.268	923.247	825.264	1492.01	882.593	0.756847	3.75352e-07	1.77518e-05	Grpel2	GrpE-like 2, mitochondrial [Source:MGI Symbol;Acc:MGI:1334416]
ENSMUSG00000027171	33.2754	62.1075	26.3236	5.25888	5.80659	3.4196	40.5688	4.82836	3.06404	3.76805e-07	1.77619e-05	Prrg4	proline rich Gla (G-carboxyglutamic acid) 4 (transmembrane) [Source:MGI Symbol;Acc:MGI:2442211]
ENSMUSG00000022579	262.876	215.898	197.003	117.799	117.293	103.728	225.259	112.94	0.996344	3.81274e-07	1.79136e-05	Gpihbp1	GPI-anchored HDL-binding protein 1 [Source:MGI Symbol;Acc:MGI:1915703]
ENSMUSG00000086040	222.113	203.082	174.076	103.074	90.5828	106.008	199.757	99.8881	0.999093	3.84148e-07	1.79364e-05	Wipf3	WAS/WASL interacting protein family, member 3 [Source:MGI Symbol;Acc:MGI:3044681]
ENSMUSG00000067586	73.2059	49.2917	45.8541	16.8284	12.7745	9.11894	56.1172	12.9073	2.11599	4.38746e-07	2.02162e-05	S1pr3	sphingosine-1-phosphate receptor 3 [Source:MGI Symbol;Acc:MGI:1339365]
ENSMUSG00000020357	369.357	257.303	246.253	130.42	150.971	96.8887	290.971	126.093	1.20736	4.47291e-07	2.05438e-05	Flt4	FMS-like tyrosine kinase 4 [Source:MGI Symbol;Acc:MGI:95561]
ENSMUSG00000027253	430.084	430.809	384.665	244.012	265.942	200.617	415.186	236.857	0.809434	4.56016e-07	2.08777e-05	Lrp4	low density lipoprotein receptor-related protein 4 [Source:MGI Symbol;Acc:MGI:2442252]
ENSMUSG00000005338	103.986	89.7108	84.915	28.3979	42.9687	33.0561	92.8705	34.8076	1.42088	4.97069e-07	2.25671e-05	Cadm3	cell adhesion molecule 3 [Source:MGI Symbol;Acc:MGI:2137858]
ENSMUSG00000031196	191.333	213.926	155.394	98.8669	83.6149	82.0704	186.885	88.1841	1.08013	4.97642e-07	2.25671e-05	F8	coagulation factor VIII [Source:MGI Symbol;Acc:MGI:88383]
ENSMUSG00000021775	1570.6	1465.93	1257.59	790.935	689.823	964.328	1431.37	815.028	0.812429	5.00913e-07	2.26438e-05	Nr1d2	nuclear receptor subfamily 1, group D, member 2 [Source:MGI Symbol;Acc:MGI:2449205]
ENSMUSG00000002900	144.748	117.314	119.73	41.0193	66.1951	47.8744	127.264	51.6963	1.30494	5.05053e-07	2.27043e-05	Lamb1	laminin B1 [Source:MGI Symbol;Acc:MGI:96743]
ENSMUSG00000059895	221.281	206.039	117.183	53.6406	74.3243	69.5319	181.501	65.8323	1.4645	5.05459e-07	2.27043e-05	Ptp4a3	protein tyrosine phosphatase 4a3 [Source:MGI Symbol;Acc:MGI:1277098]
ENSMUSG00000061815	33.2754	42.3908	24.6253	5.25888	3.48395	3.4196	33.4305	4.05414	3.03089	5.26647e-07	2.35105e-05	Rufy4	RUN and FYVE domain containing 4 [Source:MGI Symbol;Acc:MGI:3588214]
ENSMUSG00000036553	143.916	110.413	107.842	47.3299	54.5819	27.3568	120.724	43.0895	1.4869	5.78133e-07	2.57287e-05	Sh3tc1	SH3 domain and tetratricopeptide repeats 1 [Source:MGI Symbol;Acc:MGI:2678949]
ENSMUSG00000003518	1171.29	1288.48	1251.65	877.181	750.211	659.983	1237.14	762.458	0.697496	5.80279e-07	2.57443e-05	Dusp3	dual specificity phosphatase 3 (vaccinia virus phosphatase VH1-related) [Source:MGI Symbol;Acc:MGI:1919599]
ENSMUSG00000027999	1058.99	1210.6	960.388	661.567	552.787	705.578	1076.66	639.977	0.749722	6.33865e-07	2.7693e-05	Pla2g12a	phospholipase A2, group XIIA [Source:MGI Symbol;Acc:MGI:1913600]
ENSMUSG00000050359	80.6928	13.8017	31.4185	1.05178	0	0	41.971	0.350592	6.71682	6.61894e-07	2.87423e-05	Sprr1a	small proline-rich protein 1A [Source:MGI Symbol;Acc:MGI:106660]
ENSMUSG00000078566	4300.01	3551.96	3831.36	2622.08	2711.68	2636.51	3894.44	2656.76	0.551977	6.96668e-07	3.01609e-05	Bnip3	BCL2/adenovirus E1B interacting protein 3 [Source:MGI Symbol;Acc:MGI:109326]
ENSMUSG00000052698	220.449	245.473	237.762	144.093	123.1	113.987	234.561	127.06	0.88183	7.15897e-07	3.09e-05	Tln2	talin 2 [Source:MGI Symbol;Acc:MGI:1917799]
ENSMUSG00000022951	518.264	433.767	517.981	289.238	318.201	286.107	490.004	297.849	0.719753	7.42686e-07	3.18643e-05	Rcan1	regulator of calcineurin 1 [Source:MGI Symbol;Acc:MGI:1890564]
ENSMUSG00000018909	194.661	182.379	163.037	86.2456	103.357	72.9515	180.026	87.5181	1.0413	7.67312e-07	3.28226e-05	Arrb1	arrestin, beta 1 [Source:MGI Symbol;Acc:MGI:99473]
ENSMUSG00000068735	242.91	204.068	124.825	70.469	83.6149	56.9934	190.601	70.3591	1.43792	8.02161e-07	3.42112e-05	Trp53i11	transformation related protein 53 inducible protein 11 [Source:MGI Symbol;Acc:MGI:2670995]
ENSMUSG00000033917	1370.11	1369.32	1381.57	915.045	909.312	1030.44	1373.67	951.599	0.529769	8.32704e-07	3.54085e-05	Gde1	glycerophosphodiester phosphodiesterase 1 [Source:MGI Symbol;Acc:MGI:1891827]
ENSMUSG00000024168	158.89	145.903	171.528	58.8994	91.7441	55.8535	158.774	68.8323	1.20954	8.46017e-07	3.57623e-05	Tmem204	transmembrane protein 204 [Source:MGI Symbol;Acc:MGI:3039635]
ENSMUSG00000029174	164.713	147.875	148.601	85.1938	75.4856	64.9724	153.73	75.2173	1.02992	9.75057e-07	4.05002e-05	Tbc1d1	TBC1 domain family, member 1 [Source:MGI Symbol;Acc:MGI:1889508]
ENSMUSG00000020101	158.89	120.272	151.149	74.6761	63.8725	54.7136	143.437	64.4207	1.15476	1.03682e-06	4.29411e-05	Vsir	V-set immunoregulatory receptor [Source:MGI Symbol;Acc:MGI:1921298]
ENSMUSG00000074364	84.8522	64.0792	77.2726	25.2426	19.7424	31.9163	75.4013	25.6338	1.55831	1.05159e-06	4.33026e-05	Ehd2	EH-domain containing 2 [Source:MGI Symbol;Acc:MGI:2154274]
ENSMUSG00000030827	211.299	323.353	442.407	140.938	138.197	109.427	325.686	129.521	1.32973	1.1013e-06	4.52195e-05	Fgf21	fibroblast growth factor 21 [Source:MGI Symbol;Acc:MGI:1861377]
ENSMUSG00000024411	168.041	139.988	113.786	65.2101	42.9687	63.8326	140.605	57.3371	1.29186	1.15656e-06	4.69502e-05	Aqp4	aquaporin 4 [Source:MGI Symbol;Acc:MGI:107387]
ENSMUSG00000037606	133.933	53.235	66.2337	19.9837	22.065	19.3777	84.4674	20.4755	2.04832	1.19434e-06	4.83473e-05	Osbpl5	oxysterol binding protein-like 5 [Source:MGI Symbol;Acc:MGI:1930265]
ENSMUSG00000064210	143.084	147.875	163.037	83.0903	60.3885	75.2312	151.332	72.9033	1.05115	1.22775e-06	4.95598e-05	Ano6	anoctamin 6 [Source:MGI Symbol;Acc:MGI:2145890]
ENSMUSG00000042807	49.9131	48.3058	46.7032	12.6213	10.4519	15.9581	48.3074	13.0104	1.8923	1.23125e-06	4.95613e-05	Hecw2	HECT, C2 and WW domain containing E3 ubiquitin protein ligase 2 [Source:MGI Symbol;Acc:MGI:2685817]
ENSMUSG00000060470	121.455	87.7392	82.3675	35.7604	37.1622	38.7555	97.1873	37.226	1.38689	1.24466e-06	4.99607e-05	Adgrg3	adhesion G protein-coupled receptor G3 [Source:MGI Symbol;Acc:MGI:1859670]
ENSMUSG00000018965	1083.95	1031.18	970.578	638.428	707.242	729.515	1028.57	691.728	0.572875	1.27917e-06	5.09966e-05	Ywhah	tyrosine 3-monooxygenase/tryptophan 5-monooxygenase activation protein, eta polypeptide [Source:MGI Symbol;Acc:MGI:109194]
ENSMUSG00000040152	307.797	62.1075	64.5354	21.0355	19.7424	23.9372	144.813	21.5717	2.74856	1.30529e-06	5.1814e-05	Thbs1	thrombospondin 1 [Source:MGI Symbol;Acc:MGI:98737]
ENSMUSG00000028766	393.481	342.084	287.862	205.096	161.423	182.379	341.142	182.966	0.897636	1.39611e-06	5.52658e-05	Alpl	alkaline phosphatase, liver/bone/kidney [Source:MGI Symbol;Acc:MGI:87983]
ENSMUSG00000089712	136.429	89.7108	139.261	32.605	37.1622	59.2731	121.8	43.0134	1.50674	1.40885e-06	5.5576e-05	Gm15889	predicted gene 15889 [Source:MGI Symbol;Acc:MGI:3802159]
ENSMUSG00000022947	70.7102	43.3767	39.0609	7.36243	16.2584	6.8392	51.0492	10.1534	2.34019	1.4631e-06	5.70624e-05	Cbr3	carbonyl reductase 3 [Source:MGI Symbol;Acc:MGI:1309992]
ENSMUSG00000022799	141.42	132.102	118.032	42.071	62.7111	66.1123	130.518	56.9648	1.20031	1.46538e-06	5.70624e-05	Arhgap31	Rho GTPase activating protein 31 [Source:MGI Symbol;Acc:MGI:1333857]
ENSMUSG00000024065	781.14	693.041	729.419	388.105	522.593	404.653	734.533	438.45	0.74563	1.50728e-06	5.85349e-05	Ehd3	EH-domain containing 3 [Source:MGI Symbol;Acc:MGI:1928900]
ENSMUSG00000026656	775.317	601.358	534.115	269.255	390.203	324.862	636.93	328.106	0.958268	1.51203e-06	5.85605e-05	Fcgr2b	Fc receptor, IgG, low affinity IIb [Source:MGI Symbol;Acc:MGI:95499]
ENSMUSG00000025572	262.876	239.558	227.572	143.041	140.519	135.644	243.335	139.735	0.80033	1.52242e-06	5.88039e-05	Tmc6	transmembrane channel-like gene family 6 [Source:MGI Symbol;Acc:MGI:1098686]
ENSMUSG00000037887	109.809	120.272	128.222	63.1065	44.1301	52.4339	119.434	53.2235	1.1621	1.62165e-06	6.2301e-05	Dusp8	dual specificity phosphatase 8 [Source:MGI Symbol;Acc:MGI:106626]
ENSMUSG00000026426	388.49	429.823	374.475	245.064	231.102	261.03	397.596	245.732	0.693107	1.63209e-06	6.25344e-05	Arl8a	ADP-ribosylation factor-like 8A [Source:MGI Symbol;Acc:MGI:1915974]
ENSMUSG00000061175	693.792	650.65	348.151	211.407	275.232	234.813	564.198	240.484	1.23051	1.65672e-06	6.33086e-05	Fnip2	folliculin interacting protein 2 [Source:MGI Symbol;Acc:MGI:2683054]
ENSMUSG00000034647	150.571	142.946	200.399	76.7796	80.1309	78.6508	164.639	78.5205	1.07002	1.81975e-06	6.82645e-05	Ankrd12	ankyrin repeat domain 12 [Source:MGI Symbol;Acc:MGI:1914357]
ENSMUSG00000028542	514.937	539.251	373.626	194.579	274.071	258.75	475.938	242.466	0.973681	1.83574e-06	6.85054e-05	Slc6a9	solute carrier family 6 (neurotransmitter transporter, glycine), member 9 [Source:MGI Symbol;Acc:MGI:95760]
ENSMUSG00000002504	388.49	415.036	373.626	239.805	261.296	201.756	392.384	234.286	0.743434	1.98082e-06	7.31578e-05	Slc9a3r2	solute carrier family 9 (sodium/hydrogen exchanger), member 3 regulator 2 [Source:MGI Symbol;Acc:MGI:1890662]
ENSMUSG00000021186	123.951	144.918	88.3116	47.3299	52.2593	43.3149	119.06	47.6347	1.31958	2.02907e-06	7.43648e-05	Fbln5	fibulin 5 [Source:MGI Symbol;Acc:MGI:1346091]
ENSMUSG00000004207	12645.5	11060.1	11800.6	8379.5	8894.53	8457.81	11835.4	8577.28	0.464598	2.05667e-06	7.51837e-05	Psap	prosaposin [Source:MGI Symbol;Acc:MGI:97783]
ENSMUSG00000035385	79.8609	27.6033	36.5134	10.5178	5.80659	4.55947	47.9926	6.96127	2.77871	2.31562e-06	8.42205e-05	Ccl2	chemokine (C-C motif) ligand 2 [Source:MGI Symbol;Acc:MGI:98259]
ENSMUSG00000015850	71.5421	53.235	51.7981	22.0873	16.2584	14.8183	58.8584	17.7213	1.72829	2.35047e-06	8.52716e-05	Adamtsl4	ADAMTS-like 4 [Source:MGI Symbol;Acc:MGI:2389008]
ENSMUSG00000074491	536.566	510.662	422.876	220.873	310.072	286.107	490.035	272.35	0.848662	2.40092e-06	8.68819e-05	Clec4g	C-type lectin domain family 4, member g [Source:MGI Symbol;Acc:MGI:1923113]
ENSMUSG00000024620	157.226	125.201	123.127	63.1065	61.5498	68.392	135.185	64.3495	1.0725	2.41145e-06	8.70429e-05	Pdgfrb	platelet derived growth factor receptor, beta polypeptide [Source:MGI Symbol;Acc:MGI:97531]
ENSMUSG00000056737	89.0117	48.3058	105.295	22.0873	24.3877	25.0771	80.8707	23.8507	1.76678	2.49387e-06	8.95668e-05	Capg	capping protein (actin filament), gelsolin-like [Source:MGI Symbol;Acc:MGI:1098259]
ENSMUSG00000027546	1618.02	1687.75	1337.41	1018.12	1050.99	955.209	1547.72	1008.11	0.618207	2.52462e-06	9.02188e-05	Atp9a	ATPase, class II, type 9A [Source:MGI Symbol;Acc:MGI:1330826]
ENSMUSG00000009905	628.905	692.055	612.237	367.07	458.72	394.394	644.399	406.728	0.664212	2.54817e-06	9.08339e-05	Kdsr	3-ketodihydrosphingosine reductase [Source:MGI Symbol;Acc:MGI:1918000]
ENSMUSG00000029163	346.064	190.266	274.275	99.9187	144.003	84.3502	270.202	109.424	1.30671	2.64464e-06	9.38063e-05	Emilin1	elastin microfibril interfacer 1 [Source:MGI Symbol;Acc:MGI:1926189]
ENSMUSG00000005973	118.128	88.725	108.691	31.5533	49.9366	46.7345	105.181	42.7415	1.30614	2.67967e-06	9.48139e-05	Rcn1	reticulocalbin 1 [Source:MGI Symbol;Acc:MGI:104559]
ENSMUSG00000028059	119.791	81.8242	151.149	43.1228	45.2914	47.8744	117.588	45.4295	1.37579	3.40192e-06	0.000118612	Arhgef2	rho/rac guanine nucleotide exchange factor (GEF) 2 [Source:MGI Symbol;Acc:MGI:103264]
ENSMUSG00000026674	54.9044	57.1783	50.0998	15.7766	11.6132	21.6575	54.0609	16.3491	1.72379	3.46897e-06	0.000120073	Ddr2	discoidin domain receptor family, member 2 [Source:MGI Symbol;Acc:MGI:1345277]
ENSMUSG00000055435	667.172	753.177	576.573	357.604	455.236	349.939	665.64	387.593	0.780162	3.73953e-06	0.0001282	Maf	avian musculoaponeurotic fibrosarcoma oncogene homolog [Source:MGI Symbol;Acc:MGI:96909]
ENSMUSG00000032125	232.928	186.323	163.886	97.8151	78.9696	107.148	194.379	94.6441	1.03815	3.79509e-06	0.000129238	Robo4	roundabout guidance receptor 4 [Source:MGI Symbol;Acc:MGI:1921394]
ENSMUSG00000058624	734.554	602.344	663.186	449.108	437.817	417.191	666.695	434.705	0.617635	3.80588e-06	0.000129238	Gda	guanine deaminase [Source:MGI Symbol;Acc:MGI:95678]
ENSMUSG00000079523	200.484	124.215	281.068	90.4527	68.5177	62.6927	201.923	73.8877	1.45046	3.80589e-06	0.000129238	Tmsb10	thymosin, beta 10 [Source:MGI Symbol;Acc:MGI:109146]
ENSMUSG00000109093	552.371	456.441	562.137	352.345	296.136	250.771	523.65	299.751	0.804543	3.90516e-06	0.000131983	Gm19950	predicted gene, 19950 [Source:MGI Symbol;Acc:MGI:5012135]
ENSMUSG00000026222	173.032	134.073	135.015	69.4172	80.1309	66.1123	147.373	71.8868	1.03812	4.12273e-06	0.000138034	Sp100	nuclear antigen Sp100 [Source:MGI Symbol;Acc:MGI:109561]
ENSMUSG00000023905	465.024	344.056	292.957	165.129	193.94	202.896	367.345	187.322	0.97304	4.16707e-06	0.000139194	Tnfrsf12a	tumor necrosis factor receptor superfamily, member 12a [Source:MGI Symbol;Acc:MGI:1351484]
ENSMUSG00000047735	434.244	341.098	360.889	227.184	233.425	224.554	378.744	228.387	0.73104	4.22773e-06	0.000140768	Samd9l	sterile alpha motif domain containing 9-like [Source:MGI Symbol;Acc:MGI:1343184]
ENSMUSG00000049327	940.862	847.817	900.099	628.962	644.531	613.248	896.259	628.914	0.511607	4.63009e-06	0.000152878	Kmt5a	lysine methyltransferase 5A [Source:MGI Symbol;Acc:MGI:1915206]
ENSMUSG00000031871	393.481	274.062	293.806	172.491	181.166	170.98	320.45	174.879	0.875377	4.67151e-06	0.000153891	Cdh5	cadherin 5 [Source:MGI Symbol;Acc:MGI:105057]
ENSMUSG00000041272	173.864	110.413	163.037	53.6406	78.9696	58.1332	149.105	63.5811	1.23475	4.77283e-06	0.000156152	Tox	thymocyte selection-associated high mobility group box [Source:MGI Symbol;Acc:MGI:2181659]
ENSMUSG00000017144	473.342	428.838	347.302	231.391	261.296	235.952	416.494	242.88	0.778477	4.79786e-06	0.000156258	Rnd3	Rho family GTPase 3 [Source:MGI Symbol;Acc:MGI:1921444]
ENSMUSG00000020580	645.543	669.381	669.979	414.4	450.591	481.024	661.634	448.672	0.560877	4.81846e-06	0.000156573	Rock2	Rho-associated coiled-coil containing protein kinase 2 [Source:MGI Symbol;Acc:MGI:107926]
ENSMUSG00000069662	358.542	261.246	367.682	197.734	176.52	158.442	329.157	177.565	0.891163	4.83294e-06	0.000156688	Marcks	myristoylated alanine rich protein kinase C substrate [Source:MGI Symbol;Acc:MGI:96907]
ENSMUSG00000030161	12333.5	13505.9	9423.86	7389.78	7355.78	7363.54	11754.4	7369.7	0.673475	4.96695e-06	0.000159588	Gabarapl1	gamma-aminobutyric acid (GABA) A receptor-associated protein-like 1 [Source:MGI Symbol;Acc:MGI:1914980]
ENSMUSG00000029314	308.629	324.339	428.821	206.148	99.8733	79.7907	353.93	128.604	1.45788	5.03438e-06	0.000161393	Gpat3	glycerol-3-phosphate acyltransferase 3 [Source:MGI Symbol;Acc:MGI:3603816]
ENSMUSG00000040451	369.357	350.957	346.453	229.287	238.07	216.575	355.589	227.977	0.64163	5.05755e-06	0.000161774	Sgms1	sphingomyelin synthase 1 [Source:MGI Symbol;Acc:MGI:2444110]
ENSMUSG00000073700	1189.6	967.103	1106.44	741.502	696.79	748.893	1087.71	729.062	0.577708	5.14558e-06	0.000164223	Klhl21	kelch-like 21 [Source:MGI Symbol;Acc:MGI:1919288]
ENSMUSG00000020689	107.313	96.6117	121.428	56.7959	23.2263	36.4757	108.451	38.8327	1.47557	5.24326e-06	0.000166672	Itgb3	integrin beta 3 [Source:MGI Symbol;Acc:MGI:96612]
ENSMUSG00000020926	272.026	264.203	373.626	146.197	132.39	184.658	303.285	154.415	0.974817	5.28587e-06	0.000167581	Adam11	a disintegrin and metallopeptidase domain 11 [Source:MGI Symbol;Acc:MGI:1098667]
ENSMUSG00000063415	89.8436	101.541	11.8881	5.25888	8.12922	9.11894	67.7575	7.50235	3.17777	5.34196e-06	0.000168985	Cyp26b1	cytochrome P450, family 26, subfamily b, polypeptide 1 [Source:MGI Symbol;Acc:MGI:2176159]
ENSMUSG00000037440	4091.21	5040.57	2083.81	561.648	1175.25	597.29	3738.53	778.064	2.2646	5.58144e-06	0.000175399	Vnn1	vanin 1 [Source:MGI Symbol;Acc:MGI:108395]
ENSMUSG00000027082	103.986	89.7108	68.7811	32.605	39.4848	30.7764	87.4925	34.2887	1.35282	5.81481e-06	0.000181538	Tfpi	tissue factor pathway inhibitor [Source:MGI Symbol;Acc:MGI:1095418]
ENSMUSG00000050666	34.9392	39.4333	29.7202	7.36243	5.80659	9.11894	34.6976	7.42932	2.22023	5.9422e-06	0.000185057	Vstm4	V-set and transmembrane domain containing 4 [Source:MGI Symbol;Acc:MGI:2444633]
ENSMUSG00000027397	749.528	487.002	502.697	312.377	254.329	336.261	579.742	300.989	0.946106	6.29676e-06	0.000194049	Slc20a1	solute carrier family 20, member 1 [Source:MGI Symbol;Acc:MGI:108392]
ENSMUSG00000090213	444.226	350.957	428.821	227.184	267.103	246.211	408.001	246.833	0.727275	6.57181e-06	0.000201987	Tmem189	transmembrane protein 189 [Source:MGI Symbol;Acc:MGI:2142624]
ENSMUSG00000055320	237.919	202.096	255.594	147.249	118.454	111.707	231.87	125.803	0.881537	6.68864e-06	0.000204804	Tead1	TEA domain family member 1 [Source:MGI Symbol;Acc:MGI:101876]
ENSMUSG00000032741	1046.51	944.428	1005.39	698.379	735.114	631.486	998.777	688.326	0.537479	6.82785e-06	0.000208177	Tpcn1	two pore channel 1 [Source:MGI Symbol;Acc:MGI:2182472]
ENSMUSG00000037206	80.6928	57.1783	61.1388	16.8284	30.1943	11.3987	66.3366	19.4738	1.77444	7.00427e-06	0.000213102	Islr	immunoglobulin superfamily containing leucine-rich repeat [Source:MGI Symbol;Acc:MGI:1349645]
ENSMUSG00000042628	1537.32	1602.97	1402.8	1040.21	1109.06	1088.57	1514.36	1079.28	0.48854	7.06419e-06	0.00021447	Zfyve1	zinc finger, FYVE domain containing 1 [Source:MGI Symbol;Acc:MGI:3026685]
ENSMUSG00000019978	178.023	169.563	185.964	109.385	97.5507	85.49	177.85	97.4751	0.866491	7.11076e-06	0.000215313	Epb41l2	erythrocyte membrane protein band 4.1 like 2 [Source:MGI Symbol;Acc:MGI:103009]
ENSMUSG00000063193	41.5942	37.4617	45.8541	9.46598	15.0971	4.55947	41.6367	9.70753	2.10539	7.431e-06	0.000223242	Cd300lb	CD300 molecule like family member B [Source:MGI Symbol;Acc:MGI:2685099]
ENSMUSG00000039601	232.928	146.889	237.762	91.5045	102.196	101.448	205.86	98.3829	1.0685	7.68755e-06	0.000230173	Rcan2	regulator of calcineurin 2 [Source:MGI Symbol;Acc:MGI:1858219]
ENSMUSG00000028073	163.049	139.988	160.489	86.2456	76.647	85.49	154.509	82.7942	0.900833	7.76475e-06	0.000231777	Pear1	platelet endothelial aggregation receptor 1 [Source:MGI Symbol;Acc:MGI:1920432]
ENSMUSG00000027870	72.374	6.90083	20.3796	0	1.16132	0	33.2181	0.387106	6.37948	7.77983e-06	0.000231777	Hao2	hydroxyacid oxidase 2 [Source:MGI Symbol;Acc:MGI:96012]
ENSMUSG00000034205	79.8609	38.4475	57.7422	16.8284	16.2584	17.098	58.6835	16.7283	1.81507	8.05746e-06	0.000239055	Loxl2	lysyl oxidase-like 2 [Source:MGI Symbol;Acc:MGI:2137913]
ENSMUSG00000031298	83.1885	103.513	54.3456	34.7086	20.9037	19.3777	80.3488	24.9967	1.67567	8.19793e-06	0.00024272	Adgrg2	adhesion G protein-coupled receptor G2 [Source:MGI Symbol;Acc:MGI:2446854]
ENSMUSG00000097286	97.3305	101.541	68.7811	33.6568	40.6461	34.196	89.2175	36.1663	1.30251	8.51094e-06	0.00025095	Gm26684	predicted gene, 26684 [Source:MGI Symbol;Acc:MGI:5477178]
ENSMUSG00000029304	806.928	648.678	707.342	404.934	404.138	516.36	720.983	441.811	0.707453	8.73562e-06	0.000256519	Spp1	secreted phosphoprotein 1 [Source:MGI Symbol;Acc:MGI:98389]
ENSMUSG00000036446	98.9943	80.8383	102.747	33.6568	51.098	28.4967	94.1932	37.7505	1.32398	8.81908e-06	0.000258441	Lum	lumican [Source:MGI Symbol;Acc:MGI:109347]
ENSMUSG00000032786	18349.7	12531.9	10458.1	7298.27	7887.67	7444.47	13779.9	7543.47	0.869298	9.0154e-06	0.000262583	Alas1	aminolevulinic acid synthase 1 [Source:MGI Symbol;Acc:MGI:87989]
ENSMUSG00000056121	901.763	1021.32	800.748	561.648	543.497	641.745	907.945	582.297	0.640319	9.27674e-06	0.000268557	Fez2	fasciculation and elongation protein zeta 2 (zygin II) [Source:MGI Symbol;Acc:MGI:2675856]
ENSMUSG00000039960	1694.55	1540.86	1589.61	1133.81	1228.67	1064.64	1608.34	1142.37	0.493867	9.37591e-06	0.000270881	Rhou	ras homolog family member U [Source:MGI Symbol;Acc:MGI:1916831]
ENSMUSG00000049103	79.029	46.3342	95.1047	27.3462	11.6132	22.7973	73.4893	20.5856	1.83299	9.84778e-06	0.000283371	Ccr2	chemokine (C-C motif) receptor 2 [Source:MGI Symbol;Acc:MGI:106185]
ENSMUSG00000023915	163.049	100.555	129.92	66.2619	39.4848	56.9934	131.175	54.2467	1.27299	1.05097e-05	0.000299411	Tnfrsf21	tumor necrosis factor receptor superfamily, member 21 [Source:MGI Symbol;Acc:MGI:2151075]
ENSMUSG00000029254	50.745	31.5467	54.3456	10.5178	15.0971	3.4196	45.5457	9.67816	2.23864	1.09259e-05	0.000309422	Stap1	signal transducing adaptor family member 1 [Source:MGI Symbol;Acc:MGI:1926193]
ENSMUSG00000004043	321.939	378.56	251.348	151.456	196.263	156.162	317.283	167.96	0.91737	1.10653e-05	0.000312137	Stat5a	signal transducer and activator of transcription 5A [Source:MGI Symbol;Acc:MGI:103036]
ENSMUSG00000028763	350.223	328.283	267.482	189.32	196.263	172.12	315.329	185.901	0.762	1.10966e-05	0.000312406	Hspg2	perlecan (heparan sulfate proteoglycan 2) [Source:MGI Symbol;Acc:MGI:96257]
ENSMUSG00000053062	212.962	195.195	190.209	79.935	120.777	115.127	199.456	105.28	0.925393	1.11723e-05	0.00031392	Jam2	junction adhesion molecule 2 [Source:MGI Symbol;Acc:MGI:1933820]
ENSMUSG00000070780	1133.86	982.876	1007.94	672.085	756.018	731.795	1041.56	719.966	0.533579	1.12904e-05	0.000316616	Rbm47	RNA binding motif protein 47 [Source:MGI Symbol;Acc:MGI:2384294]
ENSMUSG00000053581	377.676	394.333	370.229	241.908	269.426	219.994	380.746	243.776	0.64318	1.15034e-05	0.000321962	Zfand2a	zinc finger, AN1-type domain 2A [Source:MGI Symbol;Acc:MGI:2140729]
ENSMUSG00000015656	25543	23133.6	26046.8	18387.1	18029.5	14739.6	24907.8	17052.1	0.546654	1.20024e-05	0.000333323	Hspa8	heat shock protein 8 [Source:MGI Symbol;Acc:MGI:105384]
ENSMUSG00000114710	29.116	57.1783	16.983	4.2071	5.80659	0	34.4258	3.3379	3.35966	1.20685e-05	0.000334423	Gm40923	predicted gene, 40923 [Source:MGI Symbol;Acc:MGI:5623808]
ENSMUSG00000022433	126.446	134.073	113.786	67.3136	66.1951	56.9934	124.769	63.5007	0.972341	1.25781e-05	0.000346623	Csnk1e	casein kinase 1, epsilon [Source:MGI Symbol;Acc:MGI:1351660]
ENSMUSG00000030729	98.1624	83.7958	95.1047	47.3299	42.9687	34.196	92.3543	41.4982	1.1535	1.26246e-05	0.000347237	Pgm2l1	phosphoglucomutase 2-like 1 [Source:MGI Symbol;Acc:MGI:1918224]
ENSMUSG00000032531	724.572	684.168	839.809	534.302	447.107	478.744	749.516	486.718	0.622712	1.28918e-05	0.00035323	Amotl2	angiomotin-like 2 [Source:MGI Symbol;Acc:MGI:1929286]
ENSMUSG00000022383	2157.08	2783.99	2059.19	1269.49	1656.04	1240.18	2333.42	1388.57	0.748764	1.31838e-05	0.000359171	Ppara	peroxisome proliferator activated receptor alpha [Source:MGI Symbol;Acc:MGI:104740]
ENSMUSG00000032497	789.459	792.61	834.714	562.7	591.111	582.472	805.594	578.761	0.477485	1.36424e-05	0.000369557	Lrrfip2	leucine rich repeat (in FLII) interacting protein 2 [Source:MGI Symbol;Acc:MGI:1918518]
ENSMUSG00000026921	352.719	306.594	292.107	189.32	193.94	207.456	317.14	196.905	0.688597	1.39674e-05	0.000377237	Egfl7	EGF-like domain 7 [Source:MGI Symbol;Acc:MGI:2449923]
ENSMUSG00000024052	9713.92	10946.7	8469.42	4978.05	4309.65	7037.54	9710.01	5441.75	0.83538	1.40484e-05	0.000377698	Lpin2	lipin 2 [Source:MGI Symbol;Acc:MGI:1891341]
ENSMUSG00000029231	84.0204	70.98	80.6692	32.605	33.6782	36.4757	78.5565	34.253	1.2003	1.42764e-05	0.000382393	Pdgfra	platelet derived growth factor receptor, alpha polypeptide [Source:MGI Symbol;Acc:MGI:97530]
ENSMUSG00000022816	100.658	66.0508	100.2	35.7604	37.1622	37.6156	88.9695	36.846	1.27613	1.44908e-05	0.000387411	Fstl1	follistatin-like 1 [Source:MGI Symbol;Acc:MGI:102793]
ENSMUSG00000020859	1684.57	1758.73	1863.88	1364.15	1124.16	1213.96	1769.06	1234.09	0.51912	1.46219e-05	0.000389584	Spag9	sperm associated antigen 9 [Source:MGI Symbol;Acc:MGI:1918084]
ENSMUSG00000026837	197.157	106.47	140.11	64.1583	66.1951	31.9163	147.912	54.0899	1.45206	1.46264e-05	0.000389584	Col5a1	collagen, type V, alpha 1 [Source:MGI Symbol;Acc:MGI:88457]
ENSMUSG00000046768	62.3914	53.235	51.7981	18.932	18.5811	22.7973	55.8082	20.1035	1.475	1.47703e-05	0.000392688	Rhoj	ras homolog family member J [Source:MGI Symbol;Acc:MGI:1931551]
ENSMUSG00000033174	5850.65	5812.47	4357.84	2733.57	3796.35	2430.2	5340.32	2986.7	0.838416	1.49573e-05	0.000396605	Mgll	monoglyceride lipase [Source:MGI Symbol;Acc:MGI:1346042]
ENSMUSG00000056529	45.7537	23.66	31.4185	8.41421	3.48395	6.8392	33.6107	6.24579	2.42214	1.4973e-05	0.000396605	Ptafr	platelet-activating factor receptor [Source:MGI Symbol;Acc:MGI:106066]
ENSMUSG00000004655	994.102	1015.41	718.381	401.778	622.466	417.191	909.297	480.479	0.920667	1.52539e-05	0.000402557	Aqp1	aquaporin 1 [Source:MGI Symbol;Acc:MGI:103201]
ENSMUSG00000020810	140.589	141.96	160.489	85.1938	77.8083	78.6508	147.679	80.551	0.874	1.5409e-05	0.000405902	Cygb	cytoglobin [Source:MGI Symbol;Acc:MGI:2149481]
ENSMUSG00000046841	67.3827	53.235	50.949	26.2944	9.29054	11.3987	57.1889	15.6612	1.85646	1.55276e-05	0.000408277	Ckap4	cytoskeleton-associated protein 4 [Source:MGI Symbol;Acc:MGI:2444926]
ENSMUSG00000026923	335.25	311.523	327.772	224.028	184.649	144.763	324.848	184.48	0.814866	1.59047e-05	0.000415145	Notch1	notch 1 [Source:MGI Symbol;Acc:MGI:97363]
ENSMUSG00000026872	202.98	140.974	184.265	87.2974	99.8733	87.7698	176.073	91.6468	0.945462	1.60264e-05	0.000417562	Zeb2	zinc finger E-box binding homeobox 2 [Source:MGI Symbol;Acc:MGI:1344407]
ENSMUSG00000050953	143.084	95.6258	65.3845	21.0355	41.8074	35.3359	101.365	32.7263	1.63657	1.64296e-05	0.000425172	Gja1	gap junction protein, alpha 1 [Source:MGI Symbol;Acc:MGI:95713]
ENSMUSG00000025666	93.1711	69.9942	84.915	24.1908	44.1301	28.4967	82.6934	32.2725	1.36502	1.64732e-05	0.000425172	Tmem47	transmembrane protein 47 [Source:MGI Symbol;Acc:MGI:2177570]
ENSMUSG00000020282	170.536	153.79	156.244	87.2974	77.8083	99.1684	160.19	88.0914	0.863207	1.64965e-05	0.000425172	Rhbdf1	rhomboid 5 homolog 1 [Source:MGI Symbol;Acc:MGI:104328]
ENSMUSG00000028713	260.38	194.209	149.45	110.436	78.9696	87.7698	201.346	92.3919	1.12236	1.65693e-05	0.000425614	Cyp4b1	cytochrome P450, family 4, subfamily b, polypeptide 1 [Source:MGI Symbol;Acc:MGI:103225]
ENSMUSG00000032679	1653.79	1723.24	1830.77	1288.43	1304.16	1276.65	1735.93	1289.75	0.428646	1.68408e-05	0.000431716	Cd59a	CD59a antigen [Source:MGI Symbol;Acc:MGI:109177]
ENSMUSG00000031987	907.586	781.766	883.965	627.91	584.143	569.934	857.772	593.995	0.530452	1.69019e-05	0.000432507	Egln1	egl-9 family hypoxia-inducible factor 1 [Source:MGI Symbol;Acc:MGI:1932286]
ENSMUSG00000032098	110.641	105.484	138.411	61.003	32.5169	56.9934	118.179	50.1711	1.23327	1.70237e-05	0.000434074	Treh	trehalase (brush-border membrane glycoprotein) [Source:MGI Symbol;Acc:MGI:1926230]
ENSMUSG00000015312	196.325	484.044	353.246	161.973	138.197	117.406	344.538	139.192	1.30548	1.74083e-05	0.000441046	Gadd45b	growth arrest and DNA-damage-inducible 45 beta [Source:MGI Symbol;Acc:MGI:107776]
ENSMUSG00000041959	3519.7	3172.41	2474.42	1469.33	1824.43	2083.68	3055.51	1792.48	0.769628	1.74203e-05	0.000441046	S100a10	S100 calcium binding protein A10 (calpactin) [Source:MGI Symbol;Acc:MGI:1339468]
ENSMUSG00000038400	73.2059	67.0367	56.893	26.2944	24.3877	27.3568	65.7118	26.013	1.33633	1.75164e-05	0.000442699	Pmepa1	prostate transmembrane protein, androgen induced 1 [Source:MGI Symbol;Acc:MGI:1929600]
ENSMUSG00000028278	29.116	52.2492	49.2507	11.5695	11.6132	11.3987	43.5386	11.5271	1.91376	1.76729e-05	0.000445867	Rragd	Ras-related GTP binding D [Source:MGI Symbol;Acc:MGI:1098604]
ENSMUSG00000049791	627.241	561.925	424.575	324.999	285.684	178.959	537.914	263.214	1.03026	1.77694e-05	0.000447514	Fzd4	frizzled class receptor 4 [Source:MGI Symbol;Acc:MGI:108520]
ENSMUSG00000001473	270.363	200.124	162.188	122.006	87.0988	84.3502	210.891	97.8183	1.10663	1.82836e-05	0.000457382	Tubb6	tubulin, beta 6 class V [Source:MGI Symbol;Acc:MGI:1915201]
ENSMUSG00000030935	1694.55	1492.55	1536.96	1199.02	984.797	1079.45	1574.69	1087.76	0.533513	1.83663e-05	0.000458517	Acsm3	acyl-CoA synthetase medium-chain family member 3 [Source:MGI Symbol;Acc:MGI:99538]
ENSMUSG00000097426	324.435	239.558	160.489	56.7959	111.486	110.567	241.494	92.9498	1.3802	1.8758e-05	0.000467483	Gm8941	predicted gene 8941 [Source:MGI Symbol;Acc:MGI:3779824]
ENSMUSG00000063727	74.8696	46.3342	63.6862	26.2944	17.4198	19.3777	61.63	21.0306	1.54979	1.9216e-05	0.000477352	Tnfrsf11b	tumor necrosis factor receptor superfamily, member 11b (osteoprotegerin) [Source:MGI Symbol;Acc:MGI:109587]
ENSMUSG00000117310	231.264	177.45	167.282	99.9187	94.0667	112.847	191.999	102.277	0.909831	1.9254e-05	0.000477352	Ptp4a1	protein tyrosine phosphatase 4a1 [Source:NCBI gene;Acc:19243]
ENSMUSG00000047945	257.884	151.818	158.791	87.2974	88.2601	90.0495	189.498	88.5357	1.09989	1.97712e-05	0.000489329	Marcksl1	MARCKS-like 1 [Source:MGI Symbol;Acc:MGI:97143]
ENSMUSG00000028664	17.4696	24.6458	18.6813	1.05178	1.16132	1.13987	20.2656	1.11765	4.17923	1.98713e-05	0.000490958	Ephb2	Eph receptor B2 [Source:MGI Symbol;Acc:MGI:99611]
ENSMUSG00000028364	63.2232	19.7167	18.6813	6.31065	2.32263	1.13987	33.8737	3.25772	3.36014	2.05067e-05	0.000503187	Tnc	tenascin C [Source:MGI Symbol;Acc:MGI:101922]
ENSMUSG00000030047	69.8783	44.3625	69.6303	17.8802	18.5811	26.2169	61.2904	20.8927	1.5588	2.05608e-05	0.000503652	Arhgap25	Rho GTPase activating protein 25 [Source:MGI Symbol;Acc:MGI:2443687]
ENSMUSG00000063146	83.1885	92.6683	67.932	43.1228	18.5811	20.5176	81.2629	27.4072	1.55764	2.0794e-05	0.000507115	Clip2	CAP-GLY domain containing linker protein 2 [Source:MGI Symbol;Acc:MGI:1313136]
ENSMUSG00000040268	333.586	477.143	419.48	267.151	220.65	224.554	410.07	237.452	0.785968	2.10217e-05	0.000510579	Plekha1	pleckstrin homology domain containing, family A (phosphoinositide binding specific) member 1 [Source:MGI Symbol;Acc:MGI:2442213]
ENSMUSG00000002602	397.641	248.43	422.027	181.957	202.069	160.721	356.033	181.583	0.973152	2.12281e-05	0.000514718	Axl	AXL receptor tyrosine kinase [Source:MGI Symbol;Acc:MGI:1347244]
ENSMUSG00000059824	850.186	259.274	74.7252	4.2071	15.0971	26.2169	394.729	15.1737	4.7035	2.14312e-05	0.000518765	Dbp	D site albumin promoter binding protein [Source:MGI Symbol;Acc:MGI:94866]
ENSMUSG00000038147	93.1711	69.9942	112.088	36.8121	41.8074	38.7555	91.751	39.125	1.23407	2.23612e-05	0.000539456	Cd84	CD84 antigen [Source:MGI Symbol;Acc:MGI:1336885]
ENSMUSG00000032479	707.934	644.735	616.483	414.4	432.01	485.583	656.384	443.998	0.564647	2.25031e-05	0.000541966	Map4	microtubule-associated protein 4 [Source:MGI Symbol;Acc:MGI:97178]
ENSMUSG00000041132	1609.7	1150.47	1501.3	778.314	706.081	1001.94	1420.49	828.779	0.777777	2.26747e-05	0.000545182	N4bp2l1	NEDD4 binding protein 2-like 1 [Source:MGI Symbol;Acc:MGI:2140872]
ENSMUSG00000050578	30.7797	9.85833	28.8711	2.10355	0	1.13987	23.1697	1.08114	4.39142	2.41219e-05	0.000578038	Mmp13	matrix metallopeptidase 13 [Source:MGI Symbol;Acc:MGI:1340026]
ENSMUSG00000022332	470.015	443.625	446.653	255.581	339.105	258.75	453.431	284.479	0.673924	2.44476e-05	0.000584864	Khdrbs3	KH domain containing, RNA binding, signal transduction associated 3 [Source:MGI Symbol;Acc:MGI:1313312]
ENSMUSG00000024300	79.029	55.2067	106.144	17.8802	27.8716	35.3359	80.1265	27.0292	1.57544	2.54334e-05	0.000605416	Myo1f	myosin IF [Source:MGI Symbol;Acc:MGI:107711]
ENSMUSG00000110496	35.771	38.4475	9.34064	2.10355	3.48395	2.27973	27.8531	2.62241	3.41271	2.65279e-05	0.000627301	Gm45909	predicted gene 45909 [Source:MGI Symbol;Acc:MGI:5805024]
ENSMUSG00000023886	88.1798	76.895	60.2896	34.7086	17.4198	30.7764	75.1215	27.6349	1.43735	2.71482e-05	0.000637761	Smoc2	SPARC related modular calcium binding 2 [Source:MGI Symbol;Acc:MGI:1929881]
ENSMUSG00000058620	109.809	91.6825	61.9879	38.9157	36.0008	27.3568	87.8264	34.0911	1.36329	2.82661e-05	0.000660772	Adra2b	adrenergic receptor, alpha 2b [Source:MGI Symbol;Acc:MGI:87935]
ENSMUSG00000025743	820.238	534.322	613.935	389.157	408.784	348.799	656.165	382.247	0.780442	2.8722e-05	0.000670336	Sdc3	syndecan 3 [Source:MGI Symbol;Acc:MGI:1349163]
ENSMUSG00000025203	87.3479	76.895	130.769	48.3817	36.0008	34.196	98.3373	39.5262	1.31383	2.90276e-05	0.000676367	Scd2	stearoyl-Coenzyme A desaturase 2 [Source:MGI Symbol;Acc:MGI:98240]
ENSMUSG00000042041	736.218	551.081	708.191	466.988	301.943	266.729	665.163	345.22	0.945455	2.92281e-05	0.000679933	2010003K11Rik	RIKEN cDNA 2010003K11 gene [Source:MGI Symbol;Acc:MGI:1917111]
ENSMUSG00000036867	159.722	136.045	155.394	87.2974	82.4535	83.2103	150.387	84.3204	0.835858	2.96173e-05	0.000685648	Smad6	SMAD family member 6 [Source:MGI Symbol;Acc:MGI:1336883]
ENSMUSG00000030662	1056.49	974.989	938.31	730.984	726.985	680.501	989.931	712.823	0.47383	3.06386e-05	0.000704736	Ipo5	importin 5 [Source:MGI Symbol;Acc:MGI:1917822]
ENSMUSG00000024659	112.304	54.2208	85.7641	34.7086	20.9037	31.9163	84.0965	29.1762	1.52756	3.16107e-05	0.000723612	Anxa1	annexin A1 [Source:MGI Symbol;Acc:MGI:96819]
ENSMUSG00000026509	919.233	969.074	799.05	605.823	644.531	615.528	895.786	621.961	0.526015	3.28575e-05	0.000746194	Capn2	calpain 2 [Source:MGI Symbol;Acc:MGI:88264]
ENSMUSG00000023885	50.745	46.3342	58.5913	17.8802	18.5811	20.5176	51.8902	18.993	1.45303	3.39328e-05	0.000769394	Thbs2	thrombospondin 2 [Source:MGI Symbol;Acc:MGI:98738]
ENSMUSG00000031328	471.679	340.113	482.317	285.031	205.553	239.372	431.369	243.319	0.826092	3.42117e-05	0.000774492	Flna	filamin, alpha [Source:MGI Symbol;Acc:MGI:95556]
ENSMUSG00000020653	391.818	449.54	407.592	258.737	247.361	303.205	416.317	269.767	0.625269	3.44233e-05	0.000778054	Klf11	Kruppel-like factor 11 [Source:MGI Symbol;Acc:MGI:2653368]
ENSMUSG00000000290	165.545	86.7533	166.433	54.6923	55.7432	66.1123	139.577	58.8493	1.24972	3.46707e-05	0.000782411	Itgb2	integrin beta 2 [Source:MGI Symbol;Acc:MGI:96611]
ENSMUSG00000027230	54.0725	30.5608	35.6643	11.5695	9.29054	11.3987	40.0992	10.7529	1.90072	3.48753e-05	0.000785791	Creb3l1	cAMP responsive element binding protein 3-like 1 [Source:MGI Symbol;Acc:MGI:1347062]
ENSMUSG00000000120	67.3827	54.2208	77.2726	29.4497	22.065	27.3568	66.292	26.2905	1.33438	3.53702e-05	0.00079569	Ngfr	nerve growth factor receptor (TNFR superfamily, member 16) [Source:MGI Symbol;Acc:MGI:97323]
ENSMUSG00000027314	89.8436	64.0792	62.8371	32.605	20.9037	30.7764	72.2533	28.0951	1.3611	3.55734e-05	0.000799008	Dll4	delta like canonical Notch ligand 4 [Source:MGI Symbol;Acc:MGI:1859388]
ENSMUSG00000039167	148.907	136.045	134.166	59.9512	91.7441	56.9934	139.706	69.5629	1.00918	3.68804e-05	0.000825775	Adgrl4	adhesion G protein-coupled receptor L4 [Source:MGI Symbol;Acc:MGI:2655562]
ENSMUSG00000001946	199.652	144.918	197.003	106.229	91.7441	96.8887	180.524	98.2874	0.878509	3.82495e-05	0.000851111	Esam	endothelial cell-specific adhesion molecule [Source:MGI Symbol;Acc:MGI:1916774]
ENSMUSG00000030513	3379.95	3511.54	2425.17	1686	2136.82	1894.46	3105.55	1905.76	0.704514	3.90681e-05	0.000867979	Pcsk6	proprotein convertase subtilisin/kexin type 6 [Source:MGI Symbol;Acc:MGI:102897]
ENSMUSG00000006218	220.449	180.408	124.825	76.7796	96.3893	75.2312	175.227	82.8001	1.08262	3.92676e-05	0.00087106	Fam131c	family with sequence similarity 131, member C [Source:MGI Symbol;Acc:MGI:2685539]
ENSMUSG00000116846	70.7102	28.5892	51.7981	17.8802	4.64527	10.2588	50.3658	10.9281	2.19611	3.93554e-05	0.000871658	AC140346.1	novel transcript
ENSMUSG00000025702	2884.14	3118.19	2437.06	1861.64	2088.05	1844.3	2813.13	1931.33	0.542479	3.94602e-05	0.000871833	2021-03-08	membrane-associated ring finger (C3HC4) 8 [Source:MGI Symbol;Acc:MGI:1919029]
ENSMUSG00000019539	95.6667	69.9942	69.6303	29.4497	37.1622	34.196	78.4304	33.6026	1.22748	3.9485e-05	0.000871833	Rcn3	reticulocalbin 3, EF-hand calcium binding domain [Source:MGI Symbol;Acc:MGI:1277122]
ENSMUSG00000029161	39.9305	40.4192	33.1168	13.6731	10.4519	3.4196	37.8222	9.18151	2.03212	3.96496e-05	0.000874122	Cgref1	cell growth regulator with EF hand domain 1 [Source:MGI Symbol;Acc:MGI:1915817]
ENSMUSG00000030357	3355.82	3343.95	2755.49	2208.73	2349.35	2017.56	3151.75	2191.88	0.523908	4.18105e-05	0.000916124	Fkbp4	FK506 binding protein 4 [Source:MGI Symbol;Acc:MGI:95543]
ENSMUSG00000001240	138.925	83.7958	148.601	55.7441	60.3885	47.8744	123.774	54.669	1.18229	4.24941e-05	0.000924456	Ramp2	receptor (calcitonin) activity modifying protein 2 [Source:MGI Symbol;Acc:MGI:1859650]
ENSMUSG00000030022	43.258	35.49	45.8541	7.36243	18.5811	6.8392	41.534	10.9276	1.93791	4.25134e-05	0.000924456	Adamts9	a disintegrin-like and metallopeptidase (reprolysin type) with thrombospondin type 1 motif, 9 [Source:MGI Symbol;Acc:MGI:1916320]
ENSMUSG00000046280	64.0551	62.1075	56.0439	30.5015	22.065	15.9581	60.7355	22.8416	1.40433	4.38562e-05	0.000948976	She	src homology 2 domain-containing transforming protein E [Source:MGI Symbol;Acc:MGI:1099462]
ENSMUSG00000036580	931.711	904.995	1033.41	685.758	614.337	715.836	956.707	671.977	0.509759	4.38594e-05	0.000948976	Spg20	spastic paraplegia 20, spartin (Troyer syndrome) homolog (human) [Source:MGI Symbol;Acc:MGI:2139806]
ENSMUSG00000040552	73.2059	47.32	53.4964	22.0873	24.3877	14.8183	58.0074	20.4311	1.50792	4.47471e-05	0.000965702	C3ar1	complement component 3a receptor 1 [Source:MGI Symbol;Acc:MGI:1097680]
ENSMUSG00000020486	136.429	137.031	107.842	67.3136	55.7432	72.9515	127.101	65.3361	0.958061	4.54072e-05	0.000978474	2021-09-04	septin 4 [Source:MGI Symbol;Acc:MGI:1270156]
ENSMUSG00000024109	51.5769	45.3483	53.4964	13.6731	24.3877	9.11894	50.1405	15.7266	1.6789	4.55309e-05	0.000979666	Nrxn1	neurexin I [Source:MGI Symbol;Acc:MGI:1096391]
ENSMUSG00000026655	3005.6	2952.57	1419.78	823.54	1322.74	1225.36	2459.32	1123.88	1.1299	4.56674e-05	0.000980228	Fam107b	family with sequence similarity 107, member B [Source:MGI Symbol;Acc:MGI:1913790]
ENSMUSG00000027848	64.0551	68.0225	61.9879	21.0355	30.1943	29.6365	64.6885	26.9554	1.26675	4.56938e-05	0.000980228	Olfml3	olfactomedin-like 3 [Source:MGI Symbol;Acc:MGI:1914877]
ENSMUSG00000031750	60.7276	34.5042	61.9879	16.8284	16.2584	18.2379	52.4066	17.1082	1.6201	4.71501e-05	0.00100996	Il34	interleukin 34 [Source:MGI Symbol;Acc:MGI:1923777]
ENSMUSG00000030095	321.108	278.005	277.672	208.252	162.584	161.861	292.261	177.566	0.717638	4.78393e-05	0.00102319	Tmem43	transmembrane protein 43 [Source:MGI Symbol;Acc:MGI:1921372]
ENSMUSG00000033960	108.145	105.484	111.239	62.0548	56.9046	51.294	108.289	56.7511	0.931034	4.92654e-05	0.00104899	Jcad	junctional cadherin 5 associated [Source:MGI Symbol;Acc:MGI:2685174]
ENSMUSG00000025006	603.116	661.494	403.346	269.255	357.686	281.547	555.986	302.829	0.876522	4.9569e-05	0.00105389	Sorbs1	sorbin and SH3 domain containing 1 [Source:MGI Symbol;Acc:MGI:700014]
ENSMUSG00000037419	163.049	208.997	55.1947	30.5015	55.7432	34.196	142.414	40.1469	1.82746	5.02252e-05	0.00106473	Endod1	endonuclease domain containing 1 [Source:MGI Symbol;Acc:MGI:1919196]
ENSMUSG00000020458	2077.22	1537.9	2180.62	1380.98	946.474	1085.15	1931.91	1137.54	0.764035	5.02271e-05	0.00106473	Rtn4	reticulon 4 [Source:MGI Symbol;Acc:MGI:1915835]
ENSMUSG00000003053	150315	124899	112134	27418.7	68600.2	72693.9	129116	56237.6	1.19907	5.05635e-05	0.00106869	Cyp2c29	cytochrome P450, family 2, subfamily c, polypeptide 29 [Source:MGI Symbol;Acc:MGI:103238]
ENSMUSG00000024538	59.8957	45.3483	42.4575	12.6213	8.12922	22.7973	49.2338	14.516	1.76383	5.07971e-05	0.00107205	Ppic	peptidylprolyl isomerase C [Source:MGI Symbol;Acc:MGI:97751]
ENSMUSG00000055652	470.015	405.178	529.869	327.102	286.845	286.107	468.354	300.018	0.642889	5.27086e-05	0.00110796	Klhl25	kelch-like 25 [Source:MGI Symbol;Acc:MGI:2668031]
ENSMUSG00000095115	119.791	95.6258	155.394	47.3299	65.0338	60.413	123.604	57.5922	1.10681	5.30285e-05	0.00111259	Itpripl2	inositol 1,4,5-triphosphate receptor interacting protein-like 2 [Source:MGI Symbol;Acc:MGI:2442416]
ENSMUSG00000038742	202.98	144.918	139.261	83.0903	94.0667	72.9515	162.386	83.3695	0.96373	5.40401e-05	0.00113216	Angptl6	angiopoietin-like 6 [Source:MGI Symbol;Acc:MGI:1917976]
ENSMUSG00000060586	520.76	333.212	510.339	274.513	198.585	265.589	454.77	246.229	0.885591	5.42846e-05	0.00113562	H2-Eb1	histocompatibility 2, class II antigen E beta [Source:MGI Symbol;Acc:MGI:95901]
ENSMUSG00000050965	291.992	216.883	300.599	176.698	145.165	141.344	269.825	154.402	0.805764	5.49637e-05	0.00114815	Prkca	protein kinase C, alpha [Source:MGI Symbol;Acc:MGI:97595]
ENSMUSG00000032315	50.745	31.5467	25.4745	6.31065	9.29054	10.2588	35.922	8.62	2.06736	5.6759e-05	0.00118049	Cyp1a1	cytochrome P450, family 1, subfamily a, polypeptide 1 [Source:MGI Symbol;Acc:MGI:88588]
ENSMUSG00000032280	474.174	475.172	309.09	150.404	270.587	201.756	419.479	207.582	1.01601	5.7174e-05	0.00118397	Tle3	transducin-like enhancer of split 3 [Source:MGI Symbol;Acc:MGI:104634]
ENSMUSG00000026663	1844.29	2050.53	1991.26	1369.41	1409.84	1555.92	1962.03	1445.06	0.441166	5.74358e-05	0.00118767	Atf6	activating transcription factor 6 [Source:MGI Symbol;Acc:MGI:1926157]
ENSMUSG00000000440	332.754	348.985	234.365	117.799	176.52	182.379	305.368	158.899	0.943525	5.79343e-05	0.00119625	Pparg	peroxisome proliferator activated receptor gamma [Source:MGI Symbol;Acc:MGI:97747]
ENSMUSG00000037868	31.6116	10.8442	11.8881	0	0	1.13987	18.1146	0.379956	5.50554	5.84928e-05	0.00120503	Egr2	early growth response 2 [Source:MGI Symbol;Acc:MGI:95296]
ENSMUSG00000034684	99.8262	93.6542	114.635	50.4852	58.0659	47.8744	102.705	52.1418	0.980425	5.93515e-05	0.0012202	Sema3f	sema domain, immunoglobulin domain (Ig), short basic domain, secreted, (semaphorin) 3F [Source:MGI Symbol;Acc:MGI:1096347]
ENSMUSG00000032047	11028.3	11116.3	10657.7	8704.5	8877.11	8295.95	10934.1	8625.85	0.342072	5.94349e-05	0.0012202	Acat1	acetyl-Coenzyme A acetyltransferase 1 [Source:MGI Symbol;Acc:MGI:87870]
ENSMUSG00000028195	334.418	290.821	133.316	83.0903	131.229	72.9515	252.852	95.7569	1.40158	5.95467e-05	0.00122075	Cyr61	cysteine rich protein 61 [Source:MGI Symbol;Acc:MGI:88613]
ENSMUSG00000024063	172.2	164.634	168.132	107.281	99.8733	70.6718	168.322	92.6087	0.860554	5.97615e-05	0.0012234	Lbh	limb-bud and heart [Source:MGI Symbol;Acc:MGI:1925139]
ENSMUSG00000015766	51.5769	38.4475	45.8541	13.6731	17.4198	15.9581	45.2928	15.6837	1.53628	6.0137e-05	0.00122758	Eps8	epidermal growth factor receptor pathway substrate 8 [Source:MGI Symbol;Acc:MGI:104684]
ENSMUSG00000025586	100.658	83.7958	88.3116	35.7604	54.5819	34.196	90.9218	41.5128	1.13573	6.049e-05	0.00123181	Cpeb1	cytoplasmic polyadenylation element binding protein 1 [Source:MGI Symbol;Acc:MGI:108442]
ENSMUSG00000058254	212.962	215.898	203.796	80.9867	141.681	117.406	210.885	113.358	0.898696	6.351e-05	0.00128144	Tspan7	tetraspanin 7 [Source:MGI Symbol;Acc:MGI:1298407]
ENSMUSG00000031613	2686.16	2298.96	2463.38	1436.73	1680.43	1919.54	2482.83	1678.9	0.564883	6.35607e-05	0.00128144	Hpgd	hydroxyprostaglandin dehydrogenase 15 (NAD) [Source:MGI Symbol;Acc:MGI:108085]
ENSMUSG00000044345	643.879	520.52	441.558	319.74	356.524	306.624	535.319	327.629	0.708883	6.41332e-05	0.00128918	Marveld1	MARVEL (membrane-associating) domain containing 1 [Source:MGI Symbol;Acc:MGI:2147570]
ENSMUSG00000017868	1558.12	1817.88	1480.92	1139.07	1013.83	1205.98	1618.97	1119.63	0.531528	6.47742e-05	0.00130002	Sgk2	serum/glucocorticoid regulated kinase 2 [Source:MGI Symbol;Acc:MGI:1351318]
ENSMUSG00000004187	120.623	131.116	129.92	78.8832	60.3885	68.392	127.22	69.2212	0.874715	6.50328e-05	0.00130339	Kifc2	kinesin family member C2 [Source:MGI Symbol;Acc:MGI:109187]
ENSMUSG00000028173	88.1798	77.8808	76.4235	34.7086	31.3556	45.5947	80.828	37.2196	1.12015	6.60835e-05	0.00132174	Wls	wntless WNT ligand secretion mediator [Source:MGI Symbol;Acc:MGI:1915401]
ENSMUSG00000048537	140.589	139.003	106.144	78.8832	55.7432	58.1332	128.578	64.2532	0.996494	6.61805e-05	0.00132174	Phldb1	pleckstrin homology like domain, family B, member 1 [Source:MGI Symbol;Acc:MGI:2143230]
ENSMUSG00000098188	190.502	153.79	228.421	113.592	96.3893	104.868	190.904	104.95	0.864162	6.94391e-05	0.001379	Sowahc	sosondowah ankyrin repeat domain family member C [Source:MGI Symbol;Acc:MGI:3606051]
ENSMUSG00000025993	2875.83	2728.79	3542.65	2317.06	1527.13	1519.44	3049.09	1787.88	0.769918	6.95606e-05	0.001379	Slc40a1	solute carrier family 40 (iron-regulated transporter), member 1 [Source:MGI Symbol;Acc:MGI:1315204]
ENSMUSG00000020427	445.89	279.977	399.949	241.908	157.939	196.057	375.272	198.635	0.917706	6.95756e-05	0.001379	Igfbp3	insulin-like growth factor binding protein 3 [Source:MGI Symbol;Acc:MGI:96438]
ENSMUSG00000033910	95.6667	71.9658	96.803	43.1228	42.9687	39.8953	88.1452	41.9956	1.0725	7.23084e-05	0.00142332	Gucy1a1	guanylate cyclase 1, soluble, alpha 1 [Source:MGI Symbol;Acc:MGI:1926562]
ENSMUSG00000027782	1191.26	1163.28	1176.07	895.061	918.602	875.418	1176.87	896.36	0.392961	7.26962e-05	0.00142899	Kpna4	karyopherin (importin) alpha 4 [Source:MGI Symbol;Acc:MGI:1100848]
ENSMUSG00000052133	212.131	128.158	112.088	14.7249	73.163	41.0352	150.792	42.9744	1.81674	7.34517e-05	0.00143836	Sema5b	sema domain, seven thrombospondin repeats (type 1 and type 1-like), transmembrane domain (TM) and short cytoplasmic domain, (semaphorin) 5B [Source:MGI Symbol;Acc:MGI:107555]
ENSMUSG00000030247	82.3566	58.1642	79.8201	38.9157	24.3877	27.3568	73.4469	30.2201	1.27895	7.3474e-05	0.00143836	Kcnj8	potassium inwardly-rectifying channel, subfamily J, member 8 [Source:MGI Symbol;Acc:MGI:1100508]
ENSMUSG00000035172	200.484	197.167	186.813	109.385	133.552	112.847	194.821	118.594	0.717481	7.37309e-05	0.00144142	Plekhh3	pleckstrin homology domain containing, family H (with MyTH4 domain) member 3 [Source:MGI Symbol;Acc:MGI:2384950]
ENSMUSG00000037348	1677.08	1636.48	776.123	591.098	794.341	516.36	1363.23	633.933	1.10463	7.44829e-05	0.00145414	Paqr7	progestin and adipoQ receptor family member VII [Source:MGI Symbol;Acc:MGI:1919154]
ENSMUSG00000039607	66.5508	51.2633	61.1388	24.1908	19.7424	28.4967	59.651	24.1433	1.30677	7.51947e-05	0.00146604	Rbms3	RNA binding motif, single stranded interacting protein [Source:MGI Symbol;Acc:MGI:2444477]
ENSMUSG00000048249	601.453	561.925	577.422	417.555	405.3	432.01	580.266	418.288	0.472585	7.53916e-05	0.00146788	Crebrf	CREB3 regulatory factor [Source:MGI Symbol;Acc:MGI:1924378]
ENSMUSG00000038174	632.232	728.531	568.93	407.037	466.85	410.352	643.231	428.08	0.586987	7.5563e-05	0.00146922	Fam126b	family with sequence similarity 126, member B [Source:MGI Symbol;Acc:MGI:1098784]
ENSMUSG00000028410	5969.6	5697.13	5527.11	4180.81	4633.66	3799.18	5731.28	4204.55	0.446955	7.58036e-05	0.00147191	Dnaja1	DnaJ heat shock protein family (Hsp40) member A1 [Source:MGI Symbol;Acc:MGI:1270129]
ENSMUSG00000025491	127.278	97.5975	108.691	56.7959	55.7432	61.5528	111.189	58.0306	0.940654	7.69573e-05	0.00149228	Ifitm1	interferon induced transmembrane protein 1 [Source:MGI Symbol;Acc:MGI:1915963]
ENSMUSG00000019873	2667.85	2815.54	2741.9	2109.86	2204.18	2107.61	2741.77	2140.55	0.357069	7.77634e-05	0.00150588	Reep3	receptor accessory protein 3 [Source:MGI Symbol;Acc:MGI:88930]
ENSMUSG00000045664	46.5855	62.1075	56.893	22.0873	22.065	21.6575	55.1954	21.9366	1.32844	8.06084e-05	0.00155676	Cdc42ep2	CDC42 effector protein (Rho GTPase binding) 2 [Source:MGI Symbol;Acc:MGI:1929744]
ENSMUSG00000075254	212.131	153.79	224.175	112.54	98.712	116.266	196.699	109.173	0.85125	8.07504e-05	0.00155741	Heg1	heart development protein with EGF-like domains 1 [Source:MGI Symbol;Acc:MGI:1924696]
ENSMUSG00000027351	455.041	385.461	413.536	274.513	236.909	304.344	418.013	271.922	0.62084	8.20704e-05	0.00157862	Spred1	sprouty protein with EVH-1 domain 1, related sequence [Source:MGI Symbol;Acc:MGI:2150016]
ENSMUSG00000040350	177.191	154.776	139.261	70.469	104.519	76.3711	157.076	83.7862	0.909681	8.3831e-05	0.00160816	Trim7	tripartite motif-containing 7 [Source:MGI Symbol;Acc:MGI:2137353]
ENSMUSG00000039959	133.933	87.7392	140.959	63.1065	52.2593	59.2731	120.877	58.213	1.05611	8.46228e-05	0.00161902	Hip1	huntingtin interacting protein 1 [Source:MGI Symbol;Acc:MGI:1099804]
ENSMUSG00000046318	61.5595	50.2775	57.7422	27.3462	22.065	18.2379	56.5264	22.5497	1.32376	8.54861e-05	0.00162901	Ccbe1	collagen and calcium binding EGF domains 1 [Source:MGI Symbol;Acc:MGI:2445053]
ENSMUSG00000007891	4681.02	4297.25	4557.39	3408.8	3542.02	3597.42	4511.88	3516.08	0.359952	8.57282e-05	0.00163145	Ctsd	cathepsin D [Source:MGI Symbol;Acc:MGI:88562]
ENSMUSG00000033871	69.0464	62.1075	80.6692	34.7086	18.5811	33.0561	70.6077	28.7819	1.2916	8.62621e-05	0.00163727	Ppargc1b	peroxisome proliferative activated receptor, gamma, coactivator 1 beta [Source:MGI Symbol;Acc:MGI:2444934]
ENSMUSG00000052516	54.0725	24.6458	31.4185	12.6213	6.9679	3.4196	36.7123	7.6696	2.25046	8.64267e-05	0.00163822	Robo2	roundabout guidance receptor 2 [Source:MGI Symbol;Acc:MGI:1890110]
ENSMUSG00000040690	64.887	46.3342	43.3066	12.6213	19.7424	21.6575	51.5093	18.0071	1.52413	8.69963e-05	0.00164467	Col16a1	collagen, type XVI, alpha 1 [Source:MGI Symbol;Acc:MGI:1095396]
ENSMUSG00000030103	2246.92	1243.14	1254.19	553.234	701.436	1005.36	1581.42	753.344	1.0703	8.73998e-05	0.00165012	Bhlhe40	basic helix-loop-helix family, member e40 [Source:MGI Symbol;Acc:MGI:1097714]
ENSMUSG00000026103	134.765	117.314	134.166	82.0385	61.5498	66.1123	128.748	69.9002	0.879658	8.83573e-05	0.00165945	Gls	glutaminase [Source:MGI Symbol;Acc:MGI:95752]
ENSMUSG00000040711	68.2145	44.3625	62.8371	22.0873	19.7424	26.2169	58.4714	22.6822	1.37019	8.85323e-05	0.00166056	Sh3pxd2b	SH3 and PX domains 2B [Source:MGI Symbol;Acc:MGI:2442062]
ENSMUSG00000025171	336.081	281.948	252.197	122.006	160.262	198.337	290.076	160.202	0.858616	8.8963e-05	0.00166428	Ubtd1	ubiquitin domain containing 1 [Source:MGI Symbol;Acc:MGI:2385092]
ENSMUSG00000041633	38.2667	30.5608	29.7202	11.5695	9.29054	3.4196	32.8493	8.09322	2.01386	8.91633e-05	0.00166585	Kctd12b	potassium channel tetramerisation domain containing 12b [Source:MGI Symbol;Acc:MGI:2444667]
ENSMUSG00000024526	59.8957	395.319	7.64235	1.05178	1.16132	4.55947	154.286	2.25752	6.09822	9.18409e-05	0.00171365	Cidea	cell death-inducing DNA fragmentation factor, alpha subunit-like effector A [Source:MGI Symbol;Acc:MGI:1270845]
ENSMUSG00000006403	54.9044	12.8158	16.983	3.15533	0	4.55947	28.2344	2.5716	3.45096	9.44116e-05	0.00175704	Adamts4	a disintegrin-like and metallopeptidase (reprolysin type) with thrombospondin type 1 motif, 4 [Source:MGI Symbol;Acc:MGI:1339949]
ENSMUSG00000026463	89.8436	79.8525	74.7252	48.3817	29.0329	30.7764	81.4737	36.0637	1.17014	9.65937e-05	0.00179532	Atp2b4	ATPase, Ca++ transporting, plasma membrane 4 [Source:MGI Symbol;Acc:MGI:88111]
ENSMUSG00000055866	328.594	185.337	108.691	75.7278	87.0988	72.9515	207.541	78.5927	1.40192	9.71845e-05	0.00180396	Per2	period circadian clock 2 [Source:MGI Symbol;Acc:MGI:1195265]
ENSMUSG00000004891	45.7537	32.5325	26.3236	8.41421	12.7745	5.69934	34.8699	8.96268	1.96479	9.85627e-05	0.00182717	Nes	nestin [Source:MGI Symbol;Acc:MGI:101784]
ENSMUSG00000019891	86.516	85.7675	90.0099	47.3299	16.2584	37.6156	87.4311	33.7347	1.36748	0.000100503	0.00185594	Dcbld1	discoidin, CUB and LCCL domain containing 1 [Source:MGI Symbol;Acc:MGI:1913936]
ENSMUSG00000020674	194.661	143.932	95.1047	66.2619	72.0017	53.5738	144.566	63.9458	1.17711	0.000102281	0.00188149	Pxdn	peroxidasin [Source:MGI Symbol;Acc:MGI:1916925]
ENSMUSG00000046546	110.641	92.6683	101.049	54.6923	58.0659	44.4548	101.453	52.4043	0.954428	0.000102882	0.00189012	Fam43a	family with sequence similarity 43, member A [Source:MGI Symbol;Acc:MGI:2676309]
ENSMUSG00000035164	217.122	211.954	180.02	117.799	117.293	135.644	203.032	123.579	0.716224	0.000105565	0.00193694	Zc3h12c	zinc finger CCCH type containing 12C [Source:MGI Symbol;Acc:MGI:3026959]
ENSMUSG00000034731	88.1798	140.974	50.949	33.6568	37.1622	19.3777	93.3676	30.0656	1.63098	0.000106786	0.00195684	Dgkh	diacylglycerol kinase, eta [Source:MGI Symbol;Acc:MGI:2444188]
ENSMUSG00000017631	140.589	107.456	123.127	74.6761	55.7432	66.1123	123.724	65.5105	0.916999	0.00010956	0.002	Abr	active BCR-related gene [Source:MGI Symbol;Acc:MGI:107771]
ENSMUSG00000033207	82.3566	58.1642	63.6862	35.7604	26.7103	20.5176	68.069	27.6628	1.29657	0.000110913	0.00201954	Mamdc2	MAM domain containing 2 [Source:MGI Symbol;Acc:MGI:1918988]
ENSMUSG00000021451	74.0377	31.5467	52.6473	13.6731	11.6132	21.6575	52.7439	15.6479	1.75863	0.000112092	0.00203843	Sema4d	sema domain, immunoglobulin domain (Ig), transmembrane domain (TM) and short cytoplasmic domain, (semaphorin) 4D [Source:MGI Symbol;Acc:MGI:109244]
ENSMUSG00000031486	96.4986	75.9092	79.8201	45.2264	39.4848	37.6156	84.076	40.7756	1.044	0.000113557	0.00206246	Adgra2	adhesion G protein-coupled receptor A2 [Source:MGI Symbol;Acc:MGI:1925810]
ENSMUSG00000034168	599.789	460.384	531.568	357.604	364.654	348.799	530.58	357.019	0.572803	0.000114784	0.00207946	Irf2bpl	interferon regulatory factor 2 binding protein-like [Source:MGI Symbol;Acc:MGI:2442463]
ENSMUSG00000031246	2260.23	2088	2308.84	1511.4	1616.55	1787.31	2219.02	1638.42	0.438017	0.000118939	0.00214659	Sh3bgrl	SH3-binding domain glutamic acid-rich protein like [Source:MGI Symbol;Acc:MGI:1930849]
ENSMUSG00000037706	6083.57	6579.45	5014.23	3712.77	4460.62	3987.25	5892.42	4053.55	0.539665	0.000119409	0.00215236	Cd81	CD81 antigen [Source:MGI Symbol;Acc:MGI:1096398]
ENSMUSG00000027309	705.438	869.505	704.794	488.024	569.046	475.325	759.912	510.798	0.57259	0.000120932	0.00217709	4930402H24Rik	RIKEN cDNA 4930402H24 gene [Source:MGI Symbol;Acc:MGI:1923029]
ENSMUSG00000045438	869.32	924.712	669.979	477.506	552.787	565.374	821.337	531.889	0.626796	0.000122455	0.00220173	Cox19	cytochrome c oxidase assembly protein 19 [Source:MGI Symbol;Acc:MGI:1915283]
ENSMUSG00000044317	39.9305	21.6883	35.6643	8.41421	9.29054	7.97907	32.4277	8.56127	1.92764	0.000124496	0.00223004	Gpr4	G protein-coupled receptor 4 [Source:MGI Symbol;Acc:MGI:2441992]
ENSMUSG00000028633	109.809	106.47	84.915	43.1228	52.2593	56.9934	100.398	50.7918	0.984775	0.000126766	0.00226503	Ctps	cytidine 5'-triphosphate synthase [Source:MGI Symbol;Acc:MGI:1858304]
ENSMUSG00000041769	854.346	879.363	873.775	600.564	671.241	664.542	869.161	645.449	0.429755	0.000126994	0.00226628	Ppp2r2d	protein phosphatase 2, regulatory subunit B, delta [Source:MGI Symbol;Acc:MGI:1289252]
ENSMUSG00000037731	92.3392	60.1358	80.6692	32.605	41.8074	26.2169	77.7147	33.5431	1.21686	0.000128429	0.00228336	Themis2	thymocyte selection associated family member 2 [Source:MGI Symbol;Acc:MGI:2446213]
ENSMUSG00000035992	1077.29	1202.72	1017.28	796.194	838.471	756.872	1099.1	797.179	0.462848	0.000132909	0.00235717	Fnip1	folliculin interacting protein 1 [Source:MGI Symbol;Acc:MGI:2444668]
ENSMUSG00000069539	864.328	1047.94	920.478	641.583	721.178	563.094	944.249	641.952	0.556268	0.000134108	0.00237255	Scyl2	SCY1-like 2 (S. cerevisiae) [Source:MGI Symbol;Acc:MGI:1289172]
ENSMUSG00000037902	400.137	264.203	430.519	225.08	190.456	208.596	364.953	208.044	0.811863	0.000137474	0.00242611	Sirpa	signal-regulatory protein alpha [Source:MGI Symbol;Acc:MGI:108563]
ENSMUSG00000013076	119.791	124.215	102.747	45.2264	70.8404	62.6927	115.584	59.5865	0.958947	0.000138152	0.00243508	Amotl1	angiomotin-like 1 [Source:MGI Symbol;Acc:MGI:1922973]
ENSMUSG00000022620	1459.96	1411.71	1007.09	734.139	854.73	877.698	1292.92	822.189	0.653188	0.000147178	0.00257203	Arsa	arylsulfatase A [Source:MGI Symbol;Acc:MGI:88077]
ENSMUSG00000023336	51.5769	56.1925	45.0049	23.1391	19.7424	18.2379	50.9248	20.3731	1.31693	0.0001476	0.00257389	Wfdc1	WAP four-disulfide core domain 1 [Source:MGI Symbol;Acc:MGI:1915116]
ENSMUSG00000019874	101.49	76.895	124.825	57.8477	36.0008	43.3149	101.07	45.7212	1.14307	0.000147644	0.00257389	Fabp7	fatty acid binding protein 7, brain [Source:MGI Symbol;Acc:MGI:101916]
ENSMUSG00000020386	4508.82	4037.97	3528.22	2565.28	3111.17	2752.78	4025	2809.74	0.518692	0.000148143	0.00257945	Sar1b	secretion associated Ras related GTPase 1B [Source:MGI Symbol;Acc:MGI:1913647]
ENSMUSG00000054545	118.128	108.442	99.3505	63.1065	53.4206	60.413	108.64	58.98	0.879976	0.000149603	0.00260171	Ugt1a6a	UDP glucuronosyltransferase 1 family, polypeptide A6A [Source:MGI Symbol;Acc:MGI:2137698]
ENSMUSG00000029718	110.641	91.6825	88.3116	44.1746	52.2593	53.5738	96.8782	50.0025	0.957483	0.000150248	0.00260976	Pcolce	procollagen C-endopeptidase enhancer protein [Source:MGI Symbol;Acc:MGI:105099]
ENSMUSG00000027200	223.777	168.578	242.857	132.524	125.422	108.287	211.737	122.078	0.795876	0.00015053	0.00261075	Sema6d	sema domain, transmembrane domain (TM), and cytoplasmic domain, (semaphorin) 6D [Source:MGI Symbol;Acc:MGI:2387661]
ENSMUSG00000033032	69.8783	60.1358	60.2896	26.2944	23.2263	34.196	63.4346	27.9056	1.18622	0.000150669	0.00261075	Afap1l1	actin filament associated protein 1-like 1 [Source:MGI Symbol;Acc:MGI:2147199]
ENSMUSG00000035504	18726.6	18857	17405	14529.2	14949.6	13876.7	18329.5	14451.9	0.342899	0.000150929	0.00261168	Reep6	receptor accessory protein 6 [Source:MGI Symbol;Acc:MGI:1917585]
ENSMUSG00000023992	59.0638	26.6175	142.657	22.0873	16.2584	13.6784	76.1128	17.3414	2.13377	0.000151087	0.00261168	Trem2	triggering receptor expressed on myeloid cells 2 [Source:MGI Symbol;Acc:MGI:1913150]
ENSMUSG00000038418	574	187.308	310.789	155.663	120.777	156.162	357.366	144.201	1.31014	0.000151302	0.00261224	Egr1	early growth response 1 [Source:MGI Symbol;Acc:MGI:95295]
ENSMUSG00000051225	104.817	79.8525	93.4064	52.5888	11.6132	17.098	92.6921	27.1	1.76517	0.000152638	0.00263213	Fam83a	family with sequence similarity 83, member A [Source:MGI Symbol;Acc:MGI:2447773]
ENSMUSG00000041741	40.7624	49.2917	50.0998	22.0873	13.9358	15.9581	46.7179	17.3271	1.42332	0.000153529	0.00264431	Pde3a	phosphodiesterase 3A, cGMP inhibited [Source:MGI Symbol;Acc:MGI:1860764]
ENSMUSG00000026478	301.142	234.628	268.331	173.543	175.359	166.421	268.034	171.774	0.643611	0.000155202	0.00266671	Lamc1	laminin, gamma 1 [Source:MGI Symbol;Acc:MGI:99914]
ENSMUSG00000006777	98.1624	51.2633	86.6133	41.0193	18.5811	11.3987	78.6797	23.6663	1.72717	0.000157269	0.00269875	Krt23	keratin 23 [Source:MGI Symbol;Acc:MGI:2148866]
ENSMUSG00000030787	452.545	277.019	414.385	128.317	44.1301	27.3568	381.316	66.6012	2.51557	0.000157443	0.00269875	Lyve1	lymphatic vessel endothelial hyaluronan receptor 1 [Source:MGI Symbol;Acc:MGI:2136348]
ENSMUSG00000038587	169.704	47.32	73.876	21.0355	34.8395	29.6365	96.9668	28.5039	1.77191	0.000158562	0.00270975	Akap12	A kinase (PRKA) anchor protein (gravin) 12 [Source:MGI Symbol;Acc:MGI:1932576]
ENSMUSG00000000325	190.502	168.578	174.076	119.902	84.7762	108.287	177.718	104.322	0.766937	0.000158652	0.00270975	Arvcf	armadillo repeat gene deleted in velocardiofacial syndrome [Source:MGI Symbol;Acc:MGI:109620]
ENSMUSG00000044783	1238.68	1147.51	996.052	730.984	787.373	856.04	1127.41	791.466	0.510693	0.000159087	0.00271378	Hjurp	Holliday junction recognition protein [Source:MGI Symbol;Acc:MGI:2685821]
ENSMUSG00000059588	178.023	179.422	152.847	87.2974	119.616	78.6508	170.097	95.188	0.8386	0.000159267	0.00271378	Calcrl	calcitonin receptor-like [Source:MGI Symbol;Acc:MGI:1926944]
ENSMUSG00000038642	645.543	349.971	675.923	280.824	319.362	287.246	557.145	295.811	0.914727	0.000160065	0.00272414	Ctss	cathepsin S [Source:MGI Symbol;Acc:MGI:107341]
ENSMUSG00000033327	229.6	183.365	118.881	88.3492	96.3893	72.9515	177.282	85.8967	1.0454	0.00016965	0.00286347	Tnxb	tenascin XB [Source:MGI Symbol;Acc:MGI:1932137]
ENSMUSG00000067656	197.989	30.5608	132.467	5.25888	6.9679	20.5176	120.339	10.9148	3.46609	0.000173143	0.00291555	Slc22a27	solute carrier family 22, member 27 [Source:MGI Symbol;Acc:MGI:3042283]
ENSMUSG00000056515	79.029	63.0933	76.4235	36.8121	33.6782	34.196	72.8486	34.8955	1.06339	0.000173646	0.0029206	Rab31	RAB31, member RAS oncogene family [Source:MGI Symbol;Acc:MGI:1914603]
ENSMUSG00000044674	233.76	216.883	197.852	137.783	125.422	147.043	216.165	136.749	0.660359	0.000177354	0.00296556	Fzd1	frizzled class receptor 1 [Source:MGI Symbol;Acc:MGI:1196625]
ENSMUSG00000037306	54.9044	54.2208	74.7252	30.5015	23.2263	23.9372	61.2835	25.8884	1.24126	0.000178447	0.00298036	Man1c1	mannosidase, alpha, class 1C, member 1 [Source:MGI Symbol;Acc:MGI:2446214]
ENSMUSG00000004677	735.386	696.984	643.655	534.302	472.656	487.863	692.009	498.274	0.473255	0.000181076	0.00301373	Myo9b	myosin IXb [Source:MGI Symbol;Acc:MGI:106624]
ENSMUSG00000069516	1608.03	878.378	1641.41	675.24	818.729	785.368	1375.94	759.779	0.85744	0.000188172	0.00311375	Lyz2	lysozyme 2 [Source:MGI Symbol;Acc:MGI:96897]
ENSMUSG00000033170	296.983	261.246	298.051	189.32	202.069	182.379	285.427	191.256	0.579165	0.000199132	0.00328027	Card10	caspase recruitment domain family, member 10 [Source:MGI Symbol;Acc:MGI:2146012]
ENSMUSG00000052609	735.386	705.857	660.638	526.94	520.27	509.521	700.627	518.91	0.433032	0.000199151	0.00328027	Plekhg3	pleckstrin homology domain containing, family G (with RhoGef domain) member 3 [Source:MGI Symbol;Acc:MGI:2388284]
ENSMUSG00000038178	206.307	131.116	147.752	103.074	74.3243	63.8326	161.725	80.4103	1.00716	0.000199437	0.00328122	Slc43a2	solute carrier family 43, member 2 [Source:MGI Symbol;Acc:MGI:2442746]
ENSMUSG00000054404	256.22	166.606	173.227	72.5725	131.229	87.7698	198.684	97.1904	1.03533	0.00020107	0.0033005	Slfn5	schlafen 5 [Source:MGI Symbol;Acc:MGI:1329004]
ENSMUSG00000002384	13.3102	8.8725	40.7592	3.15533	0	0	20.9806	1.05178	4.26148	0.000204119	0.00334289	Bmp8b	bone morphogenetic protein 8b [Source:MGI Symbol;Acc:MGI:107335]
ENSMUSG00000035778	77.3653	40.4192	75.5743	28.3979	22.065	23.9372	64.4529	24.8001	1.38011	0.000204732	0.0033491	Ggta1	glycoprotein galactosyltransferase alpha 1, 3 [Source:MGI Symbol;Acc:MGI:95704]
ENSMUSG00000040659	1602.21	1088.36	1155.69	752.02	686.339	926.712	1282.09	788.357	0.701972	0.000205921	0.00336087	Efhd2	EF hand domain containing 2 [Source:MGI Symbol;Acc:MGI:106504]
ENSMUSG00000021696	36.6029	7.88667	26.3236	4.2071	2.32263	2.27973	23.6044	2.93649	3.00266	0.000206164	0.00336102	Elovl7	ELOVL family member 7, elongation of long chain fatty acids (yeast) [Source:MGI Symbol;Acc:MGI:1921809]
ENSMUSG00000019944	1700.37	1004.56	2293.55	891.906	645.692	972.307	1666.16	836.635	0.994047	0.000209829	0.00341687	Rhobtb1	Rho-related BTB domain containing 1 [Source:MGI Symbol;Acc:MGI:1916538]
ENSMUSG00000061778	685.473	575.727	599.5	417.555	421.558	471.905	620.233	437.006	0.506105	0.000210424	0.00342268	Mospd2	motile sperm domain containing 2 [Source:MGI Symbol;Acc:MGI:1924013]
ENSMUSG00000018339	232.096	181.393	270.879	157.766	102.196	108.287	228.123	122.75	0.893059	0.000214491	0.00347698	Gpx3	glutathione peroxidase 3 [Source:MGI Symbol;Acc:MGI:105102]
ENSMUSG00000025473	40.7624	15.7733	29.7202	5.25888	2.32263	9.11894	28.752	5.56682	2.3725	0.000214978	0.00348095	Adam8	a disintegrin and metallopeptidase domain 8 [Source:MGI Symbol;Acc:MGI:107825]
ENSMUSG00000049723	212.131	82.81	377.872	15.7766	2.32263	0	224.271	6.03309	5.20821	0.000217753	0.00351793	Mmp12	matrix metallopeptidase 12 [Source:MGI Symbol;Acc:MGI:97005]
ENSMUSG00000024525	103.986	133.088	94.2556	61.003	62.7111	44.4548	110.443	56.0563	0.974688	0.000218708	0.00352937	Impa2	inositol (myo)-1(or 4)-monophosphatase 2 [Source:MGI Symbol;Acc:MGI:2149728]
ENSMUSG00000024610	1446.65	920.768	1113.24	807.764	699.113	659.983	1160.22	722.287	0.684008	0.00022392	0.00360132	Cd74	CD74 antigen (invariant polypeptide of major histocompatibility complex, class II antigen-associated) [Source:MGI Symbol;Acc:MGI:96534]
ENSMUSG00000096954	47.4174	37.4617	40.7592	15.7766	18.5811	11.3987	41.8794	15.2521	1.45974	0.00022531	0.00361476	Gdap10	ganglioside-induced differentiation-associated-protein 10 [Source:MGI Symbol;Acc:MGI:1338008]
ENSMUSG00000026853	2313.47	2823.43	2654.44	1783.81	1851.14	1147.85	2597.11	1594.27	0.703838	0.000225313	0.00361476	Crat	carnitine acetyltransferase [Source:MGI Symbol;Acc:MGI:109501]
ENSMUSG00000048486	1618.85	1848.44	1374.77	1003.39	1212.42	777.389	1614.02	997.733	0.693775	0.000225694	0.00361476	Fitm2	fat storage-inducing transmembrane protein 2 [Source:MGI Symbol;Acc:MGI:2444508]
ENSMUSG00000022353	3145.36	2662.74	3343.95	1600.8	1177.58	2340.15	3050.68	1706.18	0.838432	0.000229659	0.00367151	Mtss1	metastasis suppressor 1 [Source:MGI Symbol;Acc:MGI:2384818]
ENSMUSG00000002603	248.734	163.648	237.762	102.022	146.326	103.728	216.715	117.359	0.888442	0.000230078	0.00367151	Tgfb1	transforming growth factor, beta 1 [Source:MGI Symbol;Acc:MGI:98725]
ENSMUSG00000032010	804.433	182.379	607.991	104.126	81.2922	137.924	531.601	107.781	2.30253	0.000234097	0.00373149	Usp2	ubiquitin specific peptidase 2 [Source:MGI Symbol;Acc:MGI:1858178]
ENSMUSG00000032377	62.3914	62.1075	55.1947	26.2944	30.1943	10.2588	59.8979	22.2491	1.42688	0.000239221	0.00380098	Plscr4	phospholipid scramblase 4 [Source:MGI Symbol;Acc:MGI:2143267]
ENSMUSG00000018411	48.2493	50.2775	53.4964	23.1391	19.7424	21.6575	50.6744	21.513	1.23415	0.000239252	0.00380098	Mapt	microtubule-associated protein tau [Source:MGI Symbol;Acc:MGI:97180]
ENSMUSG00000026360	103.986	59.15	86.6133	47.3299	17.4198	26.2169	83.2496	30.3222	1.45221	0.000239696	0.00380381	Rgs2	regulator of G-protein signaling 2 [Source:MGI Symbol;Acc:MGI:1098271]
ENSMUSG00000027961	41.5942	25.6317	32.2677	5.25888	3.48395	14.8183	33.1645	7.8537	2.08494	0.000240397	0.00381071	Lrrc39	leucine rich repeat containing 39 [Source:MGI Symbol;Acc:MGI:1924557]
ENSMUSG00000034675	46.5855	20.7025	53.4964	10.5178	9.29054	13.6784	40.2615	11.1622	1.8567	0.000241603	0.00382283	Dbn1	drebrin 1 [Source:MGI Symbol;Acc:MGI:1931838]
ENSMUSG00000018415	897.604	968.088	916.232	698.379	728.146	607.549	927.308	678.025	0.451321	0.000241695	0.00382283	Gid4	GID complex subunit 4, VID24 homolog [Source:MGI Symbol;Acc:MGI:1914021]
ENSMUSG00000027204	50.745	41.405	45.8541	17.8802	22.065	13.6784	46.0013	17.8745	1.36687	0.000243114	0.00384031	Fbn1	fibrillin 1 [Source:MGI Symbol;Acc:MGI:95489]
ENSMUSG00000027408	42.4261	14.7875	18.6813	3.15533	6.9679	1.13987	25.2983	3.75437	2.76471	0.000243336	0.00384031	Cpxm1	carboxypeptidase X 1 (M14 family) [Source:MGI Symbol;Acc:MGI:1934569]
ENSMUSG00000036053	209.635	191.252	196.154	127.265	139.358	111.707	199.013	126.11	0.659101	0.000245533	0.00387073	Fmnl2	formin-like 2 [Source:MGI Symbol;Acc:MGI:1918659]
ENSMUSG00000022257	559.027	624.033	439.859	361.811	351.879	352.219	540.973	355.303	0.605432	0.000249513	0.00392483	Laptm4b	lysosomal-associated protein transmembrane 4B [Source:MGI Symbol;Acc:MGI:1890494]
ENSMUSG00000074743	110.641	79.8525	137.562	36.8121	54.5819	60.413	109.352	50.6023	1.11771	0.000252852	0.00396864	Thbd	thrombomodulin [Source:MGI Symbol;Acc:MGI:98736]
ENSMUSG00000046223	58.2319	17.745	36.5134	12.6213	6.9679	5.69934	37.4968	8.42952	2.14957	0.000254279	0.00398667	Plaur	plasminogen activator, urokinase receptor [Source:MGI Symbol;Acc:MGI:97612]
ENSMUSG00000001131	33.2754	6.90083	22.0779	3.15533	2.32263	0	20.7514	1.82599	3.49605	0.000254557	0.00398667	Timp1	tissue inhibitor of metalloproteinase 1 [Source:MGI Symbol;Acc:MGI:98752]
ENSMUSG00000031150	69.0464	50.2775	106.144	37.8639	11.6132	22.7973	75.1559	24.0915	1.63596	0.000256414	0.00401137	Ccdc120	coiled-coil domain containing 120 [Source:MGI Symbol;Acc:MGI:1859619]
ENSMUSG00000026179	2959.85	2922.01	3015.33	2264.47	2459.67	2332.17	2965.73	2352.1	0.334631	0.000261499	0.00408646	Pnkd	paroxysmal nonkinesiogenic dyskinesia [Source:MGI Symbol;Acc:MGI:1930773]
ENSMUSG00000061950	409.287	463.342	459.39	336.568	296.136	303.205	444.006	311.97	0.507737	0.000269803	0.00419792	Ppp4r1	protein phosphatase 4, regulatory subunit 1 [Source:MGI Symbol;Acc:MGI:1917601]
ENSMUSG00000031827	277.018	202.096	237.762	86.2456	137.035	159.581	238.958	127.621	0.908427	0.000279236	0.00433058	Cotl1	coactosin-like 1 (Dictyostelium) [Source:MGI Symbol;Acc:MGI:1919292]
ENSMUSG00000029571	5688.43	5840.08	6011.98	4879.19	4374.68	4589.1	5846.83	4614.32	0.34143	0.000280173	0.00433811	Tmem106b	transmembrane protein 106B [Source:MGI Symbol;Acc:MGI:1919150]
ENSMUSG00000073490	154.731	100.555	123.127	75.7278	55.7432	66.1123	126.137	65.8611	0.937987	0.000280327	0.00433811	Ifi207	interferon activated gene 207 [Source:MGI Symbol;Acc:MGI:2138302]
ENSMUSG00000050721	142.252	87.7392	85.7641	49.4335	58.0659	34.196	105.252	47.2318	1.15809	0.000282353	0.00436004	Plekho2	pleckstrin homology domain containing, family O member 2 [Source:MGI Symbol;Acc:MGI:2143132]
ENSMUSG00000062960	405.96	501.789	268.331	190.371	247.361	202.896	392.027	213.543	0.875961	0.000282821	0.00436257	Kdr	kinase insert domain protein receptor [Source:MGI Symbol;Acc:MGI:96683]
ENSMUSG00000001025	69.8783	25.6317	84.915	17.8802	13.9358	21.6575	60.1416	17.8245	1.75825	0.000285769	0.0044033	S100a6	S100 calcium binding protein A6 (calcyclin) [Source:MGI Symbol;Acc:MGI:1339467]
ENSMUSG00000056608	836.044	548.123	749.799	457.522	387.88	486.723	711.322	444.042	0.680519	0.000287819	0.00443012	Chd9	chromodomain helicase DNA binding protein 9 [Source:MGI Symbol;Acc:MGI:1924001]
ENSMUSG00000024143	333.586	296.736	327.772	194.579	239.231	213.155	319.364	215.655	0.568719	0.000288474	0.00443544	Rhoq	ras homolog family member Q [Source:MGI Symbol;Acc:MGI:1931553]
ENSMUSG00000009633	1956.59	2534.58	2272.32	1425.16	1550.36	793.347	2254.5	1256.29	0.843467	0.000288786	0.00443548	G0s2	G0/G1 switch gene 2 [Source:MGI Symbol;Acc:MGI:1316737]
ENSMUSG00000050103	1608.03	1571.42	1608.29	1052.83	1297.19	1207.12	1595.91	1185.71	0.429165	0.000290735	0.00446064	Agmo	alkylglycerol monooxygenase [Source:MGI Symbol;Acc:MGI:2442495]
ENSMUSG00000102918	32.4435	19.7167	22.0779	6.31065	5.80659	5.69934	24.746	5.93886	2.06138	0.000291844	0.00446912	Pcdhgc3	protocadherin gamma subfamily C, 3 [Source:MGI Symbol;Acc:MGI:1935201]
ENSMUSG00000099889	40.7624	26.6175	26.3236	11.5695	4.64527	0	31.2345	5.40493	2.51119	0.000291912	0.00446912	Mrgprb11-ps	MAS-related GPR, member B11, pseudogene [Source:MGI Symbol;Acc:MGI:3033189]
ENSMUSG00000025287	96.4986	83.7958	106.144	57.8477	44.1301	49.0143	95.4794	50.3307	0.922973	0.000296337	0.00452698	Acot9	acyl-CoA thioesterase 9 [Source:MGI Symbol;Acc:MGI:1928939]
ENSMUSG00000034157	786.131	850.774	660.638	416.503	576.013	511.8	765.848	501.439	0.61135	0.000298616	0.0045523	Cipc	CLOCK interacting protein, circadian [Source:MGI Symbol;Acc:MGI:1919185]
ENSMUSG00000029998	3517.21	3331.13	3116.38	2361.24	2573.48	2682.11	3321.57	2538.94	0.387797	0.000299321	0.0045582	Pcyox1	prenylcysteine oxidase 1 [Source:MGI Symbol;Acc:MGI:1914131]
ENSMUSG00000037411	548.212	147.875	98.5013	48.3817	16.2584	12.5385	264.863	25.7262	3.36168	0.000300968	0.00457485	Serpine1	serine (or cysteine) peptidase inhibitor, clade E, member 1 [Source:MGI Symbol;Acc:MGI:97608]
ENSMUSG00000020120	123.951	65.065	81.5184	47.3299	29.0329	38.7555	90.1781	38.3728	1.2324	0.000301053	0.00457485	Plek	pleckstrin [Source:MGI Symbol;Acc:MGI:1860485]
ENSMUSG00000029581	76.5334	58.1642	51.7981	31.5533	26.7103	22.7973	62.1652	27.0203	1.20064	0.000303367	0.00460026	Fscn1	fascin actin-bundling protein 1 [Source:MGI Symbol;Acc:MGI:1352745]
ENSMUSG00000028240	735.386	1177.09	1470.73	542.716	742.082	367.037	1127.73	550.612	1.03436	0.000309393	0.00468173	Cyp7a1	cytochrome P450, family 7, subfamily a, polypeptide 1 [Source:MGI Symbol;Acc:MGI:106091]
ENSMUSG00000030046	67.3827	50.2775	59.4405	26.2944	31.3556	18.2379	59.0335	25.2959	1.22557	0.00031096	0.00470048	Bmp10	bone morphogenetic protein 10 [Source:MGI Symbol;Acc:MGI:1338820]
ENSMUSG00000027276	106.481	129.144	95.1047	58.8994	54.5819	66.1123	110.243	59.8645	0.878096	0.00032259	0.00485579	Jag1	jagged 1 [Source:MGI Symbol;Acc:MGI:1095416]
ENSMUSG00000031668	395.977	497.846	375.324	240.857	255.49	313.463	423.049	269.937	0.647539	0.000324446	0.00487349	Eif2ak3	eukaryotic translation initiation factor 2 alpha kinase 3 [Source:MGI Symbol;Acc:MGI:1341830]
ENSMUSG00000031770	12839.3	11400.2	12599.7	7202.56	5907.62	9988.65	12279.7	7699.61	0.673438	0.000325175	0.00487693	Herpud1	homocysteine-inducible, endoplasmic reticulum stress-inducible, ubiquitin-like domain member 1 [Source:MGI Symbol;Acc:MGI:1927406]
ENSMUSG00000025612	965.818	923.726	810.089	654.204	679.371	657.703	899.878	663.759	0.439065	0.000328468	0.00491844	Bach1	BTB and CNC homology 1, basic leucine zipper transcription factor 1 [Source:MGI Symbol;Acc:MGI:894680]
ENSMUSG00000026600	97.3305	69.9942	122.278	46.2781	53.4206	34.196	96.5341	44.6316	1.1161	0.00032887	0.00491932	Soat1	sterol O-acyltransferase 1 [Source:MGI Symbol;Acc:MGI:104665]
ENSMUSG00000055485	34.9392	36.4758	28.8711	12.6213	12.7745	5.69934	33.4287	10.365	1.68453	0.000329257	0.00491997	Soga1	suppressor of glucose, autophagy associated 1 [Source:MGI Symbol;Acc:MGI:2444575]
ENSMUSG00000028149	593.134	633.891	586.762	465.937	429.687	449.108	604.596	448.244	0.430699	0.000330848	0.00493859	Rap1gds1	RAP1, GTP-GDP dissociation stimulator 1 [Source:MGI Symbol;Acc:MGI:2385189]
ENSMUSG00000024451	204.644	159.705	182.567	113.592	121.938	99.1684	182.305	111.566	0.710439	0.000335034	0.00499069	Arap3	ArfGAP with RhoGAP domain, ankyrin repeat and PH domain 3 [Source:MGI Symbol;Acc:MGI:2147274]
ENSMUSG00000005087	242.91	133.088	184.265	93.608	89.4214	111.707	186.754	98.2455	0.929414	0.000337697	0.00502513	Cd44	CD44 antigen [Source:MGI Symbol;Acc:MGI:88338]
ENSMUSG00000031616	85.6841	54.2208	112.937	41.0193	33.6782	13.6784	84.2806	29.4586	1.51528	0.000339406	0.00504194	Ednra	endothelin receptor type A [Source:MGI Symbol;Acc:MGI:105923]
ENSMUSG00000030217	64.887	41.405	60.2896	25.2426	18.5811	25.0771	55.5272	22.9669	1.27542	0.000340855	0.00504529	Art4	ADP-ribosyltransferase 4 [Source:MGI Symbol;Acc:MGI:1202710]
ENSMUSG00000020044	163.881	153.79	202.947	119.902	54.5819	42.1751	173.539	72.2198	1.2608	0.000341238	0.00504529	Timp3	tissue inhibitor of metalloproteinase 3 [Source:MGI Symbol;Acc:MGI:98754]
ENSMUSG00000033618	280.345	398.277	377.872	255.581	192.779	168.7	352.164	205.687	0.773371	0.000341649	0.00504529	Map3k13	mitogen-activated protein kinase kinase kinase 13 [Source:MGI Symbol;Acc:MGI:2444243]
ENSMUSG00000006641	184.678	113.371	131.618	88.3492	62.7111	70.6718	143.222	73.9107	0.954388	0.000343217	0.00504529	Slc5a6	solute carrier family 5 (sodium-dependent vitamin transporter), member 6 [Source:MGI Symbol;Acc:MGI:2660847]
ENSMUSG00000031996	8118.36	7787.1	7894.54	5952	6733.32	5827	7933.33	6170.77	0.362554	0.00034342	0.00504529	Aplp2	amyloid beta (A4) precursor-like protein 2 [Source:MGI Symbol;Acc:MGI:88047]
ENSMUSG00000004270	1657.95	1576.35	1350.15	1158.01	1133.45	1097.69	1528.15	1129.71	0.435657	0.000344781	0.00505702	Lpcat3	lysophosphatidylcholine acyltransferase 3 [Source:MGI Symbol;Acc:MGI:1315211]
ENSMUSG00000021759	91.5073	93.6542	75.5743	53.6406	33.6782	42.1751	86.9119	43.1646	1.00411	0.00034559	0.00505772	Plpp1	phospholipid phosphatase 1 [Source:MGI Symbol;Acc:MGI:108412]
ENSMUSG00000084819	36.6029	52.2492	19.5304	9.46598	5.80659	12.5385	36.1275	9.27037	1.95568	0.000345887	0.00505772	Gm11967	predicted gene 11967 [Source:MGI Symbol;Acc:MGI:3650297]
ENSMUSG00000030142	35.771	8.8725	8.4915	1.05178	0	1.13987	17.7117	0.730548	4.5843	0.000350431	0.00510852	Clec4e	C-type lectin domain family 4, member e [Source:MGI Symbol;Acc:MGI:1861232]
ENSMUSG00000028005	75.7015	64.0792	71.3286	38.9157	31.3556	34.196	70.3697	34.8224	1.01426	0.00035398	0.00515501	Gucy1b1	guanylate cyclase 1, soluble, beta 1 [Source:MGI Symbol;Acc:MGI:1860604]
ENSMUSG00000020467	134.765	113.371	95.1047	44.1746	75.4856	52.4339	114.414	57.3647	1.00005	0.000356539	0.00517612	Efemp1	epidermal growth factor-containing fibulin-like extracellular matrix protein 1 [Source:MGI Symbol;Acc:MGI:1339998]
ENSMUSG00000028041	57.4	54.2208	61.9879	31.5533	18.5811	26.2169	57.8696	25.4504	1.18071	0.000356955	0.00517612	Adam15	a disintegrin and metallopeptidase domain 15 (metargidin) [Source:MGI Symbol;Acc:MGI:1333882]
ENSMUSG00000038495	731.227	749.233	806.692	621.599	491.237	476.464	762.384	529.767	0.524272	0.000359032	0.00518779	Otud7b	OTU domain containing 7B [Source:MGI Symbol;Acc:MGI:2654703]
ENSMUSG00000039109	35.771	7.88667	22.0779	2.10355	3.48395	3.4196	21.9119	3.00237	2.88224	0.000359326	0.00518779	F13a1	coagulation factor XIII, A1 subunit [Source:MGI Symbol;Acc:MGI:1921395]
ENSMUSG00000072494	128.942	155.762	102.747	59.9512	69.679	78.6508	129.15	69.427	0.894626	0.000359489	0.00518779	Ppp1r3e	protein phosphatase 1, regulatory subunit 3E [Source:MGI Symbol;Acc:MGI:2145790]
ENSMUSG00000023022	1426.68	1515.23	990.958	928.718	822.213	739.774	1310.96	830.235	0.65848	0.000360894	0.0051976	Lima1	LIM domain and actin binding 1 [Source:MGI Symbol;Acc:MGI:1920992]
ENSMUSG00000026737	87.3479	80.8383	95.1047	38.9157	47.614	52.4339	87.7637	46.3212	0.926127	0.000361854	0.00520311	Pip4k2a	phosphatidylinositol-5-phosphate 4-kinase, type II, alpha [Source:MGI Symbol;Acc:MGI:1298206]
ENSMUSG00000030256	32.4435	41.405	13.5864	3.15533	8.12922	6.8392	29.145	6.04125	2.27696	0.000362366	0.00520311	Bhlhe41	basic helix-loop-helix family, member e41 [Source:MGI Symbol;Acc:MGI:1930704]
ENSMUSG00000021127	1450.81	1548.74	1747.55	1174.83	1224.03	981.426	1582.37	1126.76	0.489874	0.000368014	0.00526838	Zfp36l1	zinc finger protein 36, C3H type-like 1 [Source:MGI Symbol;Acc:MGI:107946]
ENSMUSG00000034652	111.473	84.7817	106.144	67.3136	39.4848	35.3359	100.799	47.3781	1.08549	0.0003712	0.00530339	Cd300a	CD300A molecule [Source:MGI Symbol;Acc:MGI:2443411]
ENSMUSG00000036698	621.418	621.075	702.247	522.733	401.816	392.114	648.247	438.888	0.5618	0.000374502	0.00533992	Ago2	argonaute RISC catalytic subunit 2 [Source:MGI Symbol;Acc:MGI:2446632]
ENSMUSG00000041801	28.2841	54.2208	50.0998	18.932	15.0971	7.97907	44.2016	14.0027	1.64965	0.000377066	0.0053658	Phlda3	pleckstrin homology like domain, family A, member 3 [Source:MGI Symbol;Acc:MGI:1351485]
ENSMUSG00000027381	207.139	214.912	245.404	149.352	154.455	123.106	222.485	142.304	0.644719	0.000394191	0.00557592	Bcl2l11	BCL2-like 11 (apoptosis facilitator) [Source:MGI Symbol;Acc:MGI:1197519]
ENSMUSG00000010122	1944.95	1537.9	1758.59	1234.78	1371.52	1154.69	1747.15	1253.66	0.479332	0.000406304	0.00570258	Slc47a1	solute carrier family 47, member 1 [Source:MGI Symbol;Acc:MGI:1914723]
ENSMUSG00000102095	293.655	228.713	168.981	67.3136	132.39	132.225	230.45	110.643	1.06122	0.000419259	0.00586717	C730036E19Rik	RIKEN cDNA C730036E19 gene [Source:MGI Symbol;Acc:MGI:3028040]
ENSMUSG00000024978	1854.27	2195.45	1470.73	1318.93	1152.03	1220.8	1840.15	1230.58	0.579972	0.000420353	0.00587674	Gpam	glycerol-3-phosphate acyltransferase, mitochondrial [Source:MGI Symbol;Acc:MGI:109162]
ENSMUSG00000027386	19.1333	19.7167	16.983	2.10355	5.80659	2.27973	18.611	3.39662	2.46728	0.000423429	0.00589945	Fbln7	fibulin 7 [Source:MGI Symbol;Acc:MGI:1917620]
ENSMUSG00000028978	54.0725	54.2208	67.932	24.1908	33.6782	18.2379	58.7418	25.369	1.21444	0.000423996	0.00589945	Nos3	nitric oxide synthase 3, endothelial cell [Source:MGI Symbol;Acc:MGI:97362]
ENSMUSG00000013236	134.765	127.173	116.333	62.0548	77.8083	80.9306	126.09	73.5979	0.779266	0.00042636	0.00592604	Ptprs	protein tyrosine phosphatase, receptor type, S [Source:MGI Symbol;Acc:MGI:97815]
ENSMUSG00000032336	902.595	922.74	919.629	706.793	715.372	714.697	914.988	712.287	0.36126	0.000427622	0.00593781	Nptn	neuroplastin [Source:MGI Symbol;Acc:MGI:108077]
ENSMUSG00000036594	545.716	359.829	483.166	337.62	209.037	254.19	462.904	266.949	0.793789	0.000431639	0.00597208	H2-Aa	histocompatibility 2, class II antigen A, alpha [Source:MGI Symbol;Acc:MGI:95895]
ENSMUSG00000061981	1155.49	1113.99	1075.02	821.437	896.537	864.019	1114.83	860.664	0.373676	0.0004317	0.00597208	Flot2	flotillin 2 [Source:MGI Symbol;Acc:MGI:103309]
ENSMUSG00000107198	66.5508	70.98	79.8201	37.8639	15.0971	37.6156	72.4503	30.1922	1.25788	0.000431757	0.00597208	Gm19619	predicted gene, 19619 [Source:MGI Symbol;Acc:MGI:5011804]
ENSMUSG00000061780	12.4783	21.6883	12.7372	1.05178	3.48395	0	15.6346	1.51191	3.38231	0.000432497	0.00597655	Cfd	complement factor D (adipsin) [Source:MGI Symbol;Acc:MGI:87931]
ENSMUSG00000025804	32.4435	4.92917	16.1338	0	0	2.27973	17.8355	0.759911	4.58209	0.000446472	0.00615186	Ccr1	chemokine (C-C motif) receptor 1 [Source:MGI Symbol;Acc:MGI:104618]
ENSMUSG00000037211	93.1711	98.5833	95.9539	64.1583	46.4527	42.1751	95.9028	50.9287	0.908263	0.000449006	0.00618071	Spry1	sprouty RTK signaling antagonist 1 [Source:MGI Symbol;Acc:MGI:1345139]
ENSMUSG00000072235	44.9218	34.5042	46.7032	13.6731	18.5811	17.098	42.0431	16.4507	1.36109	0.000449428	0.00618071	Tuba1a	tubulin, alpha 1A [Source:MGI Symbol;Acc:MGI:98869]
ENSMUSG00000020312	5.82319	10.8442	21.2287	1.05178	0	0	12.632	0.350592	4.98151	0.000449951	0.00618197	Shc2	SHC (Src homology 2 domain containing) transforming protein 2 [Source:MGI Symbol;Acc:MGI:106180]
ENSMUSG00000006219	43.258	45.3483	48.4015	21.0355	19.7424	17.098	45.6693	19.292	1.24149	0.000454113	0.00622722	Fblim1	filamin binding LIM protein 1 [Source:MGI Symbol;Acc:MGI:1921452]
ENSMUSG00000090698	55.7363	28.5892	18.6813	12.6213	5.80659	4.55947	34.3356	7.66245	2.15425	0.000456616	0.00624957	Apold1	apolipoprotein L domain containing 1 [Source:MGI Symbol;Acc:MGI:2685921]
ENSMUSG00000034640	177.191	136.045	148.601	100.97	74.3243	94.609	153.946	89.9679	0.774719	0.000458179	0.00626498	Tiparp	TCDD-inducible poly(ADP-ribose) polymerase [Source:MGI Symbol;Acc:MGI:2159210]
ENSMUSG00000036545	100.658	63.0933	103.596	43.1228	49.9366	27.3568	89.1159	40.1388	1.15373	0.000461933	0.00629829	Adamts2	a disintegrin-like and metallopeptidase (reprolysin type) with thrombospondin type 1 motif, 2 [Source:MGI Symbol;Acc:MGI:1347356]
ENSMUSG00000048371	943.357	948.372	962.936	684.706	723.501	776.249	951.555	728.152	0.38644	0.000463555	0.00630839	Pdp2	pyruvate dehyrogenase phosphatase catalytic subunit 2 [Source:MGI Symbol;Acc:MGI:1918878]
ENSMUSG00000043336	114.8	98.5833	132.467	70.469	61.5498	63.8326	115.284	65.2838	0.821327	0.000465709	0.00632055	Filip1l	filamin A interacting protein 1-like [Source:MGI Symbol;Acc:MGI:1925999]
ENSMUSG00000035934	56.5682	95.6258	24.6253	15.7766	22.065	5.69934	58.9398	14.5137	2.01888	0.00046676	0.00632798	Pknox2	Pbx/knotted 1 homeobox 2 [Source:MGI Symbol;Acc:MGI:2445415]
ENSMUSG00000027984	8342.14	6809.15	7291.65	5589.14	5947.11	5394.99	7480.98	5643.74	0.406686	0.000477672	0.00645758	Hadh	hydroxyacyl-Coenzyme A dehydrogenase [Source:MGI Symbol;Acc:MGI:96009]
ENSMUSG00000021236	7852.16	8087.78	6133.41	4458.48	5577.81	5308.36	7357.78	5114.88	0.524596	0.000478537	0.00646319	Entpd5	ectonucleoside triphosphate diphosphohydrolase 5 [Source:MGI Symbol;Acc:MGI:1321385]
ENSMUSG00000026821	81.5247	55.2067	44.1558	33.6568	15.0971	13.6784	60.2957	20.8108	1.52705	0.000483523	0.00651211	Ralgds	ral guanine nucleotide dissociation stimulator [Source:MGI Symbol;Acc:MGI:107485]
ENSMUSG00000020889	1602.21	1706.48	1093.7	245.064	268.264	708.997	1467.46	407.442	1.84879	0.00048463	0.00652089	Nr1d1	nuclear receptor subfamily 1, group D, member 1 [Source:MGI Symbol;Acc:MGI:2444210]
ENSMUSG00000006386	145.58	137.031	105.295	70.469	84.7762	55.8535	129.302	70.3662	0.877826	0.000489695	0.00657053	Tek	TEK receptor tyrosine kinase [Source:MGI Symbol;Acc:MGI:98664]
ENSMUSG00000049130	54.9044	31.5467	45.8541	18.932	16.2584	14.8183	44.1017	16.6696	1.40596	0.000491082	0.00657682	C5ar1	complement component 5a receptor 1 [Source:MGI Symbol;Acc:MGI:88232]
ENSMUSG00000034248	752.024	646.707	539.21	418.607	442.462	458.227	645.98	439.765	0.555125	0.000494997	0.0066169	Slc25a37	solute carrier family 25, member 37 [Source:MGI Symbol;Acc:MGI:1914962]
ENSMUSG00000022324	36.6029	17.745	49.2507	7.36243	1.16132	12.5385	34.5329	7.02076	2.29812	0.000495465	0.00661698	Matn2	matrilin 2 [Source:MGI Symbol;Acc:MGI:109613]
ENSMUSG00000030451	731.227	747.262	790.558	602.667	534.206	571.073	756.349	569.316	0.409363	0.000501476	0.00667858	Herc2	HECT and RLD domain containing E3 ubiquitin protein ligase 2 [Source:MGI Symbol;Acc:MGI:103234]
ENSMUSG00000035181	280.345	326.311	283.616	210.355	200.908	202.896	296.757	204.72	0.53378	0.00050623	0.00672938	Heatr5a	HEAT repeat containing 5A [Source:MGI Symbol;Acc:MGI:2444133]
ENSMUSG00000004707	59.8957	30.5608	55.1947	24.1908	11.6132	13.6784	48.5504	16.4941	1.55378	0.00050886	0.00675182	Ly9	lymphocyte antigen 9 [Source:MGI Symbol;Acc:MGI:96885]
ENSMUSG00000001942	1074.8	1014.42	910.288	748.864	709.565	780.809	999.835	746.413	0.421606	0.000512449	0.00679315	Siae	sialic acid acetylesterase [Source:MGI Symbol;Acc:MGI:104803]
ENSMUSG00000045817	1383.42	1068.64	1481.77	799.35	664.274	1014.48	1311.28	826.035	0.667035	0.000517134	0.00684588	Zfp36l2	zinc finger protein 36, C3H type-like 2 [Source:MGI Symbol;Acc:MGI:107945]
ENSMUSG00000032334	45.7537	24.6458	34.8151	13.6731	10.4519	10.2588	35.0715	11.4612	1.61453	0.000517473	0.00684588	Loxl1	lysyl oxidase-like 1 [Source:MGI Symbol;Acc:MGI:106096]
ENSMUSG00000032120	1083.95	974.989	938.31	696.276	731.63	800.187	999.082	742.697	0.428342	0.00051786	0.00684588	C2cd2l	C2 calcium-dependent domain containing 2-like [Source:MGI Symbol;Acc:MGI:1919014]
ENSMUSG00000026437	799.441	711.772	583.366	466.988	506.334	470.765	698.193	481.363	0.536707	0.000518593	0.00684926	Cdk18	cyclin-dependent kinase 18 [Source:MGI Symbol;Acc:MGI:97518]
ENSMUSG00000049969	376.844	422.923	358.341	236.65	281.039	282.687	386.036	266.792	0.533106	0.000521396	0.00687993	Plekhf2	pleckstrin homology domain containing, family F (with FYVE domain) member 2 [Source:MGI Symbol;Acc:MGI:1919051]
ENSMUSG00000050106	48.2493	36.4758	45.8541	18.932	16.2584	18.2379	43.5264	17.8094	1.2909	0.000522844	0.00689194	Tmc8	transmembrane channel-like gene family 8 [Source:MGI Symbol;Acc:MGI:2669037]
ENSMUSG00000020902	169.704	112.385	108.691	54.6923	85.9375	52.4339	130.26	64.3546	1.02108	0.00052745	0.00694064	Ntn1	netrin 1 [Source:MGI Symbol;Acc:MGI:105088]
ENSMUSG00000039713	191.333	117.314	139.261	88.3492	81.2922	77.511	149.303	82.3841	0.859677	0.00052818	0.00694388	Plekhg5	pleckstrin homology domain containing, family G (with RhoGef domain) member 5 [Source:MGI Symbol;Acc:MGI:2652860]
ENSMUSG00000022180	105.649	79.8525	106.144	59.9512	52.2593	36.4757	97.2152	49.5621	0.971792	0.000532306	0.0069917	Slc7a8	solute carrier family 7 (cationic amino acid transporter, y+ system), member 8 [Source:MGI Symbol;Acc:MGI:1355323]
ENSMUSG00000058997	5547.84	6118.08	4482.66	3354.11	4229.52	3547.27	5382.86	3710.3	0.536829	0.000533092	0.00699561	Vwa8	von Willebrand factor A domain containing 8 [Source:MGI Symbol;Acc:MGI:1919008]
ENSMUSG00000041313	34.9392	12.8158	30.5694	3.15533	5.80659	7.97907	26.1081	5.64699	2.22442	0.000534378	0.00700607	Slc7a1	solute carrier family 7 (cationic amino acid transporter, y+ system), member 1 [Source:MGI Symbol;Acc:MGI:88117]
ENSMUSG00000066232	2019.82	2016.03	2054.09	1692.31	1543.39	1606.07	2029.98	1613.92	0.330692	0.000536374	0.00702582	Ipo7	importin 7 [Source:MGI Symbol;Acc:MGI:2152414]
ENSMUSG00000096188	1530.67	1747.88	1512.34	1258.98	1196.16	982.565	1596.96	1145.9	0.478314	0.000541106	0.00706841	Cmtm4	CKLF-like MARVEL transmembrane domain containing 4 [Source:MGI Symbol;Acc:MGI:2142888]
ENSMUSG00000032261	1377.6	1779.43	1058.04	800.401	915.118	935.831	1405.02	883.783	0.668538	0.000542594	0.0070814	Sh3bgrl2	SH3 domain binding glutamic acid-rich protein like 2 [Source:MGI Symbol;Acc:MGI:1915350]
ENSMUSG00000030086	108.145	103.513	96.803	70.469	49.9366	37.6156	102.82	52.6737	0.960377	0.0005453	0.00710377	Chchd6	coiled-coil-helix-coiled-coil-helix domain containing 6 [Source:MGI Symbol;Acc:MGI:1913348]
ENSMUSG00000029108	23.2928	14.7875	13.5864	0	2.32263	4.55947	17.2222	2.29403	2.93698	0.000546136	0.00710821	Pcdh7	protocadherin 7 [Source:MGI Symbol;Acc:MGI:1860487]
ENSMUSG00000031400	94.003	69.9942	98.5013	49.4335	38.3235	47.8744	87.4995	45.2104	0.953896	0.000554431	0.00718682	G6pdx	glucose-6-phosphate dehydrogenase X-linked [Source:MGI Symbol;Acc:MGI:105979]
ENSMUSG00000071369	1088.11	813.313	1221.08	610.03	745.566	691.899	1040.83	682.498	0.609828	0.000554684	0.00718682	Map3k5	mitogen-activated protein kinase kinase kinase 5 [Source:MGI Symbol;Acc:MGI:1346876]
ENSMUSG00000025408	146.412	161.677	150.299	93.608	102.196	94.609	152.796	96.8043	0.658012	0.000556495	0.00720377	Ddit3	DNA-damage inducible transcript 3 [Source:MGI Symbol;Acc:MGI:109247]
ENSMUSG00000038530	103.986	67.0367	70.4794	49.4335	17.4198	13.6784	80.5006	26.8439	1.57682	0.00055946	0.00722573	Rgs4	regulator of G-protein signaling 4 [Source:MGI Symbol;Acc:MGI:108409]
ENSMUSG00000054720	84.0204	84.7817	72.1777	44.1746	19.7424	44.4548	80.3266	36.1239	1.148	0.000559704	0.00722573	Lrrc8c	leucine rich repeat containing 8 family, member C [Source:MGI Symbol;Acc:MGI:2140839]
ENSMUSG00000021665	185.51	136.045	215.684	125.161	78.9696	76.3711	179.08	93.5007	0.936328	0.000564464	0.00728062	Hexb	hexosaminidase B [Source:MGI Symbol;Acc:MGI:96074]
ENSMUSG00000039405	70.7102	37.4617	38.2117	21.0355	17.4198	14.8183	48.7945	17.7578	1.45886	0.000566805	0.00729767	Prss23	protease, serine 23 [Source:MGI Symbol;Acc:MGI:1923703]
ENSMUSG00000089715	114.8	88.725	99.3505	47.3299	62.7111	56.9934	100.959	55.6781	0.863561	0.000569284	0.00732302	Cbx6	chromobox 6 [Source:MGI Symbol;Acc:MGI:3512628]
ENSMUSG00000040809	123.951	33.5183	56.893	22.0873	3.48395	23.9372	71.4541	16.5028	2.11211	0.000573902	0.00737579	Chil3	chitinase-like 3 [Source:MGI Symbol;Acc:MGI:1330860]
ENSMUSG00000030731	193.829	178.436	173.227	127.265	119.616	103.728	181.83	116.869	0.636998	0.000579216	0.00743077	Syt3	synaptotagmin III [Source:MGI Symbol;Acc:MGI:99665]
ENSMUSG00000001288	79.029	86.7533	83.2167	41.0193	53.4206	37.6156	82.9997	44.0185	0.916056	0.000584057	0.00747948	Rarg	retinoic acid receptor, gamma [Source:MGI Symbol;Acc:MGI:97858]
ENSMUSG00000030759	60.7276	64.0792	55.1947	29.4497	33.6782	20.5176	60.0005	27.8818	1.10435	0.000585226	0.00748776	Far1	fatty acyl CoA reductase 1 [Source:MGI Symbol;Acc:MGI:1914670]
ENSMUSG00000044562	67.3827	57.1783	53.4964	31.5533	29.0329	13.6784	59.3525	24.7549	1.25869	0.000587384	0.00750867	Rasip1	Ras interacting protein 1 [Source:MGI Symbol;Acc:MGI:1917153]
ENSMUSG00000072596	85.6841	35.49	73.0269	28.3979	18.5811	26.2169	64.7337	24.3987	1.4096	0.000590757	0.00753833	Ear2	eosinophil-associated, ribonuclease A family, member 2 [Source:MGI Symbol;Acc:MGI:108020]
ENSMUSG00000005583	43.258	48.3058	38.2117	14.7249	23.2263	6.8392	43.2585	14.9301	1.53568	0.00059144	0.00754033	Mef2c	myocyte enhancer factor 2C [Source:MGI Symbol;Acc:MGI:99458]
ENSMUSG00000046532	310.293	410.107	298.901	218.769	240.393	192.638	339.767	217.267	0.643468	0.000592055	0.00754146	Ar	androgen receptor [Source:MGI Symbol;Acc:MGI:88064]
ENSMUSG00000032332	74.0377	106.47	57.7422	26.2944	38.3235	41.0352	79.4166	35.2177	1.1728	0.000595638	0.00756983	Col12a1	collagen, type XII, alpha 1 [Source:MGI Symbol;Acc:MGI:88448]
ENSMUSG00000056917	208.803	178.436	179.171	138.834	110.325	90.0495	188.803	113.07	0.737981	0.000595867	0.00756983	Sipa1	signal-induced proliferation associated gene 1 [Source:MGI Symbol;Acc:MGI:107576]
ENSMUSG00000100510	66.5508	67.0367	67.932	41.0193	24.3877	31.9163	67.1731	32.4411	1.04457	0.000598543	0.00759037	AV026068	expressed sequence AV026068 [Source:MGI Symbol;Acc:MGI:2142734]
ENSMUSG00000026657	95.6667	86.7533	71.3286	45.2264	46.4527	43.3149	84.5829	44.998	0.910398	0.000600699	0.00761098	Frmd4a	FERM domain containing 4A [Source:MGI Symbol;Acc:MGI:1919850]
ENSMUSG00000060002	6888.84	8369.73	6234.46	4520.53	5584.78	5019.97	7164.34	5041.76	0.506874	0.000603414	0.00763188	Chpt1	choline phosphotransferase 1 [Source:MGI Symbol;Acc:MGI:2384841]
ENSMUSG00000028955	226.273	162.663	202.098	125.161	119.616	125.385	197.011	123.387	0.677295	0.000611362	0.00771006	Vamp3	vesicle-associated membrane protein 3 [Source:MGI Symbol;Acc:MGI:1321389]
ENSMUSG00000030657	19.9652	19.7167	16.1338	3.15533	5.80659	2.27973	18.6052	3.74722	2.31822	0.000611581	0.00771006	Xylt1	xylosyltransferase 1 [Source:MGI Symbol;Acc:MGI:2451073]
ENSMUSG00000020315	1280.27	1303.27	1264.38	1059.14	987.12	982.565	1282.64	1009.61	0.344901	0.000611748	0.00771006	Sptbn1	spectrin beta, non-erythrocytic 1 [Source:MGI Symbol;Acc:MGI:98388]
ENSMUSG00000034595	103.986	82.81	119.73	66.2619	49.9366	39.8953	102.175	52.0313	0.972342	0.000621352	0.00781737	Ppp1r18	protein phosphatase 1, regulatory subunit 18 [Source:MGI Symbol;Acc:MGI:1923698]
ENSMUSG00000029722	850.186	860.633	729.419	551.13	599.24	636.046	813.413	595.472	0.450029	0.000623058	0.00782508	Agfg2	ArfGAP with FG repeats 2 [Source:MGI Symbol;Acc:MGI:2443267]
ENSMUSG00000033278	40.7624	44.3625	38.2117	18.932	17.4198	13.6784	41.1122	16.6767	1.29762	0.000625775	0.0078413	Ptprm	protein tyrosine phosphatase, receptor type, M [Source:MGI Symbol;Acc:MGI:102694]
ENSMUSG00000058070	54.0725	28.5892	38.2117	14.7249	12.7745	15.9581	40.2911	14.4858	1.48001	0.000625905	0.0078413	Eml1	echinoderm microtubule associated protein like 1 [Source:MGI Symbol;Acc:MGI:1915769]
ENSMUSG00000027465	1148	1121.88	992.656	781.469	834.987	852.621	1087.51	823.026	0.402143	0.000625991	0.0078413	Tbc1d20	TBC1 domain family, member 20 [Source:MGI Symbol;Acc:MGI:1914481]
ENSMUSG00000022206	43.258	30.5608	21.2287	6.31065	13.9358	2.27973	31.6825	7.50873	2.08418	0.000627542	0.00785386	Npr3	natriuretic peptide receptor 3 [Source:MGI Symbol;Acc:MGI:97373]
ENSMUSG00000060147	229.6	193.223	259.84	155.663	139.358	144.763	227.554	146.595	0.635455	0.000639567	0.00798344	Serpinb6a	serine (or cysteine) peptidase inhibitor, clade B, member 6a [Source:MGI Symbol;Acc:MGI:103123]
ENSMUSG00000019846	57.4	52.2492	58.5913	29.4497	29.0329	18.2379	56.0802	25.5735	1.13193	0.000640645	0.00798994	Lama4	laminin, alpha 4 [Source:MGI Symbol;Acc:MGI:109321]
ENSMUSG00000024298	464.192	645.721	524.774	418.607	321.685	287.246	544.896	342.513	0.667872	0.000642262	0.00800134	Zfp871	zinc finger protein 871 [Source:MGI Symbol;Acc:MGI:1921793]
ENSMUSG00000063060	26.6203	23.66	33.966	8.41421	11.6132	4.55947	28.0821	8.19562	1.78062	0.000642676	0.00800134	Sox7	SRY (sex determining region Y)-box 7 [Source:MGI Symbol;Acc:MGI:98369]
ENSMUSG00000039878	53.2406	67.0367	108.691	35.7604	36.0008	25.0771	76.3228	32.2794	1.24134	0.000648564	0.00806236	Slc39a5	solute carrier family 39 (metal ion transporter), member 5 [Source:MGI Symbol;Acc:MGI:1919336]
ENSMUSG00000041459	1437.5	1397.91	1252.5	1039.15	1089.32	1013.34	1362.63	1047.27	0.379738	0.000660576	0.00819572	Tardbp	TAR DNA binding protein [Source:MGI Symbol;Acc:MGI:2387629]
ENSMUSG00000040339	67.3827	45.3483	54.3456	32.605	13.9358	19.3777	55.6922	21.9729	1.33579	0.000671156	0.00829824	Fam102b	family with sequence similarity 102, member B [Source:MGI Symbol;Acc:MGI:3036259]
ENSMUSG00000028832	141.42	141.96	173.227	111.488	66.1951	52.4339	152.202	76.7057	0.984868	0.000674243	0.00832923	Stmn1	stathmin 1 [Source:MGI Symbol;Acc:MGI:96739]
ENSMUSG00000021903	89.8436	91.6825	79.8201	53.6406	13.9358	34.196	87.1154	33.9241	1.35307	0.000675302	0.00833512	Galnt15	polypeptide N-acetylgalactosaminyltransferase 15 [Source:MGI Symbol;Acc:MGI:1926004]
ENSMUSG00000000489	48.2493	44.3625	38.2117	22.0873	9.29054	18.2379	43.6078	16.5386	1.39085	0.000676226	0.0083353	Pdgfb	platelet derived growth factor, B polypeptide [Source:MGI Symbol;Acc:MGI:97528]
ENSMUSG00000030789	41.5942	22.6742	77.2726	17.8802	6.9679	13.6784	47.1803	12.8422	1.87449	0.00067648	0.0083353	Itgax	integrin alpha X [Source:MGI Symbol;Acc:MGI:96609]
ENSMUSG00000023092	123.951	88.725	82.3675	53.6406	56.9046	42.1751	98.3478	50.9067	0.951425	0.000677377	0.00833919	Fhl1	four and a half LIM domains 1 [Source:MGI Symbol;Acc:MGI:1298387]
ENSMUSG00000034855	155.562	83.7958	93.4064	57.8477	59.2272	38.7555	110.922	51.9434	1.09626	0.000683811	0.0083915	Cxcl10	chemokine (C-X-C motif) ligand 10 [Source:MGI Symbol;Acc:MGI:1352450]
ENSMUSG00000109904	24.1247	6.90083	5.94405	0	1.16132	0	12.3232	0.387106	4.95024	0.000690338	0.00844732	Gm45819	predicted gene 45819 [Source:MGI Symbol;Acc:MGI:5804934]
ENSMUSG00000041598	1201.24	1121.88	1114.93	724.673	775.76	963.188	1146.02	821.207	0.481286	0.000690983	0.00844732	Cdc42ep4	CDC42 effector protein (Rho GTPase binding) 4 [Source:MGI Symbol;Acc:MGI:1929760]
ENSMUSG00000060639	92.3392	66.0508	52.6473	32.605	29.0329	35.3359	70.3458	32.3246	1.12273	0.000697361	0.00851208	Hist1h4i	histone cluster 1, H4i [Source:MGI Symbol;Acc:MGI:2448432]
ENSMUSG00000022096	28.2841	28.5892	33.966	9.46598	13.9358	5.69934	30.2797	9.70038	1.64565	0.000712743	0.00867029	Hr	hairless [Source:MGI Symbol;Acc:MGI:96223]
ENSMUSG00000032380	216.29	143.932	123.127	90.4527	94.0667	74.0914	161.116	86.2036	0.903312	0.000718056	0.00872012	Dapk2	death-associated protein kinase 2 [Source:MGI Symbol;Acc:MGI:1341297]
ENSMUSG00000040661	1008.24	859.647	1167.58	631.065	462.204	779.669	1011.82	624.313	0.696778	0.000725508	0.00880315	Rad54l2	RAD54 like 2 (S. cerevisiae) [Source:MGI Symbol;Acc:MGI:1933196]
ENSMUSG00000034853	116.464	85.7675	43.3066	25.2426	39.4848	30.7764	81.846	31.8346	1.3651	0.000737546	0.00892796	Acot11	acyl-CoA thioesterase 11 [Source:MGI Symbol;Acc:MGI:1913736]
ENSMUSG00000026475	1927.48	654.593	866.133	57.8477	112.648	330.561	1149.4	167.019	2.78315	0.000737662	0.00892796	Rgs16	regulator of G-protein signaling 16 [Source:MGI Symbol;Acc:MGI:108407]
ENSMUSG00000031451	1099.75	1173.14	976.522	652.101	738.598	883.397	1083.14	758.032	0.515026	0.000749196	0.00904807	Gas6	growth arrest specific 6 [Source:MGI Symbol;Acc:MGI:95660]
ENSMUSG00000032350	9283	9890.87	6985.95	5217.86	6777.45	5760.89	8719.94	5918.73	0.559037	0.000757607	0.00913079	Gclc	glutamate-cysteine ligase, catalytic subunit [Source:MGI Symbol;Acc:MGI:104990]
ENSMUSG00000019880	91.5073	109.428	83.2167	47.3299	62.7111	39.8953	94.7172	49.9788	0.921607	0.000761113	0.00915764	Rspo3	R-spondin 3 [Source:MGI Symbol;Acc:MGI:1920030]
ENSMUSG00000012017	89.0117	83.7958	68.7811	43.1228	48.7753	33.0561	80.5295	41.6514	0.950792	0.000762745	0.00916189	Scarf2	scavenger receptor class F, member 2 [Source:MGI Symbol;Acc:MGI:1858430]
ENSMUSG00000050390	1941.62	1741.97	1455.44	1089.64	1185.71	1343.9	1713.01	1206.42	0.506003	0.00076586	0.00918391	C77080	expressed sequence C77080 [Source:MGI Symbol;Acc:MGI:2140651]
ENSMUSG00000003545	168.041	12.8158	5.94405	2.10355	1.16132	2.27973	62.2669	1.8482	5.07234	0.000774245	0.00926895	Fosb	FBJ osteosarcoma oncogene B [Source:MGI Symbol;Acc:MGI:95575]
ENSMUSG00000073421	539.893	354.9	459.39	340.775	222.973	246.211	451.394	269.987	0.741195	0.000775282	0.00927361	H2-Ab1	histocompatibility 2, class II antigen A, beta 1 [Source:MGI Symbol;Acc:MGI:103070]
ENSMUSG00000030747	11275.4	10104.8	9612.37	6813.4	7691.41	8547.86	10330.8	7684.22	0.427059	0.000777754	0.00929543	Dgat2	diacylglycerol O-acyltransferase 2 [Source:MGI Symbol;Acc:MGI:1915050]
ENSMUSG00000000282	227.105	187.308	216.533	139.886	147.487	94.609	210.315	127.327	0.724622	0.000790648	0.00942595	Mnt	max binding protein [Source:MGI Symbol;Acc:MGI:109150]
ENSMUSG00000021051	1472.44	1215.53	1427.42	936.08	832.665	1121.63	1371.8	963.458	0.51012	0.000796211	0.0094765	Ppp2r5e	protein phosphatase 2, regulatory subunit B', epsilon [Source:MGI Symbol;Acc:MGI:1349473]
ENSMUSG00000029781	648.87	682.197	579.969	505.904	455.236	434.289	637.012	465.143	0.452466	0.000802766	0.00953417	Fkbp9	FK506 binding protein 9 [Source:MGI Symbol;Acc:MGI:1350921]
ENSMUSG00000000628	49.0812	20.7025	27.1728	5.25888	1.16132	13.6784	32.3188	6.69953	2.27386	0.000805767	0.00955848	Hk2	hexokinase 2 [Source:MGI Symbol;Acc:MGI:1315197]
ENSMUSG00000023830	955.836	977.947	918.78	696.276	699.113	789.928	950.854	728.439	0.384414	0.000810161	0.00959472	Igf2r	insulin-like growth factor 2 receptor [Source:MGI Symbol;Acc:MGI:96435]
ENSMUSG00000023191	53.2406	49.2917	45.8541	18.932	26.7103	21.6575	49.4621	22.4332	1.14481	0.000811435	0.00960187	P3h3	prolyl 3-hydroxylase 3 [Source:MGI Symbol;Acc:MGI:1315208]
ENSMUSG00000040420	29.116	32.5325	39.91	11.5695	8.12922	15.9581	33.8528	11.8856	1.50947	0.000816965	0.00965136	Cdh18	cadherin 18 [Source:MGI Symbol;Acc:MGI:1344366]
ENSMUSG00000021367	32.4435	19.7167	14.4355	7.36243	3.48395	3.4196	22.1986	4.75533	2.21185	0.000828657	0.00978142	Edn1	endothelin 1 [Source:MGI Symbol;Acc:MGI:95283]
ENSMUSG00000027188	98.9943	65.065	56.0439	29.4497	26.7103	42.1751	73.3677	32.7784	1.165	0.000837011	0.00986379	Pamr1	peptidase domain containing associated with muscle regeneration 1 [Source:MGI Symbol;Acc:MGI:2445082]
ENSMUSG00000056148	395.145	358.843	405.044	225.08	211.36	315.743	386.344	250.728	0.6247	0.000858237	0.0100973	Rdh9	retinol dehydrogenase 9 [Source:MGI Symbol;Acc:MGI:2143528]
ENSMUSG00000028553	16984.6	13176.6	17779.5	11387.6	10570.3	12405.2	15980.2	11454.4	0.480441	0.000861035	0.0101219	Angptl3	angiopoietin-like 3 [Source:MGI Symbol;Acc:MGI:1353627]
ENSMUSG00000036905	801.105	476.158	786.312	420.71	438.978	422.891	687.858	427.526	0.687206	0.000891372	0.0104443	C1qb	complement component 1, q subcomponent, beta polypeptide [Source:MGI Symbol;Acc:MGI:88224]
ENSMUSG00000074183	219.618	34.5042	112.937	51.537	18.5811	29.6365	122.353	33.2515	1.87813	0.00089503	0.0104778	Gsta1	glutathione S-transferase, alpha 1 (Ya) [Source:MGI Symbol;Acc:MGI:1095417]
ENSMUSG00000038456	54.9044	58.1642	39.91	27.3462	19.7424	19.3777	50.9929	22.1554	1.1959	0.000895691	0.0104778	Dennd2a	DENN/MADD domain containing 2A [Source:MGI Symbol;Acc:MGI:2444961]
ENSMUSG00000042073	2315.14	2111.66	2122.87	1752.26	1537.58	1775.91	2183.22	1688.59	0.370617	0.000903092	0.0105557	Abhd14b	abhydrolase domain containing 14b [Source:MGI Symbol;Acc:MGI:1923741]
ENSMUSG00000031367	57.4	46.3342	92.5573	26.2944	31.3556	27.3568	65.4305	28.3356	1.21199	0.000904495	0.0105632	Ap1s2	adaptor-related protein complex 1, sigma 2 subunit [Source:MGI Symbol;Acc:MGI:1889383]
ENSMUSG00000094786	232.928	159.705	202.098	133.576	91.7441	125.385	198.243	116.902	0.76224	0.000905204	0.0105632	Gm14403	predicted gene 14403 [Source:MGI Symbol;Acc:MGI:3649813]
ENSMUSG00000052534	574.832	576.713	571.478	479.61	366.976	336.261	574.341	394.282	0.541386	0.000909537	0.0106051	Pbx1	pre B cell leukemia homeobox 1 [Source:MGI Symbol;Acc:MGI:97495]
ENSMUSG00000031740	57.4	34.5042	42.4575	22.0873	17.4198	6.8392	44.7872	15.4488	1.53247	0.000911299	0.010617	Mmp2	matrix metallopeptidase 2 [Source:MGI Symbol;Acc:MGI:97009]
ENSMUSG00000089827	21.629	20.7025	20.3796	3.15533	4.64527	7.97907	20.9037	5.25989	1.99983	0.000919277	0.0106926	1700023H06Rik	RIKEN cDNA 1700023H06 gene [Source:MGI Symbol;Acc:MGI:1916692]
ENSMUSG00000023232	465.855	579.67	272.577	109.385	269.426	226.834	439.367	201.881	1.12269	0.000922723	0.0107239	Serinc2	serine incorporator 2 [Source:MGI Symbol;Acc:MGI:1919132]
ENSMUSG00000023122	168.873	125.201	69.6303	54.6923	56.9046	56.9934	121.235	56.1967	1.10963	0.000924064	0.0107308	Sult1c2	sulfotransferase family, cytosolic, 1C, member 2 [Source:MGI Symbol;Acc:MGI:1916333]
ENSMUSG00000056216	1211.22	1501.42	1421.48	1041.26	992.926	1065.78	1378.04	1033.32	0.414821	0.000929252	0.0107649	Cebpg	CCAAT/enhancer binding protein (C/EBP), gamma [Source:MGI Symbol;Acc:MGI:104982]
ENSMUSG00000028036	19.9652	2.9575	25.4745	2.10355	0	0	16.1324	0.701184	4.46663	0.000932954	0.0107972	Ptgfr	prostaglandin F receptor [Source:MGI Symbol;Acc:MGI:97796]
ENSMUSG00000064346	75.7015	64.0792	65.3845	32.605	38.3235	36.4757	68.3884	35.8014	0.937135	0.000935508	0.0108112	mt-Tw	mitochondrially encoded tRNA tryptophan [Source:MGI Symbol;Acc:MGI:102471]
ENSMUSG00000008734	45.7537	55.2067	60.2896	28.3979	2.32263	4.55947	53.75	11.76	2.17578	0.000939587	0.0108495	Gprc5b	G protein-coupled receptor, family C, group 5, member B [Source:MGI Symbol;Acc:MGI:1927596]
ENSMUSG00000030159	175.528	127.173	189.36	92.5563	109.164	91.1894	164.02	97.6365	0.751951	0.000945861	0.0109132	Clec1b	C-type lectin domain family 1, member b [Source:MGI Symbol;Acc:MGI:1913287]
ENSMUSG00000009569	505.786	521.506	484.015	403.882	362.331	357.918	503.769	374.71	0.425814	0.000948613	0.0109352	Mkl2	MKL/myocardin-like 2 [Source:MGI Symbol;Acc:MGI:3050795]
ENSMUSG00000028991	1041.52	1192.86	918.78	737.295	792.018	777.389	1051.05	768.901	0.450513	0.000949296	0.0109352	Mtor	mechanistic target of rapamycin kinase [Source:MGI Symbol;Acc:MGI:1928394]
ENSMUSG00000040747	168.041	79.8525	164.735	72.5725	70.8404	56.9934	137.543	66.8021	1.04449	0.000955222	0.0109946	Cd53	CD53 antigen [Source:MGI Symbol;Acc:MGI:88341]
ENSMUSG00000029482	491.644	326.311	284.465	77.8314	124.261	263.309	367.473	155.134	1.24557	0.000987197	0.0113172	Aacs	acetoacetyl-CoA synthetase [Source:MGI Symbol;Acc:MGI:1926144]
ENSMUSG00000092274	958.331	1215.53	602.047	511.163	569.046	552.836	925.304	544.348	0.764967	0.000992349	0.0113672	Neat1	nuclear paraspeckle assembly transcript 1 (non-protein coding) [Source:MGI Symbol;Acc:MGI:1914211]
ENSMUSG00000031875	160.554	121.258	138.411	66.2619	99.8733	78.6508	140.074	81.5953	0.784381	0.00100076	0.0114544	Cmtm3	CKLF-like MARVEL transmembrane domain containing 3 [Source:MGI Symbol;Acc:MGI:2447162]
ENSMUSG00000027931	138.925	126.187	99.3505	73.6243	75.4856	62.6927	121.487	70.6009	0.782398	0.0010045	0.0114789	Npr1	natriuretic peptide receptor 1 [Source:MGI Symbol;Acc:MGI:97371]
ENSMUSG00000029084	287	176.464	212.287	133.576	128.906	144.763	225.251	135.748	0.732788	0.00102186	0.0116586	Cd38	CD38 antigen [Source:MGI Symbol;Acc:MGI:107474]
ENSMUSG00000032802	1738.64	1745.91	1227.02	1183.25	1042.86	974.586	1570.52	1066.9	0.557406	0.00102679	0.0116963	Srxn1	sulfiredoxin 1 homolog (S. cerevisiae) [Source:MGI Symbol;Acc:MGI:104971]
ENSMUSG00000022812	886.789	890.208	815.184	566.907	598.078	726.095	864.06	630.36	0.455223	0.00102957	0.0117186	Gsk3b	glycogen synthase kinase 3 beta [Source:MGI Symbol;Acc:MGI:1861437]
ENSMUSG00000044313	36.6029	17.745	7.64235	1.05178	4.64527	3.4196	20.6634	3.03888	2.78402	0.0010411	0.0118311	Mab21l3	mab-21-like 3 (C. elegans) [Source:MGI Symbol;Acc:MGI:2446273]
ENSMUSG00000026303	22.4609	25.6317	17.8321	7.36243	2.32263	6.8392	21.9749	5.50809	1.98298	0.00104701	0.0118888	Mlph	melanophilin [Source:MGI Symbol;Acc:MGI:2176380]
ENSMUSG00000029309	94.8349	62.1075	114.635	57.8477	24.3877	15.9581	90.5258	32.7312	1.46253	0.00106188	0.0120208	Sparcl1	SPARC-like 1 [Source:MGI Symbol;Acc:MGI:108110]
ENSMUSG00000047822	362.702	357.858	438.161	218.769	206.715	312.324	386.24	245.936	0.652042	0.00106333	0.0120264	Angptl8	angiopoietin-like 8 [Source:MGI Symbol;Acc:MGI:3643534]
ENSMUSG00000042195	18.3015	52.2492	6.7932	0	4.64527	4.55947	25.7813	3.06825	3.08497	0.00107687	0.0121388	Slc35f2	solute carrier family 35, member F2 [Source:MGI Symbol;Acc:MGI:1919272]
ENSMUSG00000094091	34.1073	41.405	22.927	8.41421	16.2584	4.55947	32.8131	9.74404	1.75373	0.00108447	0.0121982	Gm21885	predicted gene, 21885 [Source:MGI Symbol;Acc:MGI:5434049]
ENSMUSG00000008153	826.893	1347.63	379.57	183.009	321.685	126.525	851.366	210.406	2.01662	0.00108609	0.0122008	Clstn3	calsyntenin 3 [Source:MGI Symbol;Acc:MGI:2178323]
ENSMUSG00000038668	29.9479	27.6033	22.0779	10.5178	6.9679	7.97907	26.543	8.48824	1.63819	0.0010864	0.0122008	Lpar1	lysophosphatidic acid receptor 1 [Source:MGI Symbol;Acc:MGI:108429]
ENSMUSG00000038068	837.708	940.485	937.461	649.997	720.017	707.857	905.218	692.624	0.386255	0.0011067	0.0123801	Rnf144b	ring finger protein 144B [Source:MGI Symbol;Acc:MGI:2384986]
ENSMUSG00000038855	146.412	147.875	84.0658	69.4172	73.163	52.4339	126.118	65.0047	0.95439	0.00110777	0.0123825	Itpkb	inositol 1,4,5-trisphosphate 3-kinase B [Source:MGI Symbol;Acc:MGI:109235]
ENSMUSG00000025722	302.806	281.948	225.874	198.786	150.971	174.4	270.209	174.719	0.627303	0.00111207	0.0124015	Wdr73	WD repeat domain 73 [Source:MGI Symbol;Acc:MGI:1919218]
ENSMUSG00000004317	163.881	166.606	148.601	120.954	90.5828	80.9306	159.696	97.4892	0.708448	0.00112673	0.0125357	Clcn5	chloride channel, voltage-sensitive 5 [Source:MGI Symbol;Acc:MGI:99486]
ENSMUSG00000038388	1638.81	1700.56	1481.77	988.669	1190.35	1319.97	1607.05	1166.33	0.462668	0.00113131	0.0125464	Mpp6	membrane protein, palmitoylated 6 (MAGUK p55 subfamily member 6) [Source:MGI Symbol;Acc:MGI:1927340]
ENSMUSG00000004508	54.9044	46.3342	61.9879	27.3462	18.5811	29.6365	54.4088	25.1879	1.11109	0.00113134	0.0125464	Gab2	growth factor receptor bound protein 2-associated protein 2 [Source:MGI Symbol;Acc:MGI:1333854]
ENSMUSG00000026185	178.855	123.229	112.088	61.003	91.7441	71.8116	138.057	74.8529	0.886899	0.00113207	0.0125464	Igfbp5	insulin-like growth factor binding protein 5 [Source:MGI Symbol;Acc:MGI:96440]
ENSMUSG00000038976	182.183	145.903	232.667	108.333	116.132	113.987	186.918	112.817	0.731097	0.00113422	0.0125606	Ppp1r9b	protein phosphatase 1, regulatory subunit 9B [Source:MGI Symbol;Acc:MGI:2387581]
ENSMUSG00000019718	573.169	523.478	431.368	371.277	372.783	298.645	509.338	347.568	0.55096	0.0011379	0.0125916	L3hypdh	L-3-hydroxyproline dehydratase (trans-) [Source:MGI Symbol;Acc:MGI:1914467]
ENSMUSG00000068566	492.476	315.467	526.473	320.792	245.038	231.393	444.805	265.741	0.743445	0.00114592	0.0126705	Myadm	myeloid-associated differentiation marker [Source:MGI Symbol;Acc:MGI:1355332]
ENSMUSG00000027293	127.278	92.6683	120.579	68.3654	61.5498	69.5319	113.509	66.4824	0.774228	0.0011507	0.0127136	Ehd4	EH-domain containing 4 [Source:MGI Symbol;Acc:MGI:1919619]
ENSMUSG00000020277	918.401	755.148	894.154	681.551	582.981	624.647	855.901	629.726	0.442972	0.00115377	0.0127377	Pfkl	phosphofructokinase, liver, B-type [Source:MGI Symbol;Acc:MGI:97547]
ENSMUSG00000090124	100.658	9.85833	191.908	2.10355	4.64527	12.5385	100.808	6.42912	3.9749	0.00115853	0.0127804	Ugt1a7c	UDP glucuronosyltransferase 1 family, polypeptide A7C [Source:MGI Symbol;Acc:MGI:3032636]
ENSMUSG00000005054	705.438	615.16	748.95	500.645	513.302	530.038	689.849	514.662	0.423718	0.0011686	0.0128717	Cstb	cystatin B [Source:MGI Symbol;Acc:MGI:109514]
ENSMUSG00000038393	1999.85	2128.41	1936.06	903.475	1429.58	1563.9	2021.44	1298.98	0.638318	0.00118594	0.0130371	Txnip	thioredoxin interacting protein [Source:MGI Symbol;Acc:MGI:1889549]
ENSMUSG00000048485	19.1333	11.83	7.64235	2.10355	0	1.13987	12.8686	1.08114	3.54079	0.00118634	0.0130371	Zbtb8b	zinc finger and BTB domain containing 8b [Source:MGI Symbol;Acc:MGI:2387181]
ENSMUSG00000012123	29.9479	37.4617	15.2847	3.15533	11.6132	5.69934	27.5647	6.82261	2.02351	0.00119075	0.0130755	Crybg2	crystallin beta-gamma domain containing 2 [Source:MGI Symbol;Acc:MGI:1334463]
ENSMUSG00000031633	86.516	59.15	84.915	42.071	36.0008	42.1751	76.8603	40.0823	0.942054	0.00121081	0.0132551	Slc25a4	solute carrier family 25 (mitochondrial carrier, adenine nucleotide translocator), member 4 [Source:MGI Symbol;Acc:MGI:1353495]
ENSMUSG00000016087	57.4	41.405	51.7981	17.8802	15.0971	30.7764	50.2011	21.2512	1.24446	0.00121275	0.0132662	Fli1	Friend leukemia integration 1 [Source:MGI Symbol;Acc:MGI:95554]
ENSMUSG00000003032	54.0725	40.4192	62.8371	25.2426	22.065	25.0771	52.4429	24.1282	1.12284	0.00122103	0.0133466	Klf4	Kruppel-like factor 4 (gut) [Source:MGI Symbol;Acc:MGI:1342287]
ENSMUSG00000036046	1159.65	1350.59	1063.14	868.767	913.957	626.927	1191.12	803.217	0.568006	0.00123034	0.0134381	5031439G07Rik	RIKEN cDNA 5031439G07 gene [Source:MGI Symbol;Acc:MGI:2444899]
ENSMUSG00000022791	464.192	485.03	476.373	363.914	373.944	335.121	475.198	357.66	0.40958	0.00123851	0.013517	Tnk2	tyrosine kinase, non-receptor, 2 [Source:MGI Symbol;Acc:MGI:1858308]
ENSMUSG00000059316	879.302	886.264	786.312	655.256	678.209	632.626	850.626	655.364	0.375979	0.00124494	0.0135745	Slc27a4	solute carrier family 27 (fatty acid transporter), member 4 [Source:MGI Symbol;Acc:MGI:1347347]
ENSMUSG00000031803	50.745	30.5608	50.949	14.7249	22.065	17.098	44.0849	17.9626	1.30429	0.00124621	0.0135745	B3gnt3	UDP-GlcNAc:betaGal beta-1,3-N-acetylglucosaminyltransferase 3 [Source:MGI Symbol;Acc:MGI:2152535]
ENSMUSG00000043940	1123.88	1278.63	1246.55	1004.45	908.15	898.215	1216.35	936.937	0.375831	0.00124662	0.0135745	Wdfy3	WD repeat and FYVE domain containing 3 [Source:MGI Symbol;Acc:MGI:1096875]
ENSMUSG00000084996	13.3102	16.7592	16.983	2.10355	2.32263	4.55947	15.6841	2.99522	2.39351	0.00125366	0.0136408	Gm11419	predicted gene 11419 [Source:MGI Symbol;Acc:MGI:3651781]
ENSMUSG00000006390	539.893	540.237	594.405	433.332	423.881	416.051	558.178	424.421	0.395355	0.00125466	0.0136413	Elovl1	elongation of very long chain fatty acids (FEN1/Elo2, SUR4/Elo3, yeast)-like 1 [Source:MGI Symbol;Acc:MGI:1858959]
ENSMUSG00000029064	1365.12	1435.37	1346.75	1067.55	1084.67	1152.41	1382.42	1101.54	0.327543	0.00125907	0.0136582	Gnb1	guanine nucleotide binding protein (G protein), beta 1 [Source:MGI Symbol;Acc:MGI:95781]
ENSMUSG00000019810	203.812	213.926	162.188	115.695	142.842	102.588	193.308	120.375	0.683101	0.00126245	0.0136845	Fuca2	fucosidase, alpha-L- 2, plasma [Source:MGI Symbol;Acc:MGI:1914098]
ENSMUSG00000019850	133.933	87.7392	112.088	75.7278	36.0008	53.5738	111.253	55.1008	1.01127	0.00126397	0.0136906	Tnfaip3	tumor necrosis factor, alpha-induced protein 3 [Source:MGI Symbol;Acc:MGI:1196377]
ENSMUSG00000019920	311.125	278.005	329.47	229.287	212.521	210.875	306.2	217.561	0.493668	0.00127051	0.0137387	Lims1	LIM and senescent cell antigen-like domains 1 [Source:MGI Symbol;Acc:MGI:1195263]
ENSMUSG00000020701	49.0812	54.2208	31.4185	21.0355	16.2584	18.2379	44.9069	18.5106	1.27264	0.00127822	0.0138032	Tmem132e	transmembrane protein 132E [Source:MGI Symbol;Acc:MGI:2685490]
ENSMUSG00000020399	29.9479	14.7875	29.7202	10.5178	4.64527	2.27973	24.8185	5.81425	2.08228	0.00130149	0.0140018	Havcr2	hepatitis A virus cellular receptor 2 [Source:MGI Symbol;Acc:MGI:2159682]
ENSMUSG00000021518	1131.36	1056.81	1012.19	801.453	830.342	869.719	1066.79	833.838	0.355769	0.00131457	0.0141318	Ptdss1	phosphatidylserine synthase 1 [Source:MGI Symbol;Acc:MGI:1276575]
ENSMUSG00000028646	938.366	976.961	917.082	725.725	764.147	750.033	944.136	746.635	0.338506	0.00131929	0.014172	Rragc	Ras-related GTP binding C [Source:MGI Symbol;Acc:MGI:1858751]
ENSMUSG00000022994	712.093	826.128	599.5	516.422	506.334	499.262	712.574	507.339	0.489098	0.00133526	0.01429	Adcy6	adenylate cyclase 6 [Source:MGI Symbol;Acc:MGI:87917]
ENSMUSG00000023944	21099.9	21778	20957	18187.3	17767	16697.9	21278.3	17550.7	0.277824	0.00135074	0.0144234	Hsp90ab1	heat shock protein 90 alpha (cytosolic), class B member 1 [Source:MGI Symbol;Acc:MGI:96247]
ENSMUSG00000017781	1237.84	1164.27	1041.91	899.268	862.859	893.656	1148.01	885.261	0.374828	0.00135672	0.0144689	Pitpna	phosphatidylinositol transfer protein, alpha [Source:MGI Symbol;Acc:MGI:99887]
ENSMUSG00000024909	64.0551	23.66	45.0049	11.5695	15.0971	19.3777	44.24	15.3481	1.53632	0.00136883	0.014573	Efemp2	epidermal growth factor-containing fibulin-like extracellular matrix protein 2 [Source:MGI Symbol;Acc:MGI:1891209]
ENSMUSG00000018927	195.493	111.399	217.382	87.2974	106.841	90.0495	174.758	94.7294	0.88702	0.00137429	0.0146196	Ccl6	chemokine (C-C motif) ligand 6 [Source:MGI Symbol;Acc:MGI:98263]
ENSMUSG00000085939	24.1247	17.745	36.5134	10.5178	4.64527	6.8392	26.1277	7.33408	1.82695	0.00138685	0.0147321	Cd63-ps	CD63 antigen, pseudogene [Source:MGI Symbol;Acc:MGI:105972]
ENSMUSG00000030717	34.1073	35.49	66.2337	21.0355	9.29054	18.2379	45.277	16.188	1.48001	0.00141396	0.0149867	Nupr1	nuclear protein transcription regulator 1 [Source:MGI Symbol;Acc:MGI:1891834]
ENSMUSG00000057193	128.11	103.513	98.5013	57.8477	75.4856	59.2731	110.041	64.2021	0.780552	0.00143233	0.0151478	Slc44a2	solute carrier family 44, member 2 [Source:MGI Symbol;Acc:MGI:1915932]
ENSMUSG00000048787	331.922	279.977	367.682	222.976	197.424	246.211	326.527	222.204	0.556451	0.00144689	0.0152792	Dcun1d3	DCN1, defective in cullin neddylation 1, domain containing 3 (S. cerevisiae) [Source:MGI Symbol;Acc:MGI:2679003]
ENSMUSG00000043252	1207.06	1388.05	1301.75	1040.21	1039.38	903.915	1298.95	994.5	0.384788	0.00145046	0.0153036	Tmem64	transmembrane protein 64 [Source:MGI Symbol;Acc:MGI:2140359]
ENSMUSG00000037876	813.583	931.613	894.154	736.243	621.305	561.954	879.783	639.834	0.458418	0.00146403	0.0154148	Jmjd1c	jumonji domain containing 1C [Source:MGI Symbol;Acc:MGI:1918614]
ENSMUSG00000037820	2033.13	1825.76	1782.36	1599.75	1119.51	1283.49	1880.42	1334.25	0.494674	0.00146923	0.0154582	Tgm2	transglutaminase 2, C polypeptide [Source:MGI Symbol;Acc:MGI:98731]
ENSMUSG00000028961	663.012	487.002	593.556	349.19	415.752	438.849	581.19	401.263	0.536174	0.00147782	0.0155372	Pgd	phosphogluconate dehydrogenase [Source:MGI Symbol;Acc:MGI:97553]
ENSMUSG00000021133	1614.69	1435.37	2166.18	1257.92	960.41	1241.32	1738.75	1153.22	0.592446	0.00148797	0.0156195	Susd6	sushi domain containing 6 [Source:MGI Symbol;Acc:MGI:2444661]
ENSMUSG00000042066	69.0464	88.725	69.6303	27.3462	51.098	35.3359	75.8006	37.9267	1.0016	0.00149001	0.0156195	Tmcc2	transmembrane and coiled-coil domains 2 [Source:MGI Symbol;Acc:MGI:1916125]
ENSMUSG00000042804	19.9652	9.85833	24.6253	4.2071	2.32263	4.55947	18.1496	3.6964	2.29722	0.00149385	0.0156483	Gpr153	G protein-coupled receptor 153 [Source:MGI Symbol;Acc:MGI:1916157]
ENSMUSG00000000247	49.0812	47.32	46.7032	30.5015	15.0971	14.8183	47.7015	20.139	1.2347	0.00151525	0.0158493	Lhx2	LIM homeobox protein 2 [Source:MGI Symbol;Acc:MGI:96785]
ENSMUSG00000047867	143.916	125.201	100.2	68.3654	75.4856	76.3711	123.106	73.4074	0.746974	0.00153251	0.0159948	Gimap6	GTPase, IMAP family member 6 [Source:MGI Symbol;Acc:MGI:1918876]
ENSMUSG00000036943	88.1798	54.2208	87.4624	42.071	34.8395	39.8953	76.621	38.9353	0.979522	0.00154054	0.0160669	Rab8b	RAB8B, member RAS oncogene family [Source:MGI Symbol;Acc:MGI:2442982]
ENSMUSG00000044456	598.957	548.123	546.003	427.021	448.269	418.331	564.361	431.207	0.388814	0.00154741	0.0161152	Rin3	Ras and Rab interactor 3 [Source:MGI Symbol;Acc:MGI:2385708]
ENSMUSG00000055782	754.519	465.313	731.118	514.318	199.747	200.617	650.317	304.894	1.09197	0.00155119	0.0161427	Abcd2	ATP-binding cassette, sub-family D (ALD), member 2 [Source:MGI Symbol;Acc:MGI:1349467]
ENSMUSG00000040473	14.9739	6.90083	16.1338	2.10355	1.16132	1.13987	12.6695	1.46825	3.10256	0.00155239	0.0161435	Cfap69	cilia and flagella associated protein 69 [Source:MGI Symbol;Acc:MGI:2443778]
ENSMUSG00000025969	486.653	502.775	247.103	126.213	299.62	155.022	412.177	193.618	1.09088	0.00155797	0.0161781	Nrp2	neuropilin 2 [Source:MGI Symbol;Acc:MGI:1100492]
ENSMUSG00000035901	819.406	829.086	828.77	658.412	606.208	677.081	825.754	647.233	0.351148	0.00158419	0.0164147	Dennd5a	DENN/MADD domain containing 5A [Source:MGI Symbol;Acc:MGI:1201681]
ENSMUSG00000056091	6404.68	4805.94	7845.29	4271.26	3797.51	4668.9	6351.97	4245.89	0.581228	0.00159138	0.0164772	St3gal5	ST3 beta-galactoside alpha-2,3-sialyltransferase 5 [Source:MGI Symbol;Acc:MGI:1339963]
ENSMUSG00000026643	483.325	518.548	404.195	308.17	328.653	362.478	468.69	333.1	0.492331	0.00161164	0.0166389	Nmt2	N-myristoyltransferase 2 [Source:MGI Symbol;Acc:MGI:1202298]
ENSMUSG00000058427	36.6029	3.94333	9.34064	2.10355	1.16132	1.13987	16.629	1.46825	3.49686	0.00164475	0.0169319	Cxcl2	chemokine (C-X-C motif) ligand 2 [Source:MGI Symbol;Acc:MGI:1340094]
ENSMUSG00000031299	2333.44	2286.15	1993.8	1669.17	1743.14	1782.75	2204.46	1731.69	0.348252	0.00168156	0.0172568	Pdha1	pyruvate dehydrogenase E1 alpha 1 [Source:MGI Symbol;Acc:MGI:97532]
ENSMUSG00000039585	113.136	110.413	140.959	84.1421	65.0338	70.6718	121.503	73.2825	0.728321	0.00172285	0.0176346	Myo9a	myosin IXa [Source:MGI Symbol;Acc:MGI:107735]
ENSMUSG00000039157	765.334	868.519	436.463	316.584	498.205	344.24	690.105	386.343	0.837001	0.00172426	0.0176364	Fam102a	family with sequence similarity 102, member A [Source:MGI Symbol;Acc:MGI:2138935]
ENSMUSG00000031799	430.916	307.58	378.721	287.135	238.07	194.917	372.406	240.041	0.633649	0.00172599	0.0176415	Tpm4	tropomyosin 4 [Source:MGI Symbol;Acc:MGI:2449202]
ENSMUSG00000090523	225.441	159.705	114.635	106.229	82.4535	80.9306	166.594	89.8711	0.889474	0.00173092	0.0176793	Gypc	glycophorin C [Source:MGI Symbol;Acc:MGI:1098566]
ENSMUSG00000079164	220.449	266.175	120.579	87.2974	128.906	96.8887	202.401	104.364	0.955335	0.0017662	0.0180012	Tlr5	toll-like receptor 5 [Source:MGI Symbol;Acc:MGI:1858171]
ENSMUSG00000038256	104.817	93.6542	133.316	67.3136	66.1951	62.6927	110.596	65.4005	0.759808	0.0017702	0.0180292	Bcl9	B cell CLL/lymphoma 9 [Source:MGI Symbol;Acc:MGI:1924828]
ENSMUSG00000026395	186.342	128.158	220.779	106.229	101.035	110.567	178.426	105.944	0.754579	0.00177517	0.0180669	Ptprc	protein tyrosine phosphatase, receptor type, C [Source:MGI Symbol;Acc:MGI:97810]
ENSMUSG00000025277	880.134	1098.22	664.884	493.283	680.532	484.443	881.079	552.753	0.672449	0.00179439	0.0182166	Abhd6	abhydrolase domain containing 6 [Source:MGI Symbol;Acc:MGI:1913332]
ENSMUSG00000020520	206.307	154.776	174.925	129.368	96.3893	113.987	178.669	113.248	0.657749	0.00179497	0.0182166	Galnt10	polypeptide N-acetylgalactosaminyltransferase 10 [Source:MGI Symbol;Acc:MGI:1890480]
ENSMUSG00000032020	29.116	27.6033	28.8711	12.6213	6.9679	11.3987	28.5301	10.3293	1.46011	0.00179906	0.0182452	Ubash3b	ubiquitin associated and SH3 domain containing, B [Source:MGI Symbol;Acc:MGI:1920078]
ENSMUSG00000067336	783.635	883.307	776.972	598.46	634.079	652.004	814.638	628.181	0.374579	0.00180278	0.01827	Bmpr2	bone morphogenetic protein receptor, type II (serine/threonine kinase) [Source:MGI Symbol;Acc:MGI:1095407]
ENSMUSG00000019817	40.7624	23.66	38.2117	14.7249	10.4519	13.6784	34.2114	12.9517	1.40333	0.0018062	0.0182917	Plagl1	pleiomorphic adenoma gene-like 1 [Source:MGI Symbol;Acc:MGI:1100874]
ENSMUSG00000063428	363.534	364.758	295.504	246.116	256.651	191.498	341.265	231.421	0.559564	0.00181384	0.0183432	Ddo	D-aspartate oxidase [Source:MGI Symbol;Acc:MGI:1925528]
ENSMUSG00000039081	35.771	28.5892	20.3796	10.5178	10.4519	7.97907	28.2466	9.64956	1.54849	0.00182973	0.0184909	Zfp503	zinc finger protein 503 [Source:MGI Symbol;Acc:MGI:1353644]
ENSMUSG00000015340	247.902	128.158	238.611	133.576	109.164	85.49	204.89	109.41	0.905965	0.00183699	0.0185332	Cybb	cytochrome b-245, beta polypeptide [Source:MGI Symbol;Acc:MGI:88574]
ENSMUSG00000031465	29.9479	23.66	18.6813	11.5695	1.16132	3.4196	24.0964	5.38348	2.13814	0.00184039	0.0185332	Angpt2	angiopoietin 2 [Source:MGI Symbol;Acc:MGI:1202890]
ENSMUSG00000001774	945.853	977.947	1052.95	820.385	769.953	672.522	992.248	754.287	0.395246	0.00185348	0.0186388	Chordc1	cysteine and histidine-rich domain (CHORD)-containing, zinc-binding protein 1 [Source:MGI Symbol;Acc:MGI:1914167]
ENSMUSG00000059173	30.7797	36.4758	33.1168	13.6731	13.9358	13.6784	33.4575	13.7624	1.27973	0.00186513	0.0187166	Pde1a	phosphodiesterase 1A, calmodulin-dependent [Source:MGI Symbol;Acc:MGI:1201792]
ENSMUSG00000029765	36.6029	27.6033	27.1728	15.7766	9.29054	6.8392	30.4597	10.6355	1.51002	0.00187335	0.0187859	Plxna4	plexin A4 [Source:MGI Symbol;Acc:MGI:2179061]
ENSMUSG00000035441	398.473	352.928	347.302	299.756	240.393	230.253	366.234	256.801	0.511096	0.00190073	0.0190206	Myo1d	myosin ID [Source:MGI Symbol;Acc:MGI:107728]
ENSMUSG00000000031	12.4783	2.9575	62.8371	5.25888	0	1.13987	26.0909	2.13292	3.58777	0.00191083	0.019095	H19	H19, imprinted maternally expressed transcript [Source:MGI Symbol;Acc:MGI:95891]
ENSMUSG00000042190	51.5769	42.3908	39.91	22.0873	19.7424	20.5176	44.6259	20.7824	1.10247	0.00191876	0.0191609	Cmklr1	chemokine-like receptor 1 [Source:MGI Symbol;Acc:MGI:109603]
ENSMUSG00000035686	2294.34	510.662	354.945	80.9867	155.617	229.113	1053.31	155.239	2.76267	0.00192677	0.0192108	Thrsp	thyroid hormone responsive [Source:MGI Symbol;Acc:MGI:109126]
ENSMUSG00000032744	43.258	31.5467	37.3626	21.0355	8.12922	13.6784	37.3891	14.281	1.38108	0.00194136	0.0193327	Heyl	hairy/enhancer-of-split related with YRPW motif-like [Source:MGI Symbol;Acc:MGI:1860511]
ENSMUSG00000045377	47.4174	33.5183	33.966	21.0355	12.7745	12.5385	38.3006	15.4495	1.30504	0.00196549	0.0195323	Tmem88	transmembrane protein 88 [Source:MGI Symbol;Acc:MGI:1914270]
ENSMUSG00000017707	6300.69	6047.1	6784.7	5218.91	4831.08	5357.38	6377.5	5135.79	0.312442	0.00197242	0.0195875	Serinc3	serine incorporator 3 [Source:MGI Symbol;Acc:MGI:1349457]
ENSMUSG00000036208	126.446	127.173	104.445	72.5725	77.8083	74.0914	119.355	74.824	0.673254	0.00202044	0.0199813	Nepro	nucleolus and neural progenitor protein [Source:MGI Symbol;Acc:MGI:2384836]
ENSMUSG00000015745	123.119	92.6683	96.803	43.1228	53.4206	75.2312	104.197	57.2582	0.868155	0.00202344	0.0199834	Plekho1	pleckstrin homology domain containing, family O member 1 [Source:MGI Symbol;Acc:MGI:1914470]
ENSMUSG00000005233	108.977	120.272	102.747	57.8477	78.9696	64.9724	110.665	67.2632	0.719484	0.002036	0.0200936	Spc25	SPC25, NDC80 kinetochore complex component, homolog (S. cerevisiae) [Source:MGI Symbol;Acc:MGI:1913692]
ENSMUSG00000037613	14.9739	12.8158	22.927	1.05178	1.16132	6.8392	16.9056	3.01743	2.50056	0.00205591	0.020203	Tnfrsf23	tumor necrosis factor receptor superfamily, member 23 [Source:MGI Symbol;Acc:MGI:1930269]
ENSMUSG00000071719	143.084	154.776	60.2896	47.3299	66.1951	50.1541	119.383	54.5597	1.12944	0.00206457	0.0202639	Tmem28	transmembrane protein 28 [Source:MGI Symbol;Acc:MGI:3648377]
ENSMUSG00000024679	49.0812	33.5183	69.6303	19.9837	23.2263	22.7973	50.7433	22.0025	1.21163	0.00209892	0.0205447	Ms4a6d	membrane-spanning 4-domains, subfamily A, member 6D [Source:MGI Symbol;Acc:MGI:1916024]
ENSMUSG00000014852	83.1885	57.1783	62.8371	26.2944	45.2914	28.4967	67.7346	33.3608	1.02847	0.00210301	0.0205707	Adamts13	a disintegrin-like and metallopeptidase (reprolysin type) with thrombospondin type 1 motif, 13 [Source:MGI Symbol;Acc:MGI:2685556]
ENSMUSG00000056429	5979.59	7355.3	6425.51	5331.45	5149.28	4187.87	6586.8	4889.53	0.429742	0.00211352	0.0206454	Tgoln1	trans-golgi network protein [Source:MGI Symbol;Acc:MGI:105080]
ENSMUSG00000029171	112.304	73.9375	91.7082	55.7441	37.1622	56.9934	92.65	49.9665	0.891537	0.00211809	0.0206759	Pgm1	phosphoglucomutase 1 [Source:MGI Symbol;Acc:MGI:97564]
ENSMUSG00000070565	146.412	182.379	173.227	95.7116	130.068	85.49	167.339	103.756	0.689801	0.00214441	0.0208901	Rasal2	RAS protein activator like 2 [Source:MGI Symbol;Acc:MGI:2443881]
ENSMUSG00000006342	40.7624	28.5892	62.8371	22.0873	10.4519	17.098	44.0629	16.5457	1.41082	0.00216232	0.0210257	Susd2	sushi domain containing 2 [Source:MGI Symbol;Acc:MGI:1918983]
ENSMUSG00000026536	44.9218	21.6883	22.927	8.41421	8.12922	12.5385	29.8457	9.69399	1.62865	0.00217171	0.0210987	Ifi211	interferon activated gene 211 [Source:MGI Symbol;Acc:MGI:3041120]
ENSMUSG00000039377	79.8609	90.6967	67.932	47.3299	44.1301	43.3149	79.4965	44.925	0.81987	0.00217345	0.0211013	Hlx	H2.0-like homeobox [Source:MGI Symbol;Acc:MGI:96109]
ENSMUSG00000052331	54.0725	69.9942	64.5354	35.7604	33.6782	30.7764	62.8673	33.405	0.908524	0.00223088	0.0216059	Ankrd44	ankyrin repeat domain 44 [Source:MGI Symbol;Acc:MGI:3045243]
ENSMUSG00000021036	427.589	383.489	389.76	308.17	263.619	312.324	400.279	294.704	0.441669	0.00225521	0.0218204	Sptlc2	serine palmitoyltransferase, long chain base subunit 2 [Source:MGI Symbol;Acc:MGI:108074]
ENSMUSG00000024542	59.0638	49.2917	65.3845	33.6568	17.4198	31.9163	57.9133	27.6643	1.06343	0.00225666	0.0218204	Cep192	centrosomal protein 192 [Source:MGI Symbol;Acc:MGI:1918049]
ENSMUSG00000048911	182.183	257.303	135.864	107.281	127.745	83.2103	191.783	106.079	0.852361	0.0022674	0.0219095	Rnf24	ring finger protein 24 [Source:MGI Symbol;Acc:MGI:1261771]
ENSMUSG00000034593	31.6116	18.7308	39.0609	11.5695	10.4519	9.11894	29.8011	10.3801	1.52522	0.00227278	0.0219467	Myo5a	myosin VA [Source:MGI Symbol;Acc:MGI:105976]
ENSMUSG00000024678	63.2232	63.0933	43.3066	25.2426	31.3556	27.3568	56.5411	27.985	1.01506	0.00227712	0.0219738	Ms4a4d	membrane-spanning 4-domains, subfamily A, member 4D [Source:MGI Symbol;Acc:MGI:1913857]
ENSMUSG00000036057	400.137	448.554	405.044	306.067	301.943	331.701	417.912	313.237	0.415111	0.00229096	0.0220883	Ptpn23	protein tyrosine phosphatase, non-receptor type 23 [Source:MGI Symbol;Acc:MGI:2144837]
ENSMUSG00000011877	290.328	268.147	295.504	188.268	220.65	208.596	284.659	205.838	0.469763	0.00229207	0.0220883	Git1	G protein-coupled receptor kinase-interactor 1 [Source:MGI Symbol;Acc:MGI:1927140]
ENSMUSG00000059901	31.6116	17.745	23.7762	8.41421	5.80659	9.11894	24.3776	7.77991	1.65001	0.00230821	0.0221991	Adamts14	a disintegrin-like and metallopeptidase (reprolysin type) with thrombospondin type 1 motif, 14 [Source:MGI Symbol;Acc:MGI:2179942]
ENSMUSG00000027962	420.934	218.855	591.008	271.358	113.809	183.519	410.266	189.562	1.11348	0.00231115	0.0222124	Vcam1	vascular cell adhesion molecule 1 [Source:MGI Symbol;Acc:MGI:98926]
ENSMUSG00000032135	110.641	67.0367	128.222	63.1065	46.4527	19.3777	101.966	42.979	1.24497	0.00235858	0.0225514	Mcam	melanoma cell adhesion molecule [Source:MGI Symbol;Acc:MGI:1933966]
ENSMUSG00000036872	27.4522	34.5042	17.8321	11.5695	5.80659	7.97907	26.5962	8.45173	1.6408	0.00235913	0.0225514	Abcc12	ATP-binding cassette, sub-family C (CFTR/MRP), member 12 [Source:MGI Symbol;Acc:MGI:2441679]
ENSMUSG00000040511	267.867	231.671	202.098	128.317	145.165	182.379	233.878	151.953	0.623676	0.00237127	0.0226384	Pvr	poliovirus receptor [Source:MGI Symbol;Acc:MGI:107741]
ENSMUSG00000032369	501.626	404.192	363.436	294.497	247.361	322.582	423.085	288.147	0.554268	0.00238477	0.022737	Plscr1	phospholipid scramblase 1 [Source:MGI Symbol;Acc:MGI:893575]
ENSMUSG00000036862	41.5942	33.5183	45.8541	21.0355	19.7424	10.2588	40.3222	17.0122	1.24427	0.0024317	0.023123	Dchs1	dachsous cadherin related 1 [Source:MGI Symbol;Acc:MGI:2685011]
ENSMUSG00000021710	778.644	826.128	682.716	535.354	624.789	559.675	762.496	573.272	0.411449	0.00243817	0.0231691	Nln	neurolysin (metallopeptidase M3 family) [Source:MGI Symbol;Acc:MGI:1923055]
ENSMUSG00000038260	39.0986	38.4475	32.2677	13.6731	17.4198	17.098	36.6046	16.0636	1.19079	0.00246525	0.0233728	Trpm4	transient receptor potential cation channel, subfamily M, member 4 [Source:MGI Symbol;Acc:MGI:1915917]
ENSMUSG00000030579	220.449	116.328	222.477	103.074	116.132	94.609	186.418	104.605	0.83656	0.00247593	0.0234501	Tyrobp	TYRO protein tyrosine kinase binding protein [Source:MGI Symbol;Acc:MGI:1277211]
ENSMUSG00000048960	92.3392	153.79	77.2726	35.7604	69.679	49.0143	107.801	51.4846	1.06626	0.00248	0.0234618	Prex2	phosphatidylinositol-3,4,5-trisphosphate-dependent Rac exchange factor 2 [Source:MGI Symbol;Acc:MGI:1923385]
ENSMUSG00000003949	1275.28	1067.66	850.848	594.253	792.018	771.69	1064.59	719.321	0.56611	0.00248115	0.0234618	Hlf	hepatic leukemia factor [Source:MGI Symbol;Acc:MGI:96108]
ENSMUSG00000057137	99.8262	138.017	73.0269	61.003	49.9366	54.7136	103.623	55.2178	0.903099	0.00248345	0.0234618	Tmem140	transmembrane protein 140 [Source:MGI Symbol;Acc:MGI:1915737]
ENSMUSG00000035273	71.5421	69.0083	61.9879	33.6568	46.4527	22.7973	67.5128	34.3023	0.978149	0.0024837	0.0234618	Hpse	heparanase [Source:MGI Symbol;Acc:MGI:1343124]
ENSMUSG00000032875	59.8957	49.2917	59.4405	37.8639	23.2263	17.098	56.2093	26.0628	1.10349	0.00248613	0.0234692	Arhgef17	Rho guanine nucleotide exchange factor (GEF) 17 [Source:MGI Symbol;Acc:MGI:2673002]
ENSMUSG00000047330	32.4435	13.8017	10.1898	6.31065	0	2.27973	18.8117	2.86346	2.69038	0.00248963	0.0234713	Kcne4	potassium voltage-gated channel, Isk-related subfamily, gene 4 [Source:MGI Symbol;Acc:MGI:1891125]
ENSMUSG00000017765	389.322	427.852	382.117	306.067	262.458	314.603	399.764	294.376	0.440068	0.00250755	0.0235782	Slc12a4	solute carrier family 12, member 4 [Source:MGI Symbol;Acc:MGI:1309465]
ENSMUSG00000019843	143.916	95.6258	88.3116	56.7959	56.9046	69.5319	109.284	61.0774	0.841936	0.00252146	0.0236782	Fyn	Fyn proto-oncogene [Source:MGI Symbol;Acc:MGI:95602]
ENSMUSG00000025059	4027.99	4276.55	5029.51	3398.29	3622.15	2726.56	4444.68	3249	0.452094	0.00254128	0.0238484	Gk	glycerol kinase [Source:MGI Symbol;Acc:MGI:106594]
ENSMUSG00000017723	287	252.373	185.964	179.854	120.777	144.763	241.779	148.465	0.701629	0.00254557	0.0238731	Wfdc2	WAP four-disulfide core domain 2 [Source:MGI Symbol;Acc:MGI:1914951]
ENSMUSG00000029570	53.2406	52.2492	59.4405	15.7766	31.3556	31.9163	54.9768	26.3495	1.06881	0.00256053	0.0239932	Lfng	LFNG O-fucosylpeptide 3-beta-N-acetylglucosaminyltransferase [Source:MGI Symbol;Acc:MGI:1095413]
ENSMUSG00000068686	104.817	97.5975	78.1218	34.7086	60.3885	58.1332	93.5122	51.0768	0.876691	0.0025991	0.0242798	Cd59b	CD59b antigen [Source:MGI Symbol;Acc:MGI:1888996]
ENSMUSG00000038844	284.505	337.155	270.03	214.562	197.424	221.134	297.23	211.04	0.492051	0.00262188	0.0244447	Kif16b	kinesin family member 16B [Source:MGI Symbol;Acc:MGI:1098240]
ENSMUSG00000020131	290.328	218.855	165.584	123.058	160.262	117.406	224.922	133.575	0.753062	0.00262737	0.02448	Pcsk4	proprotein convertase subtilisin/kexin type 4 [Source:MGI Symbol;Acc:MGI:97514]
ENSMUSG00000034377	679.65	748.248	635.164	531.147	512.141	545.996	687.687	529.761	0.375552	0.00264299	0.0245935	Tulp4	tubby like protein 4 [Source:MGI Symbol;Acc:MGI:1916092]
ENSMUSG00000072812	11.6464	22.6742	17.8321	4.2071	2.32263	5.69934	17.3842	4.07636	2.08386	0.0026465	0.0245984	Ahnak2	AHNAK nucleoprotein 2 [Source:MGI Symbol;Acc:MGI:2144831]
ENSMUSG00000044864	207.971	198.153	171.528	128.317	140.519	127.665	192.551	132.167	0.543147	0.00265043	0.0246149	Ankrd50	ankyrin repeat domain 50 [Source:MGI Symbol;Acc:MGI:2139777]
ENSMUSG00000021223	34.9392	37.4617	33.1168	7.36243	22.065	10.2588	35.1726	13.2288	1.42017	0.00267179	0.0247811	Papln	papilin, proteoglycan-like sulfated glycoprotein [Source:MGI Symbol;Acc:MGI:2386139]
ENSMUSG00000047843	1006.58	824.157	728.57	592.15	648.015	620.088	853.103	620.084	0.460738	0.00270395	0.0250146	Bri3	brain protein I3 [Source:MGI Symbol;Acc:MGI:1933174]
ENSMUSG00000039997	194.661	139.003	168.981	85.1938	128.906	54.7136	167.548	89.6046	0.905181	0.00277534	0.025544	Ifi203	interferon activated gene 203 [Source:MGI Symbol;Acc:MGI:96428]
ENSMUSG00000027004	49.9131	25.6317	30.5694	16.8284	13.9358	4.55947	35.3714	11.7746	1.58459	0.00279136	0.0256741	Frzb	frizzled-related protein [Source:MGI Symbol;Acc:MGI:892032]
ENSMUSG00000039384	124.783	87.7392	71.3286	57.8477	49.9366	45.5947	94.6168	51.1263	0.887753	0.00282067	0.0259104	Dusp10	dual specificity phosphatase 10 [Source:MGI Symbol;Acc:MGI:1927070]
ENSMUSG00000035258	91.5073	54.2208	49.2507	21.0355	41.8074	22.7973	64.9929	28.5468	1.19349	0.0028313	0.0259868	Abi3bp	ABI gene family, member 3 (NESH) binding protein [Source:MGI Symbol;Acc:MGI:2444583]
ENSMUSG00000028439	95.6667	115.343	80.6692	54.6923	63.8725	52.4339	97.2262	56.9996	0.76841	0.00283262	0.0259868	Fam219a	family with sequence similarity 219, member A [Source:MGI Symbol;Acc:MGI:1919151]
ENSMUSG00000033542	675.49	605.302	569.779	505.904	441.301	450.247	616.857	465.817	0.404771	0.00284477	0.0260649	Arhgef5	Rho guanine nucleotide exchange factor (GEF) 5 [Source:MGI Symbol;Acc:MGI:1858952]
ENSMUSG00000031561	535.734	473.2	344.755	273.462	308.91	324.862	451.229	302.411	0.57772	0.00289764	0.0264817	Tenm3	teneurin transmembrane protein 3 [Source:MGI Symbol;Acc:MGI:1345183]
ENSMUSG00000020536	144.748	135.059	166.433	108.333	95.228	88.9096	148.747	97.4902	0.609374	0.00290349	0.0265182	Llgl1	LLGL1 scribble cell polarity complex component [Source:MGI Symbol;Acc:MGI:102682]
ENSMUSG00000030761	239.583	214.912	219.93	171.439	149.81	158.442	224.808	159.897	0.491285	0.00291466	0.0265864	Myo7a	myosin VIIA [Source:MGI Symbol;Acc:MGI:104510]
ENSMUSG00000024098	1192.09	1191.87	1063.14	915.045	903.505	933.551	1149.03	917.367	0.324622	0.00291467	0.0265864	Twsg1	twisted gastrulation BMP signaling modulator 1 [Source:MGI Symbol;Acc:MGI:2137520]
ENSMUSG00000052435	295.319	382.503	214.835	145.145	167.23	218.854	297.552	177.076	0.748185	0.00292116	0.0266287	Cebpe	CCAAT/enhancer binding protein (C/EBP), epsilon [Source:MGI Symbol;Acc:MGI:103572]
ENSMUSG00000020589	89.8436	65.065	75.5743	50.4852	42.9687	26.2169	76.8276	39.8903	0.944597	0.00292493	0.0266461	Fam49a	family with sequence similarity 49, member A [Source:MGI Symbol;Acc:MGI:1261783]
ENSMUSG00000028381	444.226	457.427	477.222	361.811	330.975	364.757	459.625	352.515	0.382384	0.00294162	0.0267471	Ugcg	UDP-glucose ceramide glucosyltransferase [Source:MGI Symbol;Acc:MGI:1332243]
ENSMUSG00000045333	34.1073	40.4192	10.1898	2.10355	12.7745	2.27973	28.2387	5.71926	2.31462	0.00297395	0.0270239	Zfp423	zinc finger protein 423 [Source:MGI Symbol;Acc:MGI:1891217]
ENSMUSG00000004846	450.882	457.427	450.898	298.704	353.041	368.177	453.069	339.974	0.415309	0.00298122	0.0270557	Plod3	procollagen-lysine, 2-oxoglutarate 5-dioxygenase 3 [Source:MGI Symbol;Acc:MGI:1347008]
ENSMUSG00000042821	25.7884	19.7167	22.0779	10.5178	3.48395	6.8392	22.5277	6.94697	1.68642	0.00298603	0.0270822	Snai1	snail family zinc finger 1 [Source:MGI Symbol;Acc:MGI:98330]
ENSMUSG00000068522	13.3102	13.8017	14.4355	3.15533	2.32263	3.4196	13.8491	2.96585	2.22028	0.00299964	0.0271883	Aard	alanine and arginine rich domain containing protein [Source:MGI Symbol;Acc:MGI:2181621]
ENSMUSG00000031665	593.134	578.684	726.023	524.836	428.526	394.394	632.614	449.252	0.493382	0.00301132	0.027277	Sall1	spalt like transcription factor 1 [Source:MGI Symbol;Acc:MGI:1889585]
ENSMUSG00000003154	240.415	237.586	241.158	165.129	174.198	183.519	239.72	174.282	0.460773	0.00301701	0.0272997	Foxj2	forkhead box J2 [Source:MGI Symbol;Acc:MGI:1926805]
ENSMUSG00000040596	257.052	316.453	243.706	221.925	156.778	149.323	272.404	176.008	0.626719	0.00301763	0.0272997	Pogk	pogo transposable element with KRAB domain [Source:MGI Symbol;Acc:MGI:1918842]
ENSMUSG00000048612	59.8957	32.5325	90.0099	35.7604	8.12922	15.9581	60.8127	19.9492	1.60207	0.00303377	0.0273938	Myof	myoferlin [Source:MGI Symbol;Acc:MGI:1919192]
ENSMUSG00000028878	340.241	315.467	333.716	259.789	235.747	245.071	329.808	246.869	0.41786	0.00305708	0.0275869	Fam76a	family with sequence similarity 76, member A [Source:MGI Symbol;Acc:MGI:2385211]
ENSMUSG00000047492	1489.91	2117.57	1100.5	759.382	1178.74	910.754	1569.32	949.624	0.724633	0.00308182	0.0277578	Inhbe	inhibin beta-E [Source:MGI Symbol;Acc:MGI:109269]
ENSMUSG00000007656	1187.93	1183	919.629	639.48	844.278	846.921	1096.85	776.893	0.497903	0.00311189	0.0279934	Arpp19	cAMP-regulated phosphoprotein 19 [Source:MGI Symbol;Acc:MGI:1891691]
ENSMUSG00000026797	39.9305	55.2067	32.2677	17.8802	19.7424	19.3777	42.4683	19.0001	1.15641	0.00312483	0.0280921	Stxbp1	syntaxin binding protein 1 [Source:MGI Symbol;Acc:MGI:107363]
ENSMUSG00000042439	68.2145	54.2208	49.2507	17.8802	30.1943	35.3359	57.2287	27.8034	1.04828	0.00315207	0.0282838	Zfp532	zinc finger protein 532 [Source:MGI Symbol;Acc:MGI:3036282]
ENSMUSG00000035566	26.6203	19.7167	27.1728	10.5178	9.29054	5.69934	24.5033	8.50254	1.5262	0.0031795	0.0285025	Pcdh17	protocadherin 17 [Source:MGI Symbol;Acc:MGI:2684924]
ENSMUSG00000053318	20.7971	10.8442	11.8881	2.10355	3.48395	3.4196	14.5098	3.00237	2.28614	0.00318043	0.0285025	Slamf8	SLAM family member 8 [Source:MGI Symbol;Acc:MGI:1921998]
ENSMUSG00000032966	1217.05	1158.35	1159.94	948.702	912.796	998.524	1178.45	953.34	0.305949	0.00319896	0.0286507	Fkbp1a	FK506 binding protein 1a [Source:MGI Symbol;Acc:MGI:95541]
ENSMUSG00000028773	8.31885	21.6883	8.4915	2.10355	1.16132	2.27973	12.8329	1.8482	2.77988	0.00321126	0.0287429	Fabp3	fatty acid binding protein 3, muscle and heart [Source:MGI Symbol;Acc:MGI:95476]
ENSMUSG00000025417	588.974	627.976	584.215	480.661	468.011	470.765	600.388	473.146	0.342885	0.00323055	0.0288975	Pip4k2c	phosphatidylinositol-5-phosphate 4-kinase, type II, gamma [Source:MGI Symbol;Acc:MGI:2152214]
ENSMUSG00000014226	763.67	807.398	680.169	591.098	602.724	534.598	750.412	576.14	0.380627	0.00326502	0.0291876	Cacybp	calcyclin binding protein [Source:MGI Symbol;Acc:MGI:1270839]
ENSMUSG00000027490	99.8262	78.8667	82.3675	47.3299	47.614	59.2731	87.0201	51.4057	0.762348	0.00326876	0.0292028	E2f1	E2F transcription factor 1 [Source:MGI Symbol;Acc:MGI:101941]
ENSMUSG00000032449	67.3827	64.0792	60.2896	41.0193	29.0329	35.3359	63.9171	35.1294	0.86001	0.00327774	0.0292648	Slc25a36	solute carrier family 25, member 36 [Source:MGI Symbol;Acc:MGI:1924909]
ENSMUSG00000074305	261.212	245.473	208.891	156.715	182.327	161.861	238.525	166.968	0.515255	0.00332847	0.0296367	Peak1	pseudopodium-enriched atypical kinase 1 [Source:MGI Symbol;Acc:MGI:2442366]
ENSMUSG00000055675	39.0986	34.5042	21.2287	13.6731	11.6132	11.3987	31.6105	12.2283	1.36675	0.00332974	0.0296367	Kbtbd11	kelch repeat and BTB (POZ) domain containing 11 [Source:MGI Symbol;Acc:MGI:1922151]
ENSMUSG00000030796	14.142	14.7875	29.7202	4.2071	5.80659	5.69934	19.5499	5.23768	1.908	0.00335227	0.0297818	Tead2	TEA domain family member 2 [Source:MGI Symbol;Acc:MGI:104904]
ENSMUSG00000034255	48.2493	39.4333	53.4964	14.7249	27.8716	23.9372	47.0597	22.1779	1.0947	0.00337559	0.0299518	Arhgap27	Rho GTPase activating protein 27 [Source:MGI Symbol;Acc:MGI:1916903]
ENSMUSG00000029377	29.116	13.8017	9.34064	4.2071	2.32263	4.55947	17.4194	3.6964	2.23543	0.0034624	0.0306273	Ereg	epiregulin [Source:MGI Symbol;Acc:MGI:107508]
ENSMUSG00000037709	640.551	648.678	445.804	459.626	366.976	283.827	578.344	370.143	0.642702	0.00348178	0.0307797	Fam13a	family with sequence similarity 13, member A [Source:MGI Symbol;Acc:MGI:1889842]
ENSMUSG00000030494	425.925	382.503	348.151	227.184	322.846	254.19	385.527	268.073	0.525685	0.00349478	0.0308566	Rhpn2	rhophilin, Rho GTPase binding protein 2 [Source:MGI Symbol;Acc:MGI:1289234]
ENSMUSG00000078716	64.887	61.1217	63.6862	38.9157	34.8395	33.0561	63.2316	35.6038	0.827597	0.00350888	0.030962	Tmem8b	transmembrane protein 8B [Source:MGI Symbol;Acc:MGI:2441680]
ENSMUSG00000066842	39.0986	34.5042	33.1168	18.932	15.0971	13.6784	35.5732	15.9025	1.15838	0.00354245	0.0312006	Hmcn1	hemicentin 1 [Source:MGI Symbol;Acc:MGI:2685047]
ENSMUSG00000005220	10.8145	14.7875	29.7202	7.36243	1.16132	0	18.4407	2.84125	2.66658	0.00357268	0.0314474	Corin	corin [Source:MGI Symbol;Acc:MGI:1349451]
ENSMUSG00000031530	91.5073	40.4192	55.1947	18.932	27.8716	35.3359	62.3737	27.3798	1.19544	0.00359904	0.0316213	Dusp4	dual specificity phosphatase 4 [Source:MGI Symbol;Acc:MGI:2442191]
ENSMUSG00000090145	930.879	723.602	863.585	443.849	612.014	675.941	839.355	577.268	0.541237	0.00360353	0.0316413	Ugt1a6b	UDP glucuronosyltransferase 1 family, polypeptide A6B [Source:MGI Symbol;Acc:MGI:3580629]
ENSMUSG00000073489	133.933	86.7533	108.691	63.1065	38.3235	76.3711	109.793	59.267	0.890281	0.00361222	0.0316788	Ifi204	interferon activated gene 204 [Source:MGI Symbol;Acc:MGI:96429]
ENSMUSG00000048368	62.3914	90.6967	96.803	45.2264	45.2914	50.1541	83.297	46.8906	0.827518	0.00361737	0.0317046	Omd	osteomodulin [Source:MGI Symbol;Acc:MGI:1350918]
ENSMUSG00000056313	255.389	184.351	289.56	133.576	163.746	172.12	243.1	156.48	0.63875	0.00367939	0.0321891	Tcim	transcriptional and immune response regulator [Source:MGI Symbol;Acc:MGI:1916318]
ENSMUSG00000026574	61.5595	68.0225	62.8371	34.7086	42.9687	28.4967	64.1397	35.3913	0.857767	0.0037116	0.0324115	Dpt	dermatopontin [Source:MGI Symbol;Acc:MGI:1928392]
ENSMUSG00000022475	130.606	131.116	90.0099	77.8314	73.163	59.2731	117.244	70.0892	0.739705	0.00371702	0.032439	Hdac7	histone deacetylase 7 [Source:MGI Symbol;Acc:MGI:1891835]
ENSMUSG00000011263	81.5247	120.272	66.2337	45.2264	51.098	49.0143	89.3433	48.4462	0.879564	0.00372121	0.0324457	Exoc3l2	exocyst complex component 3-like 2 [Source:MGI Symbol;Acc:MGI:1921713]
ENSMUSG00000037972	32.4435	19.7167	39.0609	10.5178	13.9358	10.2588	30.407	11.5708	1.40215	0.00372231	0.0324457	Snn	stannin [Source:MGI Symbol;Acc:MGI:1276549]
ENSMUSG00000025964	182.183	181.393	221.628	126.213	121.938	150.462	195.068	132.871	0.555132	0.00373038	0.0324765	Adam23	a disintegrin and metallopeptidase domain 23 [Source:MGI Symbol;Acc:MGI:1345162]
ENSMUSG00000030557	630.569	622.061	597.801	453.315	517.948	478.744	616.81	483.336	0.352375	0.00373846	0.0325271	Mef2a	myocyte enhancer factor 2A [Source:MGI Symbol;Acc:MGI:99532]
ENSMUSG00000049521	672.163	549.109	674.225	484.869	438.978	500.402	631.832	474.749	0.413155	0.0037508	0.0326146	Cdc42ep1	CDC42 effector protein (Rho GTPase binding) 1 [Source:MGI Symbol;Acc:MGI:1929763]
ENSMUSG00000027598	1295.24	1163.28	1369.68	1044.41	951.119	1029.3	1276.07	1008.28	0.340082	0.0038134	0.0330787	Itch	itchy, E3 ubiquitin protein ligase [Source:MGI Symbol;Acc:MGI:1202301]
ENSMUSG00000056267	69.8783	61.1217	50.949	24.1908	40.6461	29.6365	60.6497	31.4912	0.950408	0.0038214	0.033128	Cep70	centrosomal protein 70 [Source:MGI Symbol;Acc:MGI:1915371]
ENSMUSG00000047963	2997.28	2890.46	2510.94	1838.5	1999.79	2443.87	2799.56	2094.06	0.419011	0.00390293	0.0337124	Stbd1	starch binding domain 1 [Source:MGI Symbol;Acc:MGI:1261768]
ENSMUSG00000037243	77.3653	98.5833	76.4235	50.4852	56.9046	35.3359	84.124	47.5752	0.819366	0.00390537	0.0337132	Zfp692	zinc finger protein 692 [Source:MGI Symbol;Acc:MGI:2144276]
ENSMUSG00000034903	1345.99	1365.38	1334.01	788.832	867.504	1211.68	1348.46	956.005	0.496507	0.00395342	0.0340664	Cobll1	Cobl-like 1 [Source:MGI Symbol;Acc:MGI:2442894]
ENSMUSG00000108414	92.3392	101.541	111.239	63.1065	61.5498	68.392	101.706	64.3495	0.660353	0.00402038	0.034581	Snhg1	small nucleolar RNA host gene 1 [Source:MGI Symbol;Acc:MGI:3763743]
ENSMUSG00000040990	45.7537	28.5892	40.7592	13.6731	22.065	3.4196	38.3673	13.0526	1.55972	0.00403272	0.0346492	Sh3kbp1	SH3-domain kinase binding protein 1 [Source:MGI Symbol;Acc:MGI:1889583]
ENSMUSG00000034993	738.714	586.571	684.415	499.593	441.301	548.276	669.9	496.39	0.433145	0.00405338	0.0348022	Vat1	vesicle amine transport 1 [Source:MGI Symbol;Acc:MGI:1349450]
ENSMUSG00000021143	354.383	364.758	407.592	307.119	276.394	235.952	375.578	273.155	0.458618	0.00405605	0.0348044	Pacs2	phosphofurin acidic cluster sorting protein 2 [Source:MGI Symbol;Acc:MGI:1924399]
ENSMUSG00000010651	28099.4	29507	20068.8	13420.7	22454.1	13905.2	25891.7	16593.3	0.641899	0.00406761	0.0348618	Acaa1b	acetyl-Coenzyme A acyltransferase 1B [Source:MGI Symbol;Acc:MGI:3605455]
ENSMUSG00000110156	68.2145	88.725	62.8371	45.2264	33.6782	43.3149	73.2589	40.7398	0.840665	0.00407875	0.0349364	Gm42067	predicted gene, 42067 [Source:MGI Symbol;Acc:MGI:5624952]
ENSMUSG00000032640	81.5247	66.0508	61.9879	39.9675	33.6782	44.4548	69.8545	39.3668	0.827939	0.00408424	0.0349625	Chsy1	chondroitin sulfate synthase 1 [Source:MGI Symbol;Acc:MGI:2681120]
ENSMUSG00000045441	494.971	571.783	451.748	343.931	361.17	412.632	506.167	372.577	0.441484	0.00410964	0.0351182	Gprin3	GPRIN family member 3 [Source:MGI Symbol;Acc:MGI:1924785]
ENSMUSG00000063600	8.31885	11.83	16.1338	2.10355	0	3.4196	12.0942	1.84105	2.70588	0.00411224	0.0351182	Egfem1	EGF-like and EMI domain containing 1 [Source:MGI Symbol;Acc:MGI:1922990]
ENSMUSG00000051615	604.78	750.219	540.908	456.471	497.044	400.093	631.969	451.203	0.485142	0.00414312	0.0353398	Rap2a	RAS related protein 2a [Source:MGI Symbol;Acc:MGI:97855]
ENSMUSG00000021250	286.168	48.3058	53.4964	29.4497	18.5811	21.6575	129.324	23.2294	2.47669	0.00414754	0.0353565	Fos	FBJ osteosarcoma oncogene [Source:MGI Symbol;Acc:MGI:95574]
ENSMUSG00000073835	16.6377	41.405	0	0	2.32263	1.13987	19.3476	1.15417	4.08776	0.00415496	0.0353825	Mup-ps12	major urinary protein, pseudogene 12 [Source:MGI Symbol;Acc:MGI:3783148]
ENSMUSG00000035373	19.9652	2.9575	9.34064	1.05178	0	1.13987	10.7545	0.730548	3.86894	0.00417158	0.0354516	Ccl7	chemokine (C-C motif) ligand 7 [Source:MGI Symbol;Acc:MGI:99512]
ENSMUSG00000029063	4928.09	4483.57	5281.71	4183.96	3898.54	3641.88	4897.79	3908.13	0.325694	0.00422885	0.0358643	Nadk	NAD kinase [Source:MGI Symbol;Acc:MGI:2183149]
ENSMUSG00000029657	1463.29	1714.36	1799.35	1225.32	1336.68	789.928	1659	1117.31	0.570155	0.00428822	0.0362752	Hsph1	heat shock 105kDa/110kDa protein 1 [Source:MGI Symbol;Acc:MGI:105053]
ENSMUSG00000024074	399.305	369.688	323.526	230.339	284.523	276.988	364.173	263.95	0.465511	0.00431105	0.0363785	Crim1	cysteine rich transmembrane BMP regulator 1 (chordin like) [Source:MGI Symbol;Acc:MGI:1354756]
ENSMUSG00000009687	107.313	61.1217	95.9539	50.4852	39.4848	54.7136	88.1296	48.2279	0.872726	0.00431225	0.0363785	Fxyd5	FXYD domain-containing ion transport regulator 5 [Source:MGI Symbol;Acc:MGI:1201785]
ENSMUSG00000029428	298.647	294.764	270.03	226.132	219.489	174.4	287.813	206.673	0.476778	0.00431313	0.0363785	Stx2	syntaxin 2 [Source:MGI Symbol;Acc:MGI:108059]
ENSMUSG00000020634	667.172	793.596	759.989	567.959	582.981	584.752	740.252	578.564	0.354976	0.00431827	0.0364005	Ubxn2a	UBX domain protein 2A [Source:MGI Symbol;Acc:MGI:2442310]
ENSMUSG00000020773	114.8	64.0792	128.222	58.8994	60.3885	45.5947	102.367	54.9609	0.900518	0.00442646	0.0371159	Trim47	tripartite motif-containing 47 [Source:MGI Symbol;Acc:MGI:1917374]
ENSMUSG00000038342	207.139	178.436	202.947	115.695	147.487	144.763	196.174	135.982	0.532078	0.00442987	0.0371228	Mlxip	MLX interacting protein [Source:MGI Symbol;Acc:MGI:2141183]
ENSMUSG00000029560	287.832	280.963	218.231	180.905	198.585	170.98	262.342	183.49	0.515409	0.0044341	0.0371326	Snx8	sorting nexin 8 [Source:MGI Symbol;Acc:MGI:2443816]
ENSMUSG00000083396	242.078	248.43	252.197	161.973	209.037	144.763	247.569	171.925	0.527019	0.00443852	0.0371326	Gm15542	predicted gene 15542 [Source:MGI Symbol;Acc:MGI:3782990]
ENSMUSG00000028088	22886	15365.2	29806.8	14451.4	10240.5	17055.8	22686	13915.9	0.705081	0.00443881	0.0371326	Fmo5	flavin containing monooxygenase 5 [Source:MGI Symbol;Acc:MGI:1310004]
ENSMUSG00000031659	62.3914	65.065	68.7811	33.6568	37.1622	42.1751	65.4125	37.6647	0.798162	0.0044882	0.0374279	Adcy7	adenylate cyclase 7 [Source:MGI Symbol;Acc:MGI:102891]
ENSMUSG00000069171	18.3015	17.745	16.1338	4.2071	5.80659	5.69934	17.3934	5.23768	1.73653	0.00453038	0.037635	Nr2f1	nuclear receptor subfamily 2, group F, member 1 [Source:MGI Symbol;Acc:MGI:1352451]
ENSMUSG00000021190	1204.57	757.12	1182.02	725.725	720.017	728.375	1047.9	724.706	0.532769	0.00455304	0.0377575	Lgmn	legumain [Source:MGI Symbol;Acc:MGI:1330838]
ENSMUSG00000031938	6022.01	5997.81	3842.4	2399.1	3928.74	3800.32	5287.41	3376.05	0.647295	0.00457453	0.0378764	4931406C07Rik	RIKEN cDNA 4931406C07 gene [Source:MGI Symbol;Acc:MGI:1918234]
ENSMUSG00000026796	196.325	76.895	119.73	66.2619	68.5177	68.392	130.983	67.7239	0.954901	0.00462442	0.0382166	Fam129b	family with sequence similarity 129, member B [Source:MGI Symbol;Acc:MGI:2442910]
ENSMUSG00000049076	385.995	410.107	442.407	337.62	304.265	298.645	412.836	313.51	0.396265	0.0046597	0.038455	Acap2	ArfGAP with coiled-coil, ankyrin repeat and PH domains 2 [Source:MGI Symbol;Acc:MGI:1925868]
ENSMUSG00000018199	118.96	118.3	141.808	100.97	67.3564	61.5528	126.356	76.6266	0.718411	0.00466129	0.038455	Trove2	TROVE domain family, member 2 [Source:MGI Symbol;Acc:MGI:106652]
ENSMUSG00000063160	19.9652	18.7308	20.3796	6.31065	9.29054	2.27973	19.6919	5.96031	1.72648	0.00468773	0.0386286	Numbl	numb-like [Source:MGI Symbol;Acc:MGI:894702]
ENSMUSG00000005718	67.3827	89.7108	73.0269	29.4497	49.9366	47.8744	76.7068	42.4203	0.856728	0.00469228	0.0386439	Tfap4	transcription factor AP4 [Source:MGI Symbol;Acc:MGI:103239]
ENSMUSG00000074802	27.4522	30.5608	20.3796	11.5695	11.6132	5.69934	26.1309	9.62735	1.43471	0.0047031	0.0387108	Gas2l3	growth arrest-specific 2 like 3 [Source:MGI Symbol;Acc:MGI:1918780]
ENSMUSG00000038612	2239.43	2014.06	2088.06	1741.74	1724.56	1770.21	2113.85	1745.5	0.276477	0.00473484	0.0389021	Mcl1	myeloid cell leukemia sequence 1 [Source:MGI Symbol;Acc:MGI:101769]
ENSMUSG00000026610	87.3479	106.47	76.4235	26.2944	62.7111	51.294	90.0805	46.7665	0.949322	0.00473721	0.0389021	Esrrg	estrogen-related receptor gamma [Source:MGI Symbol;Acc:MGI:1347056]
ENSMUSG00000031447	14555.5	14001.8	14159.6	11251.9	12282.1	12317.4	14238.9	11950.5	0.252831	0.00474783	0.038967	Lamp1	lysosomal-associated membrane protein 1 [Source:MGI Symbol;Acc:MGI:96745]
ENSMUSG00000035459	543.221	407.149	343.056	260.84	315.878	297.505	431.142	291.408	0.566215	0.00475353	0.0389821	Stab2	stabilin 2 [Source:MGI Symbol;Acc:MGI:2178743]
ENSMUSG00000025912	42.4261	37.4617	30.5694	22.0873	11.6132	14.8183	36.8191	16.1729	1.17922	0.00480118	0.0393373	Mybl1	myeloblastosis oncogene-like 1 [Source:MGI Symbol;Acc:MGI:99925]
ENSMUSG00000020941	103.154	112.385	95.9539	70.469	72.0017	42.1751	103.831	61.5486	0.752017	0.00483714	0.0395641	Map3k14	mitogen-activated protein kinase kinase kinase 14 [Source:MGI Symbol;Acc:MGI:1858204]
ENSMUSG00000022146	115.632	70.98	90.859	49.4335	40.6461	64.9724	92.4903	51.684	0.842672	0.0048992	0.0400032	Osmr	oncostatin M receptor [Source:MGI Symbol;Acc:MGI:1330819]
ENSMUSG00000050989	48.2493	32.5325	51.7981	25.2426	17.4198	20.5176	44.1933	21.06	1.06987	0.00490704	0.0400444	Selenon	selenoprotein N [Source:MGI Symbol;Acc:MGI:2151208]
ENSMUSG00000039497	114.8	87.7392	105.295	70.469	47.614	68.392	102.611	62.1583	0.723036	0.00495377	0.0403264	Dse	dermatan sulfate epimerase [Source:MGI Symbol;Acc:MGI:2443455]
ENSMUSG00000053898	9987.61	9609.9	8496.59	7204.66	7987.54	7544.78	9364.7	7578.99	0.305253	0.00495567	0.0403264	Ech1	enoyl coenzyme A hydratase 1, peroxisomal [Source:MGI Symbol;Acc:MGI:1858208]
ENSMUSG00000000278	532.406	577.698	516.283	404.934	449.43	414.912	542.129	423.092	0.357415	0.00499346	0.0405648	Scpep1	serine carboxypeptidase 1 [Source:MGI Symbol;Acc:MGI:1921867]
ENSMUSG00000026211	29.9479	31.5467	18.6813	9.46598	12.7745	7.97907	26.7253	10.0732	1.40727	0.00499851	0.0405828	Obsl1	obscurin-like 1 [Source:MGI Symbol;Acc:MGI:2138628]
ENSMUSG00000019699	59.0638	46.3342	41.6083	18.932	26.7103	28.4967	49.0021	24.713	0.993238	0.00500376	0.0406024	Akt3	thymoma viral proto-oncogene 3 [Source:MGI Symbol;Acc:MGI:1345147]
ENSMUSG00000079227	91.5073	44.3625	69.6303	31.5533	40.6461	31.9163	68.5	34.7052	0.987277	0.00508223	0.0411228	Ccr5	chemokine (C-C motif) receptor 5 [Source:MGI Symbol;Acc:MGI:107182]
ENSMUSG00000022126	25.7884	9.85833	11.0389	5.25888	2.32263	2.27973	15.5619	3.28708	2.23455	0.00508608	0.0411307	Acod1	aconitate decarboxylase 1 [Source:MGI Symbol;Acc:MGI:103206]
ENSMUSG00000020814	64.0551	41.405	38.2117	19.9837	30.1943	9.11894	47.8906	19.7656	1.28005	0.00510127	0.0412302	Mxra7	matrix-remodelling associated 7 [Source:MGI Symbol;Acc:MGI:1914872]
ENSMUSG00000052040	1422.52	892.179	1224.47	722.57	584.143	975.726	1179.73	760.813	0.633239	0.00511456	0.041291	Klf13	Kruppel-like factor 13 [Source:MGI Symbol;Acc:MGI:1354948]
ENSMUSG00000063873	14.142	18.7308	8.4915	4.2071	2.32263	2.27973	13.7881	2.93649	2.21404	0.0051605	0.0415554	Slc24a3	solute carrier family 24 (sodium/potassium/calcium exchanger), member 3 [Source:MGI Symbol;Acc:MGI:2137513]
ENSMUSG00000040813	1832.64	1730.14	1525.07	1336.81	1401.71	1327.95	1695.95	1355.49	0.323313	0.0051676	0.0415554	Tex264	testis expressed gene 264 [Source:MGI Symbol;Acc:MGI:1096570]
ENSMUSG00000042901	173.864	204.068	199.55	134.627	119.616	149.323	192.494	134.522	0.515563	0.00518567	0.0416351	Aida	axin interactor, dorsalization associated [Source:MGI Symbol;Acc:MGI:1919737]
ENSMUSG00000028191	318.612	313.495	360.039	244.012	222.973	269.009	330.715	245.331	0.431276	0.00518728	0.0416351	Bcl10	B cell leukemia/lymphoma 10 [Source:MGI Symbol;Acc:MGI:1337994]
ENSMUSG00000074398	120.623	512.633	83.2167	37.8639	61.5498	13.6784	238.824	37.6974	2.66314	0.00519721	0.0416532	Gm15441	predicted gene 15441 [Source:MGI Symbol;Acc:MGI:3641753]
ENSMUSG00000031706	159.722	169.563	174.925	117.799	112.648	125.385	168.07	118.611	0.502478	0.00522205	0.0418289	Rfx1	regulatory factor X, 1 (influences HLA class II expression) [Source:MGI Symbol;Acc:MGI:105982]
ENSMUSG00000025510	1044.02	891.193	992.656	704.69	744.404	834.383	975.955	761.159	0.359482	0.00522867	0.0418586	Cd151	CD151 antigen [Source:MGI Symbol;Acc:MGI:1096360]
ENSMUSG00000039865	142.252	137.031	148.601	87.2974	104.519	101.448	142.628	97.7547	0.547512	0.00524175	0.0418951	Slc44a3	solute carrier family 44, member 3 [Source:MGI Symbol;Acc:MGI:2384860]
ENSMUSG00000026121	71.5421	80.8383	56.0439	18.932	44.1301	41.0352	69.4748	34.6991	1.00604	0.00524377	0.0418951	Sema4c	sema domain, immunoglobulin domain (Ig), transmembrane domain (TM) and short cytoplasmic domain, (semaphorin) 4C [Source:MGI Symbol;Acc:MGI:109252]
ENSMUSG00000041390	569.841	618.118	517.981	356.552	426.204	476.464	568.647	419.74	0.438313	0.00524649	0.0418951	Mdfic	MyoD family inhibitor domain containing [Source:MGI Symbol;Acc:MGI:104611]
ENSMUSG00000024197	794.45	792.61	640.259	613.185	498.205	553.975	742.44	555.122	0.418546	0.00525404	0.0419211	Plin3	perilipin 3 [Source:MGI Symbol;Acc:MGI:1914155]
ENSMUSG00000019872	892.612	861.618	788.86	648.946	720.017	648.584	847.697	672.516	0.334216	0.00529293	0.042161	Smpdl3a	sphingomyelin phosphodiesterase, acid-like 3A [Source:MGI Symbol;Acc:MGI:1931437]
ENSMUSG00000005373	2385.01	2590.77	1895.3	1370.46	1896.43	1682.44	2290.36	1649.78	0.473379	0.00540836	0.0429169	Mlxipl	MLX interacting protein-like [Source:MGI Symbol;Acc:MGI:1927999]
ENSMUSG00000030782	45.7537	34.5042	40.7592	22.0873	20.9037	15.9581	40.339	19.6497	1.03875	0.00541975	0.0429748	Tgfb1i1	transforming growth factor beta 1 induced transcript 1 [Source:MGI Symbol;Acc:MGI:102784]
ENSMUSG00000032366	672.995	528.407	656.393	498.542	430.849	465.066	619.265	464.819	0.414459	0.00542209	0.0429748	Tpm1	tropomyosin 1, alpha [Source:MGI Symbol;Acc:MGI:98809]
ENSMUSG00000026399	147.244	92.6683	138.411	79.935	77.8083	77.511	126.108	78.4181	0.688771	0.00551956	0.0436508	Cd55	CD55 molecule, decay accelerating factor for complement [Source:MGI Symbol;Acc:MGI:104850]
ENSMUSG00000030678	1415.87	1475.79	1489.41	1272.65	1175.25	1142.15	1460.36	1196.68	0.286888	0.00554975	0.043817	Maz	MYC-associated zinc finger protein (purine-binding transcription factor) [Source:MGI Symbol;Acc:MGI:1338823]
ENSMUSG00000043165	38.2667	28.5892	36.5134	13.6731	19.7424	13.6784	34.4564	15.698	1.14127	0.00555696	0.0438469	Lor	loricrin [Source:MGI Symbol;Acc:MGI:96816]
ENSMUSG00000014444	90.6754	98.5833	55.1947	39.9675	48.7753	45.5947	81.4845	44.7792	0.862817	0.00556677	0.0438789	Piezo1	piezo-type mechanosensitive ion channel component 1 [Source:MGI Symbol;Acc:MGI:3603204]
ENSMUSG00000035735	16.6377	11.83	19.5304	5.25888	1.16132	5.69934	15.9994	4.03984	1.97945	0.00557194	0.0438955	Dagla	diacylglycerol lipase, alpha [Source:MGI Symbol;Acc:MGI:2677061]
ENSMUSG00000062545	291.992	507.704	91.7082	62.0548	108.003	52.4339	297.135	74.1637	2.00231	0.00561718	0.0442107	Tlr12	toll-like receptor 12 [Source:MGI Symbol;Acc:MGI:3045221]
ENSMUSG00000033715	7745.68	8593.51	8279.21	4494.24	6574.22	6776.51	8206.13	5948.32	0.464293	0.00561812	0.0442107	Akr1c14	aldo-keto reductase family 1, member C14 [Source:MGI Symbol;Acc:MGI:2145458]
ENSMUSG00000020176	39.0986	37.4617	39.0609	14.7249	23.2263	18.2379	38.5404	18.7297	1.04678	0.00563419	0.0442642	Grb10	growth factor receptor bound protein 10 [Source:MGI Symbol;Acc:MGI:103232]
ENSMUSG00000041115	342.737	294.764	318.431	217.718	239.231	256.47	318.644	237.806	0.424105	0.00564059	0.0442902	Iqsec2	IQ motif and Sec7 domain 2 [Source:MGI Symbol;Acc:MGI:3528396]
ENSMUSG00000019564	39.9305	50.2775	54.3456	27.3462	26.7103	20.5176	48.1845	24.858	0.952173	0.00565095	0.044323	Arid3a	AT rich interactive domain 3A (BRIGHT-like) [Source:MGI Symbol;Acc:MGI:1328360]
ENSMUSG00000039062	2988.13	2487.26	2839.56	2221.35	2252.96	2252.38	2771.65	2242.23	0.306138	0.00565829	0.0443563	Anpep	alanyl (membrane) aminopeptidase [Source:MGI Symbol;Acc:MGI:5000466]
ENSMUSG00000046415	8.31885	31.5467	5.0949	3.15533	2.32263	1.13987	14.9868	2.20594	2.74502	0.00566946	0.0444196	B430212C06Rik	RIKEN cDNA B430212C06 gene [Source:MGI Symbol;Acc:MGI:2442134]
ENSMUSG00000053279	47127.9	49946.3	35710.1	14527.1	34204.3	30184.8	44261.4	26305.4	0.750703	0.00569006	0.0445322	Aldh1a1	aldehyde dehydrogenase family 1, subfamily A1 [Source:MGI Symbol;Acc:MGI:1353450]
ENSMUSG00000026027	700.447	738.389	661.487	531.147	553.948	585.892	700.108	556.996	0.329722	0.00572104	0.0447118	Stradb	STE20-related kinase adaptor beta [Source:MGI Symbol;Acc:MGI:2144047]
ENSMUSG00000028581	354.383	204.068	424.575	219.821	164.907	205.176	327.675	196.635	0.737656	0.00573627	0.0447476	Laptm5	lysosomal-associated protein transmembrane 5 [Source:MGI Symbol;Acc:MGI:108046]
ENSMUSG00000037594	19.9652	17.745	28.8711	9.46598	8.12922	5.69934	22.1938	7.76485	1.51412	0.00574597	0.0447742	Clba1	clathrin binding box of aftiphilin containing 1 [Source:MGI Symbol;Acc:MGI:2443738]
ENSMUSG00000096606	118.128	123.229	93.4064	56.7959	83.6149	67.2522	111.588	69.221	0.690412	0.00577568	0.0449813	Tpbgl	trophoblast glycoprotein-like [Source:MGI Symbol;Acc:MGI:3646425]
ENSMUSG00000022817	1314.38	1205.67	1433.36	1089.64	1035.9	1047.54	1317.81	1057.69	0.317524	0.00578257	0.0450105	Itgb5	integrin beta 5 [Source:MGI Symbol;Acc:MGI:96614]
ENSMUSG00000024534	21.629	17.745	13.5864	1.05178	9.29054	2.27973	17.6535	4.20735	2.08989	0.00583573	0.0453996	Sncaip	synuclein, alpha interacting protein (synphilin) [Source:MGI Symbol;Acc:MGI:1915097]
ENSMUSG00000064349	1157.98	1157.37	861.887	686.81	726.985	885.677	1059.08	766.49	0.466467	0.00584465	0.0454443	mt-Tc	mitochondrially encoded tRNA cysteine [Source:MGI Symbol;Acc:MGI:102490]
ENSMUSG00000104348	71.5421	91.6825	73.876	48.3817	54.5819	28.4967	79.0335	43.8201	0.847957	0.00593014	0.0459346	Gm37691	predicted gene, 37691 [Source:MGI Symbol;Acc:MGI:5610919]
ENSMUSG00000026271	48.2493	18.7308	24.6253	7.36243	8.12922	15.9581	30.5352	10.4833	1.55129	0.00595101	0.0460713	Gpr35	G protein-coupled receptor 35 [Source:MGI Symbol;Acc:MGI:1929509]
ENSMUSG00000030786	29.116	14.7875	28.8711	7.36243	3.48395	12.5385	24.2582	7.79497	1.642	0.00597304	0.046133	Itgam	integrin alpha M [Source:MGI Symbol;Acc:MGI:96607]
ENSMUSG00000025279	483.325	482.073	394.855	221.925	394.848	278.128	453.417	298.3	0.605174	0.00597829	0.046133	Dnase1l3	deoxyribonuclease 1-like 3 [Source:MGI Symbol;Acc:MGI:1314633]
ENSMUSG00000068663	396.809	447.568	409.29	327.102	327.492	319.163	417.889	324.586	0.363455	0.0059888	0.0461644	Clec16a	C-type lectin domain family 16, member A [Source:MGI Symbol;Acc:MGI:1921624]
ENSMUSG00000038205	59.8957	66.0508	56.0439	32.605	41.8074	27.3568	60.6635	33.9231	0.838446	0.00601837	0.0463673	Prkab2	protein kinase, AMP-activated, beta 2 non-catalytic subunit [Source:MGI Symbol;Acc:MGI:1336185]
ENSMUSG00000004730	156.394	116.328	212.287	106.229	99.8733	91.1894	161.67	99.0973	0.708006	0.00605994	0.0466124	Adgre1	adhesion G protein-coupled receptor E1 [Source:MGI Symbol;Acc:MGI:106912]
ENSMUSG00000055065	3155.34	3682.09	2786.91	2626.28	2521.22	2048.34	3208.11	2398.62	0.419253	0.00608466	0.0467077	Ddx17	DEAD (Asp-Glu-Ala-Asp) box polypeptide 17 [Source:MGI Symbol;Acc:MGI:1914290]
ENSMUSG00000035769	3351.66	3467.18	2914.28	2229.76	2568.83	2783.56	3244.37	2527.38	0.360352	0.00608592	0.0467077	Xylb	xylulokinase homolog (H. influenzae) [Source:MGI Symbol;Acc:MGI:2142985]
ENSMUSG00000049866	62.3914	46.3342	44.1558	24.1908	32.5169	22.7973	50.9604	26.5017	0.947674	0.00614414	0.047058	Arl4c	ADP-ribosylation factor-like 4C [Source:MGI Symbol;Acc:MGI:2445172]
ENSMUSG00000039958	889.285	1168.21	891.607	791.987	432.01	695.319	983.035	639.772	0.618752	0.00616313	0.047153	Etfbkmt	electron transfer flavoprotein beta subunit lysine methyltransferase [Source:MGI Symbol;Acc:MGI:2443575]
ENSMUSG00000031557	38.2667	29.575	51.7981	21.0355	15.0971	19.3777	39.8799	18.5035	1.10895	0.00620124	0.0474193	Plekha2	pleckstrin homology domain-containing, family A (phosphoinositide binding specific) member 2 [Source:MGI Symbol;Acc:MGI:1928144]
ENSMUSG00000019256	1208.73	1483.68	1064.83	642.635	838.471	1064.64	1252.41	848.581	0.561649	0.00623035	0.0475727	Ahr	aryl-hydrocarbon receptor [Source:MGI Symbol;Acc:MGI:105043]
ENSMUSG00000074785	183.847	146.889	142.657	74.6761	116.132	111.707	157.798	100.838	0.649911	0.00623127	0.0475727	Plxnc1	plexin C1 [Source:MGI Symbol;Acc:MGI:1890127]
ENSMUSG00000052563	85.6841	71.9658	105.295	61.003	52.2593	41.0352	87.6482	51.4325	0.769163	0.00625489	0.0477023	D930048N14Rik	RIKEN cDNA D930048N14 gene [Source:MGI Symbol;Acc:MGI:2144709]
ENSMUSG00000049382	8058.47	5053.38	4655.04	4213.41	3566.41	4223.21	5922.3	4001.01	0.565834	0.00628728	0.0478861	Krt8	keratin 8 [Source:MGI Symbol;Acc:MGI:96705]
ENSMUSG00000045934	37.4348	21.6883	30.5694	16.8284	5.80659	11.3987	29.8975	11.3446	1.39222	0.00628972	0.0478861	Mtmr11	myotubularin related protein 11 [Source:MGI Symbol;Acc:MGI:2652817]
ENSMUSG00000028514	1905.85	2328.54	1876.62	1628.15	1532.94	1645.97	2037	1602.35	0.345769	0.00629634	0.047891	Usp24	ubiquitin specific peptidase 24 [Source:MGI Symbol;Acc:MGI:1919936]
ENSMUSG00000020263	367.693	411.093	318.431	277.669	274.071	264.449	365.739	272.063	0.425391	0.00629981	0.0478919	Appl2	adaptor protein, phosphotyrosine interaction, PH domain and leucine zipper containing 2 [Source:MGI Symbol;Acc:MGI:2384914]
ENSMUSG00000027358	194.661	213.926	138.411	126.213	127.745	96.8887	182.333	116.949	0.638605	0.00631004	0.0479442	Bmp2	bone morphogenetic protein 2 [Source:MGI Symbol;Acc:MGI:88177]
ENSMUSG00000005533	69.8783	28.5892	42.4575	27.3462	15.0971	17.098	46.975	19.8471	1.2422	0.00638022	0.0483749	Igf1r	insulin-like growth factor I receptor [Source:MGI Symbol;Acc:MGI:96433]
ENSMUSG00000032525	502.458	618.118	499.3	410.193	418.074	408.072	539.959	412.113	0.388545	0.00639685	0.0484497	Nktr	natural killer tumor recognition sequence [Source:MGI Symbol;Acc:MGI:97346]
ENSMUSG00000097762	39.0986	58.1642	27.1728	23.1391	8.12922	18.2379	41.4785	16.5021	1.31824	0.00640823	0.0485103	4732463B04Rik	RIKEN cDNA 4732463B04 gene [Source:MGI Symbol;Acc:MGI:3642483]
ENSMUSG00000021456	12.4783	15.7733	22.0779	1.05178	3.48395	7.97907	16.7765	4.1716	2.02289	0.00641554	0.04854	Fbp2	fructose bisphosphatase 2 [Source:MGI Symbol;Acc:MGI:95491]
ENSMUSG00000041238	138.093	146.889	195.304	85.1938	85.9375	128.805	160.095	99.9788	0.680882	0.00653074	0.0493052	Rbbp8	retinoblastoma binding protein 8, endonuclease [Source:MGI Symbol;Acc:MGI:2442995]
ENSMUSG00000001555	23.2928	18.7308	21.2287	3.15533	8.12922	10.2588	21.0841	7.18112	1.56812	0.00653388	0.0493052	Fkbp10	FK506 binding protein 10 [Source:MGI Symbol;Acc:MGI:104769]
ENSMUSG00000048120	129.774	76.895	149.45	76.7796	63.8725	64.9724	118.706	68.5415	0.794548	0.00654944	0.0493966	Entpd1	ectonucleoside triphosphate diphosphohydrolase 1 [Source:MGI Symbol;Acc:MGI:102805]
ENSMUSG00000002550	820.238	940.485	543.456	424.917	636.402	386.415	768.06	482.578	0.670419	0.00659182	0.0496378	Uck1	uridine-cytidine kinase 1 [Source:MGI Symbol;Acc:MGI:98904]
ENSMUSG00000034247	394.313	421.937	388.061	323.947	311.233	304.344	401.437	313.175	0.357099	0.00660862	0.0496973	Plekhm1	pleckstrin homology domain containing, family M (with RUN domain) member 1 [Source:MGI Symbol;Acc:MGI:2443207]
ENSMUSG00000018920	123.951	85.7675	104.445	77.8314	61.5498	49.0143	104.721	62.7985	0.737492	0.00661155	0.0496973	Cxcl16	chemokine (C-X-C motif) ligand 16 [Source:MGI Symbol;Acc:MGI:1932682]
ENSMUSG00000018845	31.6116	34.5042	28.8711	16.8284	13.9358	12.5385	31.6623	14.4343	1.12795	0.00664663	0.0498576	Unc45b	unc-45 myosin chaperone B [Source:MGI Symbol;Acc:MGI:2443377]

## Sheet: Table S4
Table S4. Transcripts downregulated in M group compared with the C group
gene_id	M4	M5	M6	C5	C6	C7	Model	Control	log2FoldChange	pvalue	padj	gene_name	gene_description
ENSMUSG00000097148	18.3015	9.85833	22.927	257.685	190.456	226.834	17.0289	224.992	-3.70659	1.19755e-35	2.14511e-32	Gm3839	predicted pseudogene 3839 [Source:MGI Symbol;Acc:MGI:3782011]
ENSMUSG00000041930	20.7971	23.66	52.6473	495.386	320.524	360.198	32.3681	392.036	-3.5939	2.00735e-28	3.19615e-25	Fam222a	family with sequence similarity 222, member A [Source:MGI Symbol;Acc:MGI:3605543]
ENSMUSG00000021594	668.003	811.341	694.604	1684.94	1869.72	1737.16	724.65	1763.94	-1.28434	3.93061e-25	5.12051e-22	Srd5a1	steroid 5 alpha-reductase 1 [Source:MGI Symbol;Acc:MGI:98400]
ENSMUSG00000025004	30.7797	18.7308	17.8321	156.715	341.427	319.163	22.4476	272.435	-3.59456	3.17114e-24	3.49557e-21	Cyp2c40	cytochrome P450, family 2, subfamily c, polypeptide 40 [Source:MGI Symbol;Acc:MGI:1306815]
ENSMUSG00000092008	9.15073	2.9575	11.0389	100.97	137.035	108.287	7.71573	115.431	-3.87135	1.81357e-22	1.62427e-19	Cyp2c69	cytochrome P450, family 2, subfamily c, polypeptide 69 [Source:MGI Symbol;Acc:MGI:3721049]
ENSMUSG00000041293	4.15942	0.985833	3.3966	139.886	103.357	87.7698	2.84729	110.338	-5.23605	8.66392e-22	6.89744e-19	Adgrf1	adhesion G protein-coupled receptor F1 [Source:MGI Symbol;Acc:MGI:1924846]
ENSMUSG00000034936	223.777	178.436	258.141	615.289	845.439	810.445	220.118	757.058	-1.77961	1.57065e-20	9.78584e-18	Arl4d	ADP-ribosylation factor-like 4D [Source:MGI Symbol;Acc:MGI:1933155]
ENSMUSG00000078650	4699.32	4578.21	6310.88	12703.3	17497.6	16443.7	5196.14	15548.2	-1.58115	1.67723e-19	9.24411e-17	G6pc	glucose-6-phosphatase, catalytic [Source:MGI Symbol;Acc:MGI:95607]
ENSMUSG00000032548	857.673	856.689	1052.1	2019.41	2106.63	1850	922.153	1992.01	-1.1108	2.60495e-17	1.03692e-14	Slco2a1	solute carrier organic anion transporter family, member 2a1 [Source:MGI Symbol;Acc:MGI:1346021]
ENSMUSG00000030257	17.4696	44.3625	11.0389	208.252	248.522	174.4	24.2903	210.391	-3.13264	2.53868e-15	6.86401e-13	Srgap3	SLIT-ROBO Rho GTPase activating protein 3 [Source:MGI Symbol;Acc:MGI:2152938]
ENSMUSG00000032078	688.801	537.279	838.111	1659.7	1838.37	1717.78	688.063	1738.62	-1.33628	4.93656e-15	1.24107e-12	Zpr1	ZPR1 zinc finger [Source:MGI Symbol;Acc:MGI:1330262]
ENSMUSG00000031167	379.339	326.311	332.867	707.845	721.178	879.977	346.172	769.667	-1.15171	7.80231e-15	1.92771e-12	Rbm3	RNA binding motif (RNP1, RRM) protein 3 [Source:MGI Symbol;Acc:MGI:1099460]
ENSMUSG00000042589	4.15942	9.85833	26.3236	239.805	111.486	201.756	13.4471	184.349	-3.77361	1.39974e-14	3.34304e-12	Cux2	cut-like homeobox 2 [Source:MGI Symbol;Acc:MGI:107321]
ENSMUSG00000000303	138.093	181.393	194.455	801.453	451.752	550.556	171.314	601.254	-1.81279	2.72048e-14	6.18801e-12	Cdh1	cadherin 1 [Source:MGI Symbol;Acc:MGI:88354]
ENSMUSG00000039220	420.934	435.738	669.979	1345.22	1537.58	1351.88	508.884	1411.56	-1.47124	2.83947e-14	6.35774e-12	Ppp1r10	protein phosphatase 1, regulatory subunit 10 [Source:MGI Symbol;Acc:MGI:1289273]
ENSMUSG00000024391	1380.1	1773.51	2226.47	4522.64	4401.39	4223.21	1793.36	4382.41	-1.2891	1.19863e-13	2.48933e-11	Apom	apolipoprotein M [Source:MGI Symbol;Acc:MGI:1930124]
ENSMUSG00000022844	643.047	790.638	591.008	1321.03	1415.65	1641.41	674.898	1459.36	-1.11342	8.14225e-13	1.49588e-10	Pdia5	protein disulfide isomerase associated 5 [Source:MGI Symbol;Acc:MGI:1919849]
ENSMUSG00000067274	6502.84	6361.58	6631.86	9697.37	9806.16	9554.37	6498.76	9685.97	-0.575685	1.22109e-12	2.18727e-10	Rplp0	ribosomal protein, large, P0 [Source:MGI Symbol;Acc:MGI:1927636]
ENSMUSG00000078974	263.707	259.274	263.236	481.713	636.402	705.578	262.073	607.898	-1.213	2.65603e-12	4.53106e-10	Sec61g	SEC61, gamma subunit [Source:MGI Symbol;Acc:MGI:1202066]
ENSMUSG00000039323	3844.14	4124.73	6776.21	12302.6	15905.4	13088	4915.03	13765.3	-1.4857	8.32112e-12	1.30102e-09	Igfbp2	insulin-like growth factor binding protein 2 [Source:MGI Symbol;Acc:MGI:96437]
ENSMUSG00000025197	2156.25	2798.78	2495.65	4393.27	6372.15	5862.34	2483.56	5542.58	-1.15824	9.41091e-12	1.45009e-09	Cyp2c23	cytochrome P450, family 2, subfamily c, polypeptide 23 [Source:MGI Symbol;Acc:MGI:1888897]
ENSMUSG00000006529	7675.8	7164.05	8546.69	12920	12832.6	14635.9	7795.51	13462.8	-0.788187	1.17518e-11	1.7542e-09	Itih1	inter-alpha trypsin inhibitor, heavy chain 1 [Source:MGI Symbol;Acc:MGI:96618]
ENSMUSG00000038233	17.4696	15.7733	21.2287	70.469	96.3893	80.9306	18.1572	82.5963	-2.17911	1.43432e-11	2.07615e-09	Fam198a	family with sequence similarity 198, member A [Source:MGI Symbol;Acc:MGI:3041196]
ENSMUSG00000032724	179.687	233.643	270.03	729.932	764.147	466.206	227.786	653.428	-1.52087	3.65584e-11	4.71966e-09	Abtb2	ankyrin repeat and BTB (POZ) domain containing 2 [Source:MGI Symbol;Acc:MGI:2139365]
ENSMUSG00000046840	64.0551	63.0933	42.4575	143.041	199.747	194.917	56.5353	179.235	-1.66552	3.94252e-11	5.04432e-09	Hnf4aos	hepatic nuclear factor 4 alpha, opposite strand [Source:MGI Symbol;Acc:MGI:1915564]
ENSMUSG00000034738	209.635	181.393	214.835	380.743	400.655	403.513	201.954	394.97	-0.965316	4.02112e-11	5.09935e-09	Nostrin	nitric oxide synthase trafficker [Source:MGI Symbol;Acc:MGI:3606242]
ENSMUSG00000036764	152.235	172.521	172.377	413.348	347.234	602.99	165.711	454.524	-1.45614	6.37418e-11	8.01246e-09	Dnajc12	DnaJ heat shock protein family (Hsp40) member C12 [Source:MGI Symbol;Acc:MGI:1353428]
ENSMUSG00000026819	2360.89	2397.55	3094.3	4743.51	5460.51	4777.18	2617.58	4993.74	-0.931724	8.74891e-11	1.08079e-08	Slc25a25	solute carrier family 25 (mitochondrial carrier, phosphate carrier), member 25 [Source:MGI Symbol;Acc:MGI:1915913]
ENSMUSG00000038894	242.91	382.503	389.76	861.404	1120.67	752.312	338.391	911.463	-1.43023	1.13199e-10	1.38644e-08	Irs2	insulin receptor substrate 2 [Source:MGI Symbol;Acc:MGI:109334]
ENSMUSG00000063889	351.055	412.078	434.765	753.071	729.307	698.738	399.299	727.039	-0.865302	1.34617e-10	1.62106e-08	Crem	cAMP responsive element modulator [Source:MGI Symbol;Acc:MGI:88495]
ENSMUSG00000041540	246.238	255.331	204.645	461.73	487.753	430.87	235.405	460.118	-0.968052	1.74723e-10	2.05229e-08	Sox5	SRY (sex determining region Y)-box 5 [Source:MGI Symbol;Acc:MGI:98367]
ENSMUSG00000026489	4453.08	4466.81	4503.89	6312.76	7022.49	7071.74	4474.59	6802.33	-0.604192	1.78004e-10	2.07381e-08	Coq8a	coenzyme Q8A [Source:MGI Symbol;Acc:MGI:1914676]
ENSMUSG00000026614	559.027	851.76	671.677	1323.13	1665.33	1618.61	694.155	1535.69	-1.14638	1.89412e-10	2.18893e-08	Slc30a10	solute carrier family 30, member 10 [Source:MGI Symbol;Acc:MGI:2685058]
ENSMUSG00000035161	357.71	378.56	368.531	607.926	668.919	612.109	368.267	629.651	-0.773984	2.39193e-10	2.72034e-08	Ints6	integrator complex subunit 6 [Source:MGI Symbol;Acc:MGI:1202397]
ENSMUSG00000026202	1521.52	1695.63	1401.1	2427.5	2621.09	2793.81	1539.42	2614.14	-0.764249	3.22565e-10	3.63965e-08	Tuba4a	tubulin, alpha 4A [Source:MGI Symbol;Acc:MGI:1095410]
ENSMUSG00000022828	229.6	249.416	243.706	465.937	407.622	449.108	240.907	440.889	-0.873248	3.34785e-10	3.74194e-08	Gtf2e1	general transcription factor II E, polypeptide 1 (alpha subunit) [Source:MGI Symbol;Acc:MGI:1921447]
ENSMUSG00000052632	144.748	187.308	156.244	425.969	389.041	305.484	162.767	373.498	-1.20128	3.36853e-10	3.74194e-08	Asap2	ArfGAP with SH3 domain, ankyrin repeat and PH domain 2 [Source:MGI Symbol;Acc:MGI:2685438]
ENSMUSG00000019232	1689.56	1601.98	2659.54	7322.46	5415.22	4217.51	1983.69	5651.73	-1.51042	3.81988e-10	4.21069e-08	Etnppl	ethanolamine phosphate phospholyase [Source:MGI Symbol;Acc:MGI:1919010]
ENSMUSG00000038372	14.142	14.7875	15.2847	58.8994	65.0338	117.406	14.7381	80.4465	-2.44744	5.25613e-10	5.62092e-08	Gmds	GDP-mannose 4, 6-dehydratase [Source:MGI Symbol;Acc:MGI:1891112]
ENSMUSG00000012848	2946.54	3018.62	3174.12	4390.11	4459.46	4405.59	3046.43	4418.39	-0.536368	1.04219e-09	1.08221e-07	Rps5	ribosomal protein S5 [Source:MGI Symbol;Acc:MGI:1097682]
ENSMUSG00000032077	93.1711	111.399	106.144	198.786	308.91	265.589	103.571	257.762	-1.31552	1.38069e-09	1.41324e-07	Bud13	BUD13 homolog [Source:MGI Symbol;Acc:MGI:2443443]
ENSMUSG00000020123	237.087	388.418	312.487	615.289	857.052	758.012	312.664	743.451	-1.25102	2.10556e-09	2.08087e-07	Avpr1a	arginine vasopressin receptor 1A [Source:MGI Symbol;Acc:MGI:1859216]
ENSMUSG00000000915	265.371	386.447	427.971	735.191	776.921	946.09	359.93	819.401	-1.18735	3.12728e-09	2.96781e-07	Hip1r	huntingtin interacting protein 1 related [Source:MGI Symbol;Acc:MGI:1352504]
ENSMUSG00000032812	688.801	708.814	636.862	1088.59	1102.09	1019.04	678.159	1069.91	-0.658291	3.58356e-09	3.37844e-07	Arap1	ArfGAP with RhoGAP domain, ankyrin repeat and PH domain 1 [Source:MGI Symbol;Acc:MGI:1916960]
ENSMUSG00000023078	12.4783	2.9575	2.54745	45.2264	53.4206	85.49	5.99441	61.379	-3.33199	3.73429e-09	3.49754e-07	Cxcl13	chemokine (C-X-C motif) ligand 13 [Source:MGI Symbol;Acc:MGI:1888499]
ENSMUSG00000032561	69.0464	43.3767	47.5524	136.731	162.584	265.589	53.3252	188.301	-1.81567	5.20159e-09	4.68797e-07	Acpp	acid phosphatase, prostate [Source:MGI Symbol;Acc:MGI:1928480]
ENSMUSG00000047617	100.658	83.7958	116.333	209.303	255.49	373.876	100.262	279.557	-1.4764	6.58377e-09	5.75277e-07	Paxx	non-homologous end joining factor [Source:MGI Symbol;Acc:MGI:2442831]
ENSMUSG00000032518	5098.62	5252.52	6079.91	8290.1	8461.36	8582.06	5477.02	8444.5	-0.624565	7.25518e-09	6.30101e-07	Rpsa	ribosomal protein SA [Source:MGI Symbol;Acc:MGI:105381]
ENSMUSG00000078920	239.583	227.728	214.835	394.416	394.848	487.863	227.382	425.709	-0.904335	7.61681e-09	6.57523e-07	Ifi47	interferon gamma inducible protein 47 [Source:MGI Symbol;Acc:MGI:99448]
ENSMUSG00000032383	869.32	982.876	971.427	1451.45	1697.85	2036.94	941.207	1728.75	-0.877133	9.06873e-09	7.73541e-07	Ppib	peptidylprolyl isomerase B [Source:MGI Symbol;Acc:MGI:97750]
ENSMUSG00000039745	735.386	789.653	810.938	1241.1	1206.61	1145.57	778.659	1197.76	-0.621626	9.53327e-09	8.08353e-07	Htatip2	HIV-1 Tat interactive protein 2 [Source:MGI Symbol;Acc:MGI:1859271]
ENSMUSG00000030795	638.056	839.93	636.862	1276.86	1243.77	1631.15	704.949	1383.93	-0.97399	1.13368e-08	9.44513e-07	Fus	fused in sarcoma [Source:MGI Symbol;Acc:MGI:1353633]
ENSMUSG00000020122	1898.36	4814.81	2832.76	8123.92	9434.54	11578.8	3181.98	9712.41	-1.6101	1.28911e-08	1.0595e-06	Egfr	epidermal growth factor receptor [Source:MGI Symbol;Acc:MGI:95294]
ENSMUSG00000113063	74.8696	54.2208	98.5013	238.753	234.586	167.56	75.8639	213.633	-1.48948	1.29443e-08	1.0595e-06	Gm34667	predicted gene, 34667 [Source:MGI Symbol;Acc:MGI:5593826]
ENSMUSG00000019838	1983.21	1845.48	1970.88	3044.89	2828.97	2727.7	1933.19	2867.19	-0.568561	1.55208e-08	1.22205e-06	Slc16a10	solute carrier family 16 (monocarboxylic acid transporters), member 10 [Source:MGI Symbol;Acc:MGI:1919722]
ENSMUSG00000030432	2772.67	2789.91	2711.33	3731.7	3967.06	3963.32	2757.97	3887.36	-0.495141	2.08128e-08	1.60348e-06	Rpl28	ribosomal protein L28 [Source:MGI Symbol;Acc:MGI:101839]
ENSMUSG00000054793	74.0377	92.6683	28.0219	183.009	347.234	329.422	64.9093	286.555	-2.14543	2.18896e-08	1.65657e-06	Cadm4	cell adhesion molecule 4 [Source:MGI Symbol;Acc:MGI:2449088]
ENSMUSG00000021453	183.847	136.045	390.609	901.372	809.438	727.235	236.833	812.682	-1.77742	2.36147e-08	1.76249e-06	Gadd45g	growth arrest and DNA-damage-inducible 45 gamma [Source:MGI Symbol;Acc:MGI:1346325]
ENSMUSG00000038172	465.855	500.803	619.03	929.77	901.182	928.992	528.563	919.981	-0.799273	2.53778e-08	1.87456e-06	Ttc39b	tetratricopeptide repeat domain 39B [Source:MGI Symbol;Acc:MGI:1917113]
ENSMUSG00000049115	931.711	833.029	1021.53	1426.21	1517.84	1480.69	928.756	1474.91	-0.666454	2.91825e-08	2.10144e-06	Agtr1a	angiotensin II receptor, type 1a [Source:MGI Symbol;Acc:MGI:87964]
ENSMUSG00000047797	10180.6	10461.7	10091.3	13633.1	14106.5	14319	10244.5	14019.5	-0.452599	3.107e-08	2.22616e-06	Gjb1	gap junction protein, beta 1 [Source:MGI Symbol;Acc:MGI:95719]
ENSMUSG00000022679	155.562	186.323	209.74	391.261	315.878	409.212	183.875	372.117	-1.01793	3.14253e-08	2.24042e-06	Mpv17l	Mpv17 transgene, kidney disease mutant-like [Source:MGI Symbol;Acc:MGI:2135951]
ENSMUSG00000025780	144.748	144.918	191.059	387.053	322.846	292.946	160.241	334.282	-1.06044	3.82865e-08	2.63772e-06	Itih5	inter-alpha (globulin) inhibitor H5 [Source:MGI Symbol;Acc:MGI:1925751]
ENSMUSG00000039783	5181.81	4697.5	5201.04	7262.51	6986.49	7291.73	5026.78	7180.24	-0.514271	4.15352e-08	2.82318e-06	Kmo	kynurenine 3-monooxygenase (kynurenine 3-hydroxylase) [Source:MGI Symbol;Acc:MGI:2138151]
ENSMUSG00000026526	3040.54	2513.88	3978.27	8475.21	6305.95	5751.77	3177.56	6844.31	-1.1069	5.25248e-08	3.53371e-06	Fh1	fumarate hydratase 1 [Source:MGI Symbol;Acc:MGI:95530]
ENSMUSG00000032300	335.25	300.679	320.979	570.062	481.947	608.689	318.969	553.566	-0.794827	5.67928e-08	3.76778e-06	1700017B05Rik	RIKEN cDNA 1700017B05 gene [Source:MGI Symbol;Acc:MGI:1921461]
ENSMUSG00000035864	157.226	168.578	112.088	268.203	398.332	550.556	145.964	405.697	-1.47529	7.03791e-08	4.6263e-06	Syt1	synaptotagmin I [Source:MGI Symbol;Acc:MGI:99667]
ENSMUSG00000055730	3452.32	3150.72	2437.91	4792.94	7463.79	6246.47	3013.65	6167.73	-1.03318	7.7748e-08	4.9961e-06	Ces2a	carboxylesterase 2A [Source:MGI Symbol;Acc:MGI:2142491]
ENSMUSG00000020017	4289.2	2890.46	6111.33	16639.1	9861.91	10156.2	4430.33	12219.1	-1.46358	8.91715e-08	5.6177e-06	Hal	histidine ammonia lyase [Source:MGI Symbol;Acc:MGI:96010]
ENSMUSG00000022244	2456.56	2977.22	2725.77	4061.96	4570.95	4056.79	2719.85	4229.9	-0.63729	8.93813e-08	5.6177e-06	Amacr	alpha-methylacyl-CoA racemase [Source:MGI Symbol;Acc:MGI:1098273]
ENSMUSG00000025362	2696.97	2821.46	2864.18	3952.57	3857.9	3801.46	2794.2	3870.64	-0.470239	9.11401e-08	5.67842e-06	Rps26	ribosomal protein S26 [Source:MGI Symbol;Acc:MGI:1351628]
ENSMUSG00000026866	3041.37	3096.5	4005.44	6127.65	5703.23	5332.3	3381.1	5721.06	-0.758729	9.392e-08	5.82629e-06	Kynu	kynureninase (L-kynurenine hydrolase) [Source:MGI Symbol;Acc:MGI:1918039]
ENSMUSG00000026109	1.66377	0	1.6983	29.4497	25.549	28.4967	1.12069	27.8318	-4.57242	9.64274e-08	5.95606e-06	Tmeff2	transmembrane protein with EGF-like and two follistatin-like domains 2 [Source:MGI Symbol;Acc:MGI:1861735]
ENSMUSG00000027695	109.809	100.555	135.864	249.271	210.198	305.484	115.409	254.985	-1.14178	9.76405e-08	6.0051e-06	Pld1	phospholipase D1 [Source:MGI Symbol;Acc:MGI:109585]
ENSMUSG00000022871	6532.79	6963.93	6867.07	9182	10590.1	11403.2	6787.93	10391.8	-0.614376	1.10319e-07	6.7271e-06	Fetub	fetuin beta [Source:MGI Symbol;Acc:MGI:1890221]
ENSMUSG00000036120	108.977	125.201	126.523	298.704	286.845	198.337	120.234	261.296	-1.12133	1.17176e-07	7.08497e-06	Rfxank	regulatory factor X-associated ankyrin-containing protein [Source:MGI Symbol;Acc:MGI:1333865]
ENSMUSG00000002227	258.716	242.515	247.952	404.934	393.687	453.667	249.728	417.429	-0.740454	1.18613e-07	7.14168e-06	Mov10	Moloney leukemia virus 10 [Source:MGI Symbol;Acc:MGI:97054]
ENSMUSG00000102752	95.6667	95.6258	82.3675	176.698	191.617	283.827	91.22	217.381	-1.25268	1.20035e-07	7.16711e-06	Gm7694	predicted gene 7694 [Source:MGI Symbol;Acc:MGI:3649135]
ENSMUSG00000099707	248.734	291.807	229.27	417.555	485.431	587.032	256.604	496.672	-0.953668	1.24736e-07	7.35585e-06	Gm8883	predicted gene 8883 [Source:MGI Symbol;Acc:MGI:3649116]
ENSMUSG00000022863	65.7189	58.1642	70.4794	125.161	152.133	159.581	64.7875	145.625	-1.16438	1.28738e-07	7.46889e-06	Btg3	B cell translocation gene 3 [Source:MGI Symbol;Acc:MGI:109532]
ENSMUSG00000016028	242.91	228.713	299.75	477.506	457.559	434.289	257.124	456.452	-0.826814	1.37435e-07	7.72333e-06	Celsr1	cadherin, EGF LAG seven-pass G-type receptor 1 [Source:MGI Symbol;Acc:MGI:1100883]
ENSMUSG00000040964	400.968	361.801	360.889	558.493	616.66	616.668	374.553	597.274	-0.672154	1.52295e-07	8.42622e-06	Arhgef10l	Rho guanine nucleotide exchange factor (GEF) 10-like [Source:MGI Symbol;Acc:MGI:1920004]
ENSMUSG00000032014	3816.69	3402.11	3343.95	4917.05	5108.64	5351.68	3520.92	5125.79	-0.541674	1.75972e-07	9.55182e-06	Oaf	out at first homolog [Source:MGI Symbol;Acc:MGI:94852]
ENSMUSG00000039485	6.65508	11.83	21.2287	108.333	60.3885	51.294	13.2379	73.3385	-2.47108	1.81772e-07	9.68324e-06	Tspyl4	TSPY-like 4 [Source:MGI Symbol;Acc:MGI:106393]
ENSMUSG00000081010	7.48696	8.8725	18.6813	55.7441	75.4856	44.4548	11.6803	58.5615	-2.31905	1.87613e-07	9.95737e-06	Gm13880	predicted gene 13880 [Source:MGI Symbol;Acc:MGI:3649539]
ENSMUSG00000049577	862.664	1017.38	769.329	1324.19	1696.68	1688.14	883.125	1569.67	-0.830135	1.9135e-07	1.01183e-05	Zfpm1	zinc finger protein, multitype 1 [Source:MGI Symbol;Acc:MGI:1095400]
ENSMUSG00000013846	1811.01	1954.91	2555.09	3495.05	3619.83	3751.3	2107	3622.06	-0.781488	1.93491e-07	1.01938e-05	St3gal1	ST3 beta-galactoside alpha-2,3-sialyltransferase 1 [Source:MGI Symbol;Acc:MGI:98304]
ENSMUSG00000035227	993.27	1101.18	979.919	1581.87	1467.91	1818.09	1024.79	1622.62	-0.663417	2.18981e-07	1.13696e-05	Spcs2	signal peptidase complex subunit 2 homolog (S. cerevisiae) [Source:MGI Symbol;Acc:MGI:1913874]
ENSMUSG00000024211	17.4696	8.8725	27.1728	87.2974	55.7432	91.1894	17.8383	78.0767	-2.1181	2.41587e-07	1.2453e-05	Grm8	glutamate receptor, metabotropic 8 [Source:MGI Symbol;Acc:MGI:1351345]
ENSMUSG00000021595	971.641	1120.89	1041.91	1516.66	1528.29	1545.66	1044.81	1530.2	-0.551068	2.50608e-07	1.28258e-05	Nsun2	NOL1/NOP2/Sun domain family member 2 [Source:MGI Symbol;Acc:MGI:107252]
ENSMUSG00000032883	146.412	162.663	180.869	301.86	304.265	272.428	163.314	292.851	-0.842873	2.79445e-07	1.39528e-05	Acsl3	acyl-CoA synthetase long-chain family member 3 [Source:MGI Symbol;Acc:MGI:1921455]
ENSMUSG00000028251	180.519	159.705	191.908	291.342	313.556	332.841	177.377	312.58	-0.814901	2.85479e-07	1.41554e-05	Tstd3	thiosulfate sulfurtransferase (rhodanese)-like domain containing 3 [Source:MGI Symbol;Acc:MGI:1924282]
ENSMUSG00000038155	35.771	28.5892	36.5134	98.8669	81.2922	85.49	33.6245	88.5497	-1.39341	2.98625e-07	1.4726e-05	Gstp2	glutathione S-transferase, pi 2 [Source:MGI Symbol;Acc:MGI:95864]
ENSMUSG00000109764	2271.88	2348.26	2069.38	3040.68	3646.54	3800.32	2229.84	3495.85	-0.648684	3.34789e-07	1.61585e-05	Klkb1	kallikrein B, plasma 1 [Source:MGI Symbol;Acc:MGI:102849]
ENSMUSG00000031645	436.739	461.37	492.507	679.447	963.893	1156.97	463.539	933.435	-1.00942	3.34896e-07	1.61585e-05	F11	coagulation factor XI [Source:MGI Symbol;Acc:MGI:99481]
ENSMUSG00000054263	1560.62	2104.75	1722.92	2763.01	4770.69	3632.76	1796.1	3722.15	-1.05137	3.39477e-07	1.63245e-05	Lifr	leukemia inhibitory factor receptor [Source:MGI Symbol;Acc:MGI:96788]
ENSMUSG00000028300	282.009	275.048	274.275	403.882	512.141	499.262	277.111	471.762	-0.766523	3.41368e-07	1.63605e-05	C9orf72	C9orf72, member of C9orf72-SMCR8 complex [Source:MGI Symbol;Acc:MGI:1920455]
ENSMUSG00000056617	2.49565	0	1.6983	26.2944	33.6782	19.3777	1.39798	26.4501	-4.18073	3.64646e-07	1.74179e-05	4931429L15Rik	RIKEN cDNA 4931429L15 gene [Source:MGI Symbol;Acc:MGI:1921611]
ENSMUSG00000001095	3.32754	5.915	2.54745	48.3817	27.8716	23.9372	3.93	33.3968	-3.11422	3.68875e-07	1.75614e-05	Slc13a2	solute carrier family 13 (sodium-dependent dicarboxylate transporter), member 2 [Source:MGI Symbol;Acc:MGI:1276558]
ENSMUSG00000026193	19264.8	17723.3	21090.3	28082.4	29202.5	35600.3	19359.5	30961.7	-0.677416	3.84261e-07	1.79364e-05	Fn1	fibronectin 1 [Source:MGI Symbol;Acc:MGI:95566]
ENSMUSG00000041483	398.473	396.305	524.774	849.835	713.049	756.872	439.851	773.252	-0.813596	4.18799e-07	1.9485e-05	Zfp281	zinc finger protein 281 [Source:MGI Symbol;Acc:MGI:3029290]
ENSMUSG00000003279	28.2841	24.6458	17.8321	72.5725	75.4856	64.9724	23.5874	71.0102	-1.59066	4.21807e-07	1.95615e-05	Dlgap1	DLG associated protein 1 [Source:MGI Symbol;Acc:MGI:1346065]
ENSMUSG00000031570	212.962	237.586	232.667	354.448	373.944	412.632	227.738	380.341	-0.740361	4.29793e-07	1.98675e-05	Plpp5	phospholipid phosphatase 5 [Source:MGI Symbol;Acc:MGI:1919160]
ENSMUSG00000039145	796.946	773.879	1240.61	1974.18	1748.94	1788.45	937.144	1837.19	-0.970833	4.89089e-07	2.23205e-05	Camk1d	calcium/calmodulin-dependent protein kinase ID [Source:MGI Symbol;Acc:MGI:2442190]
ENSMUSG00000037621	415.11	417.008	521.378	768.848	706.081	744.333	451.165	739.754	-0.712952	5.07004e-07	2.27043e-05	Atoh8	atonal bHLH transcription factor 8 [Source:MGI Symbol;Acc:MGI:1918343]
ENSMUSG00000087579	249.565	239.558	191.908	361.811	416.913	450.247	227.01	409.657	-0.851603	5.88665e-07	2.60357e-05	Hectd2os	Hectd2, opposite strand [Source:MGI Symbol;Acc:MGI:1919243]
ENSMUSG00000022498	384.331	409.121	381.268	618.444	563.239	686.2	391.573	622.628	-0.669769	5.90629e-07	2.60422e-05	Txndc11	thioredoxin domain containing 11 [Source:MGI Symbol;Acc:MGI:1923620]
ENSMUSG00000025936	79.8609	64.0792	67.932	127.265	174.198	235.952	70.624	179.138	-1.33964	5.97076e-07	2.62457e-05	Gm4956	predicted gene 4956 [Source:MGI Symbol;Acc:MGI:3647976]
ENSMUSG00000015337	315.284	353.914	320.979	511.163	524.915	501.541	330.059	512.54	-0.63616	6.21271e-07	2.72257e-05	Endog	endonuclease G [Source:MGI Symbol;Acc:MGI:1261433]
ENSMUSG00000028001	58755.2	59594.6	91797.3	155050	112767	172150	70049	146656	-1.06599	6.37919e-07	2.77853e-05	Fga	fibrinogen alpha chain [Source:MGI Symbol;Acc:MGI:1316726]
ENSMUSG00000046364	3532.18	3648.57	3616.53	4679.35	5568.52	5352.82	3599.09	5200.23	-0.530861	7.31598e-07	3.14829e-05	Rpl27a	ribosomal protein L27A [Source:MGI Symbol;Acc:MGI:1347076]
ENSMUSG00000022218	52.4087	44.3625	50.949	102.022	109.164	119.686	49.2401	110.291	-1.15944	8.39575e-07	3.5595e-05	Tgm1	transglutaminase 1, K polypeptide [Source:MGI Symbol;Acc:MGI:98730]
ENSMUSG00000023176	5555.33	5229.85	6601.29	9998.18	8133.87	9831.35	5795.49	9321.13	-0.685535	8.67631e-07	3.65681e-05	Cpn2	carboxypeptidase N, polypeptide 2 [Source:MGI Symbol;Acc:MGI:1919006]
ENSMUSG00000039653	4835.75	4739.89	4913.18	6374.81	6459.25	7083.13	4829.6	6639.06	-0.459001	8.93525e-07	3.7549e-05	Baat	bile acid-Coenzyme A: amino acid N-acyltransferase [Source:MGI Symbol;Acc:MGI:106642]
ENSMUSG00000003038	63.2232	50.2775	76.4235	146.197	132.39	139.064	63.3081	139.217	-1.13239	9.44418e-07	3.95717e-05	Hmgn2	high mobility group nucleosomal binding domain 2 [Source:MGI Symbol;Acc:MGI:96136]
ENSMUSG00000020321	8227.34	6916.61	8324.21	11588.5	11045.3	11737.2	7822.72	11457	-0.550381	9.55076e-07	3.99016e-05	Mdh1	malate dehydrogenase 1, NAD (soluble) [Source:MGI Symbol;Acc:MGI:97051]
ENSMUSG00000027346	871.815	891.193	661.487	1407.28	1739.65	1252.71	808.165	1466.55	-0.859925	9.59624e-07	3.9975e-05	Gpcpd1	glycerophosphocholine phosphodiesterase 1 [Source:MGI Symbol;Acc:MGI:104898]
ENSMUSG00000095061	24.1247	30.5608	30.5694	97.8151	60.3885	87.7698	28.4183	81.9911	-1.5335	1.04272e-06	4.30612e-05	E030018B13Rik	RIKEN cDNA E030018B13 gene [Source:MGI Symbol;Acc:MGI:2686543]
ENSMUSG00000026272	3374.12	2123.49	4815.53	11408.6	7534.63	7173.18	3437.71	8705.47	-1.34037	1.1063e-06	4.52953e-05	Agxt	alanine-glyoxylate aminotransferase [Source:MGI Symbol;Acc:MGI:1329033]
ENSMUSG00000022875	27695.1	25970.8	29716.8	37088.8	40157.2	43278.5	27794.2	40174.8	-0.531478	1.1359e-06	4.63745e-05	Kng1	kininogen 1 [Source:MGI Symbol;Acc:MGI:1097705]
ENSMUSG00000024986	1014.07	1321.02	934.914	1757.52	2250.63	1812.39	1090	1940.18	-0.832351	1.14306e-06	4.65342e-05	Hhex	hematopoietically expressed homeobox [Source:MGI Symbol;Acc:MGI:96086]
ENSMUSG00000030659	37.4348	20.7025	29.7202	55.7441	130.068	227.973	29.2858	137.928	-2.22994	1.27257e-06	5.09382e-05	Nucb2	nucleobindin 2 [Source:MGI Symbol;Acc:MGI:1858179]
ENSMUSG00000037805	2677.84	2446.84	2707.09	3683.32	3849.77	3475.45	2610.59	3669.51	-0.490978	1.28114e-06	5.09966e-05	Rpl10a	ribosomal protein L10A [Source:MGI Symbol;Acc:MGI:1343877]
ENSMUSG00000060036	2573.02	2421.21	3204.69	4324.9	4078.55	4750.97	2732.97	4384.8	-0.681867	1.4117e-06	5.5576e-05	Rpl3	ribosomal protein L3 [Source:MGI Symbol;Acc:MGI:1351605]
ENSMUSG00000028757	980.792	1006.54	855.943	1384.14	1575.91	2063.16	947.757	1674.4	-0.821052	1.42555e-06	5.59675e-05	Ddost	dolichyl-di-phosphooligosaccharide-protein glycotransferase [Source:MGI Symbol;Acc:MGI:1194508]
ENSMUSG00000029656	1696.21	3331.13	2724.92	4459.53	6185.18	6789.05	2584.09	5811.25	-1.16935	1.43772e-06	5.62909e-05	C8b	complement component 8, beta polypeptide [Source:MGI Symbol;Acc:MGI:88236]
ENSMUSG00000103653	1193.75	2227.98	1665.18	2846.11	4279.45	3876.69	1695.64	3667.42	-1.1132	1.60901e-06	6.19814e-05	Gstp-ps	glutathione S-transferase, pi, pseudogene [Source:MGI Symbol;Acc:MGI:3782108]
ENSMUSG00000037563	2567.2	2327.55	2551.69	3350.96	3377.11	3576.9	2482.15	3434.99	-0.468426	1.68448e-06	6.41984e-05	Rps16	ribosomal protein S16 [Source:MGI Symbol;Acc:MGI:98118]
ENSMUSG00000024608	3191.94	3162.55	3306.59	4222.88	4539.59	4258.54	3220.36	4340.34	-0.430462	1.72173e-06	6.5444e-05	Rps14	ribosomal protein S14 [Source:MGI Symbol;Acc:MGI:98107]
ENSMUSG00000057228	1286.09	1361.44	1175.22	1948.94	2388.83	1800.99	1274.25	2046.25	-0.683444	1.74574e-06	6.61811e-05	Aadat	aminoadipate aminotransferase [Source:MGI Symbol;Acc:MGI:1345167]
ENSMUSG00000056966	15.8058	37.4617	30.5694	95.7116	87.0988	75.2312	27.9456	86.0139	-1.63258	1.7525e-06	6.62621e-05	Gjc3	gap junction protein, gamma 3 [Source:MGI Symbol;Acc:MGI:2153041]
ENSMUSG00000002847	514.105	430.809	584.215	779.366	848.923	893.656	509.71	840.648	-0.720392	1.81277e-06	6.82623e-05	Pla1a	phospholipase A1 member A [Source:MGI Symbol;Acc:MGI:1934677]
ENSMUSG00000071177	35717.8	37366	40707.4	52076.6	51476.6	51476.4	37930.4	51676.5	-0.446153	1.81493e-06	6.82623e-05	Serpina1d	serine (or cysteine) peptidase inhibitor, clade A, member 1D [Source:MGI Symbol;Acc:MGI:891968]
ENSMUSG00000021687	760.343	912.882	962.086	1276.86	1380.81	1533.12	878.437	1396.93	-0.669361	1.83317e-06	6.85054e-05	Scamp1	secretory carrier membrane protein 1 [Source:MGI Symbol;Acc:MGI:1349480]
ENSMUSG00000066026	1960.75	2081.09	2240.06	2955.49	3651.18	3000.13	2093.97	3202.27	-0.612736	1.84229e-06	6.85714e-05	Dhrs3	dehydrogenase/reductase (SDR family) member 3 [Source:MGI Symbol;Acc:MGI:1315215]
ENSMUSG00000113061	129.774	173.507	90.0099	475.403	262.458	292.946	131.097	343.602	-1.39357	1.89739e-06	7.04394e-05	Gm11361	predicted pseudogene 11361 [Source:MGI Symbol;Acc:MGI:3649931]
ENSMUSG00000020571	2462.38	4292.32	2139.86	5381.94	6938.87	9105.26	2964.85	7142.02	-1.26855	1.94435e-06	7.19963e-05	Pdia6	protein disulfide isomerase associated 6 [Source:MGI Symbol;Acc:MGI:1919103]
ENSMUSG00000026944	655.525	662.48	579.12	912.941	911.634	1028.16	632.375	950.912	-0.588805	1.99466e-06	7.34793e-05	Abca2	ATP-binding cassette, sub-family A (ABC1), member 2 [Source:MGI Symbol;Acc:MGI:99606]
ENSMUSG00000031134	141.42	146.889	172.377	307.119	255.49	257.61	153.562	273.406	-0.832635	2.02672e-06	7.43648e-05	Rbmx	RNA binding motif protein, X chromosome [Source:MGI Symbol;Acc:MGI:1343044]
ENSMUSG00000022615	1824.32	1859.28	1756.04	2406.46	2761.61	2498.59	1813.22	2555.55	-0.495034	2.06445e-06	7.52763e-05	Tymp	thymidine phosphorylase [Source:MGI Symbol;Acc:MGI:1920212]
ENSMUSG00000022512	729.563	1004.56	835.563	1738.59	1709.46	1223.08	856.563	1557.04	-0.862883	2.46708e-06	8.88272e-05	Cldn1	claudin 1 [Source:MGI Symbol;Acc:MGI:1276109]
ENSMUSG00000037580	2657.87	2435.01	2460.84	3559.21	3631.44	3283.96	2517.91	3491.54	-0.47151	2.52317e-06	9.02188e-05	Gch1	GTP cyclohydrolase 1 [Source:MGI Symbol;Acc:MGI:95675]
ENSMUSG00000002395	476.67	460.384	507.791	746.761	694.468	686.2	481.615	709.143	-0.557983	2.61783e-06	9.30854e-05	Use1	unconventional SNARE in the ER 1 homolog (S. cerevisiae) [Source:MGI Symbol;Acc:MGI:1914273]
ENSMUSG00000030096	1152.16	1180.04	1278.82	1877.42	1608.42	1748.56	1203.67	1744.8	-0.535783	2.69015e-06	9.49505e-05	Slc6a6	solute carrier family 6 (neurotransmitter transporter, taurine), member 6 [Source:MGI Symbol;Acc:MGI:98488]
ENSMUSG00000074768	39720.8	30661.4	54167.2	84329.3	72005.2	79422.5	41516.5	78585.7	-0.920569	2.71002e-06	9.54165e-05	Bhmt	betaine-homocysteine methyltransferase [Source:MGI Symbol;Acc:MGI:1339972]
ENSMUSG00000008682	5978.76	6012.6	5323.32	7553.85	8521.75	8642.47	5771.56	8239.36	-0.513566	2.81368e-06	9.88235e-05	Rpl10	ribosomal protein L10 [Source:MGI Symbol;Acc:MGI:105943]
ENSMUSG00000031533	432.58	417.008	476.373	854.042	667.758	657.703	441.987	726.501	-0.717182	2.93607e-06	0.00010287	Mrps31	mitochondrial ribosomal protein S31 [Source:MGI Symbol;Acc:MGI:1913153]
ENSMUSG00000057054	294.487	235.614	233.516	392.312	438.978	441.129	254.539	424.14	-0.734862	3.28209e-06	0.000114713	Inca1	inhibitor of CDK, cyclin A1 interacting protein 1 [Source:MGI Symbol;Acc:MGI:2144284]
ENSMUSG00000018821	314.452	269.133	279.37	452.264	426.204	520.919	287.652	466.462	-0.696338	3.42517e-06	0.000119133	Avpi1	arginine vasopressin-induced 1 [Source:MGI Symbol;Acc:MGI:1916784]
ENSMUSG00000068246	1256.98	1046.96	1209.19	1616.58	2357.47	1978.81	1171.04	1984.29	-0.760241	3.44726e-06	0.000119611	Apol9b	apolipoprotein L 9b [Source:MGI Symbol;Acc:MGI:1919148]
ENSMUSG00000053317	523.255	584.599	484.015	733.088	1038.22	1217.38	530.623	996.228	-0.908818	3.56386e-06	0.00012306	Sec61b	Sec61 beta subunit [Source:MGI Symbol;Acc:MGI:1913462]
ENSMUSG00000079435	1296.08	1167.23	1325.52	1702.82	1817.46	1827.21	1262.94	1782.5	-0.496477	3.63974e-06	0.000125378	Rpl36a	ribosomal protein L36A [Source:MGI Symbol;Acc:MGI:1201789]
ENSMUSG00000032348	648.038	466.299	567.232	902.424	897.698	910.754	560.523	903.625	-0.687592	3.73871e-06	0.0001282	Gsta4	glutathione S-transferase, alpha 4 [Source:MGI Symbol;Acc:MGI:1309515]
ENSMUSG00000054226	1723.67	1791.26	1560.74	2345.46	2402.77	2315.07	1691.89	2354.43	-0.477008	3.75689e-06	0.000128487	Tprkb	Tp53rk binding protein [Source:MGI Symbol;Acc:MGI:1917036]
ENSMUSG00000032607	792.786	829.086	883.965	1194.82	1231	1130.75	835.279	1185.52	-0.505177	3.89199e-06	0.000131849	Amt	aminomethyltransferase [Source:MGI Symbol;Acc:MGI:3646700]
ENSMUSG00000048826	64.887	110.413	84.915	228.235	188.133	160.721	86.7384	192.363	-1.15492	4.02192e-06	0.00013561	Dact2	dishevelled-binding antagonist of beta-catenin 2 [Source:MGI Symbol;Acc:MGI:1920347]
ENSMUSG00000026227	1162.14	1325.95	1176.07	1742.79	1812.82	1657.37	1221.39	1737.66	-0.50916	4.04326e-06	0.000136009	2810459M11Rik	RIKEN cDNA 2810459M11 gene [Source:MGI Symbol;Acc:MGI:1920042]
ENSMUSG00000047676	283.673	263.218	287.013	437.539	416.913	416.051	277.968	423.501	-0.606739	4.10795e-06	0.000137862	Rpsa-ps10	ribosomal protein SA, pseudogene 10 [Source:MGI Symbol;Acc:MGI:3704228]
ENSMUSG00000030109	848.522	660.508	970.578	1512.45	1299.51	1367.84	826.536	1393.27	-0.752654	4.23385e-06	0.000140768	Slc6a12	solute carrier family 6 (neurotransmitter transporter, betaine/GABA), member 12 [Source:MGI Symbol;Acc:MGI:95628]
ENSMUSG00000037583	780.308	458.413	900.948	1347.32	1415.65	2263.78	713.223	1675.58	-1.23151	4.27845e-06	0.000141922	Nr0b2	nuclear receptor subfamily 0, group B, member 2 [Source:MGI Symbol;Acc:MGI:1346344]
ENSMUSG00000059481	28754.1	26934.9	32782.3	42785.2	40055	46418.8	29490.4	43086.3	-0.546966	4.61497e-06	0.000152731	Plg	plasminogen [Source:MGI Symbol;Acc:MGI:97620]
ENSMUSG00000058454	291.992	224.77	263.236	444.901	389.041	486.723	259.999	440.222	-0.758044	4.69287e-06	0.000154241	Dhcr7	7-dehydrocholesterol reductase [Source:MGI Symbol;Acc:MGI:1298378]
ENSMUSG00000015093	4.15942	4.92917	3.3966	15.7766	32.5169	42.1751	4.16173	30.1562	-2.86119	4.72259e-06	0.000154862	Clic3	chloride intracellular channel 3 [Source:MGI Symbol;Acc:MGI:1916704]
ENSMUSG00000038917	5.82319	8.8725	16.1338	140.938	47.614	28.4967	10.2765	72.3495	-2.81656	4.79461e-06	0.000156258	3930402G23Rik	RIKEN cDNA 3930402G23 gene [Source:MGI Symbol;Acc:MGI:1921277]
ENSMUSG00000009566	2576.35	2890.46	2904.94	3709.61	4443.2	3983.84	2790.58	4045.55	-0.535763	4.8519e-06	0.000156948	Fpgs	folylpolyglutamyl synthetase [Source:MGI Symbol;Acc:MGI:95576]
ENSMUSG00000021884	495.803	695.998	658.091	957.116	1313.45	1027.02	616.631	1099.2	-0.834357	4.88215e-06	0.00015757	Hacl1	2-hydroxyacyl-CoA lyase 1 [Source:MGI Symbol;Acc:MGI:1929657]
ENSMUSG00000040462	3778.42	3326.2	4473.32	5709.04	5815.88	6276.11	3859.31	5933.67	-0.620391	4.90945e-06	0.000158095	Os9	amplified in osteosarcoma [Source:MGI Symbol;Acc:MGI:1924301]
ENSMUSG00000038224	10201.4	8226.78	13746.9	19734.5	17519.6	20680.6	10725	19311.6	-0.848434	5.24556e-06	0.000166672	Serpinf2	serine (or cysteine) peptidase inhibitor, clade F, member 2 [Source:MGI Symbol;Acc:MGI:107173]
ENSMUSG00000018659	2573.02	2506.97	2403.09	3276.28	3280.72	3556.39	2494.36	3371.13	-0.434524	5.3872e-06	0.000170041	Pnpo	pyridoxine 5'-phosphate oxidase [Source:MGI Symbol;Acc:MGI:2144151]
ENSMUSG00000026950	150.571	173.507	272.577	350.241	437.817	561.954	198.885	450.004	-1.17693	5.45377e-06	0.000171764	Neb	nebulin [Source:MGI Symbol;Acc:MGI:97292]
ENSMUSG00000004040	2242.76	2145.17	2920.23	3745.37	3705.76	4300.72	2436.05	3917.29	-0.685109	5.6026e-06	0.000175679	Stat3	signal transducer and activator of transcription 3 [Source:MGI Symbol;Acc:MGI:103038]
ENSMUSG00000034837	148.907	150.833	268.331	689.965	312.394	511.8	189.357	504.72	-1.41408	5.63546e-06	0.000176323	Gnat1	guanine nucleotide binding protein, alpha transducing 1 [Source:MGI Symbol;Acc:MGI:95778]
ENSMUSG00000043716	4959.7	4856.22	5204.44	6425.3	6575.38	6784.49	5006.78	6595.06	-0.397404	5.95332e-06	0.000185057	Rpl7	ribosomal protein L7 [Source:MGI Symbol;Acc:MGI:98073]
ENSMUSG00000109473	21.629	37.4617	16.1338	80.9867	101.035	60.413	25.0748	80.8114	-1.69981	6.03884e-06	0.000187309	B930025P03Rik	RIKEN cDNA B930025P03 gene [Source:MGI Symbol;Acc:MGI:2443166]
ENSMUSG00000069324	4367.39	3237.48	5891.4	9156.76	7823.8	8478.33	4498.76	8486.3	-0.915489	6.13208e-06	0.00018979	Gm5096	predicted gene 5096 [Source:MGI Symbol;Acc:MGI:3643681]
ENSMUSG00000107176	836.044	727.545	806.692	1142.23	1150.87	1084.01	790.094	1125.7	-0.509995	6.17774e-06	0.000190791	Gm9794	predicted pseudogene 9794 [Source:MGI Symbol;Acc:MGI:3642653]
ENSMUSG00000030861	2424.94	2368.96	2479.52	3118.51	3260.98	3192.77	2424.47	3190.75	-0.396048	6.58253e-06	0.000201987	Acadsb	acyl-Coenzyme A dehydrogenase, short/branched chain [Source:MGI Symbol;Acc:MGI:1914135]
ENSMUSG00000030934	19099.2	15244.9	24599.9	34651.8	33951.1	32360.8	19648	33654.6	-0.776387	6.8082e-06	0.00020802	Oat	ornithine aminotransferase [Source:MGI Symbol;Acc:MGI:97394]
ENSMUSG00000078812	5586.94	5087.89	5456.63	7046.9	7070.1	7165.2	5377.15	7094.07	-0.399639	7.122e-06	0.000215313	Eif5a	eukaryotic translation initiation factor 5A [Source:MGI Symbol;Acc:MGI:106248]
ENSMUSG00000032079	17299.9	16551.2	18508.1	26315.4	24644.3	22343.7	17453	24434.5	-0.485433	7.18242e-06	0.000216682	Apoa5	apolipoprotein A-V [Source:MGI Symbol;Acc:MGI:1913363]
ENSMUSG00000031969	1132.2	1098.22	1045.3	1473.54	1477.2	1490.95	1091.91	1480.56	-0.439286	7.41736e-06	0.000223242	Acad8	acyl-Coenzyme A dehydrogenase family, member 8 [Source:MGI Symbol;Acc:MGI:1914198]
ENSMUSG00000026000	258.716	255.331	267.482	419.658	419.236	365.897	260.51	401.597	-0.624351	7.69387e-06	0.000230173	Lancl1	LanC (bacterial lantibiotic synthetase component C)-like 1 [Source:MGI Symbol;Acc:MGI:1336997]
ENSMUSG00000052302	34.1073	51.2633	35.6643	96.7634	138.197	79.7907	40.345	104.917	-1.38405	7.99228e-06	0.000237613	Tbc1d30	TBC1 domain family, member 30 [Source:MGI Symbol;Acc:MGI:1921944]
ENSMUSG00000031157	357.71	363.773	396.553	587.943	589.949	510.66	372.679	562.851	-0.594769	8.35648e-06	0.000246904	Pqbp1	polyglutamine binding protein 1 [Source:MGI Symbol;Acc:MGI:1859638]
ENSMUSG00000108961	2.49565	14.7875	11.0389	49.4335	49.9366	37.6156	9.4407	45.6619	-2.29468	8.56814e-06	0.000252118	Gm32540	predicted gene, 32540 [Source:MGI Symbol;Acc:MGI:5591699]
ENSMUSG00000024236	351.887	338.141	335.414	540.613	472.656	511.8	341.814	508.356	-0.572972	8.92133e-06	0.000260903	Svil	supervillin [Source:MGI Symbol;Acc:MGI:2147319]
ENSMUSG00000018669	744.537	765.007	645.354	988.669	1059.12	1145.57	718.299	1064.45	-0.567678	8.95923e-06	0.000261478	Cdk5rap3	CDK5 regulatory subunit associated protein 3 [Source:MGI Symbol;Acc:MGI:1933126]
ENSMUSG00000001123	7731.54	7760.48	7902.19	9734.18	10386.8	10111.8	7798.07	10077.6	-0.369921	9.05174e-06	0.000263106	Lgals9	lectin, galactose binding, soluble 9 [Source:MGI Symbol;Acc:MGI:109496]
ENSMUSG00000034422	477.502	391.376	427.122	631.065	700.274	634.906	432	655.415	-0.599896	9.08855e-06	0.000263641	Parp14	poly (ADP-ribose) polymerase family, member 14 [Source:MGI Symbol;Acc:MGI:1919489]
ENSMUSG00000027513	59182.8	49425.7	71298	98318.9	87348.5	103243	59968.8	96303.6	-0.683367	9.72359e-06	0.00028036	Pck1	phosphoenolpyruvate carboxykinase 1, cytosolic [Source:MGI Symbol;Acc:MGI:97501]
ENSMUSG00000026077	11.6464	24.6458	56.0439	136.731	140.519	94.609	30.7787	123.953	-2.0084	1.00244e-05	0.000287874	Npas2	neuronal PAS domain protein 2 [Source:MGI Symbol;Acc:MGI:109232]
ENSMUSG00000090264	10.8145	11.83	21.2287	38.9157	65.0338	53.5738	14.6244	52.5077	-1.83701	1.01556e-05	0.000291059	Eif4ebp3	eukaryotic translation initiation factor 4E binding protein 3 [Source:MGI Symbol;Acc:MGI:1270847]
ENSMUSG00000020053	6625.96	7560.36	7706.03	9631.11	11638.7	10395.6	7297.45	10555.1	-0.532479	1.02045e-05	0.000291877	Igf1	insulin-like growth factor 1 [Source:MGI Symbol;Acc:MGI:96432]
ENSMUSG00000112527	24.9565	25.6317	5.94405	62.0548	101.035	69.5319	18.8441	77.5404	-2.04614	1.02486e-05	0.000292555	Gm35696	predicted gene, 35696 [Source:MGI Symbol;Acc:MGI:5594855]
ENSMUSG00000086593	34.1073	35.49	33.966	67.3136	89.4214	84.3502	34.5211	80.3617	-1.21788	1.07637e-05	0.00030604	Gm16548	predicted gene 16548 [Source:MGI Symbol;Acc:MGI:4414968]
ENSMUSG00000090136	168.041	160.691	142.657	229.287	290.329	297.505	157.13	272.374	-0.79266	1.09252e-05	0.000309422	Gm10177	predicted gene 10177 [Source:MGI Symbol;Acc:MGI:3704330]
ENSMUSG00000021268	6.65508	10.8442	6.7932	27.3462	34.8395	41.0352	8.09748	34.407	-2.0993	1.0976e-05	0.000310229	Meg3	maternally expressed 3 [Source:MGI Symbol;Acc:MGI:1202886]
ENSMUSG00000037242	1182.11	1091.32	1379.02	1891.09	1676.94	1868.24	1217.48	1812.09	-0.573441	1.18323e-05	0.00033052	Clic4	chloride intracellular channel 4 (mitochondrial) [Source:MGI Symbol;Acc:MGI:1352754]
ENSMUSG00000042202	722.908	707.828	669.979	910.838	1081.19	1161.52	700.238	1051.18	-0.585699	1.18669e-05	0.000330842	Slc35e2	solute carrier family 35, member E2 [Source:MGI Symbol;Acc:MGI:2444240]
ENSMUSG00000025481	2489.83	2450.78	2659.54	3536.07	3250.53	3389.96	2533.38	3392.19	-0.421132	1.1902e-05	0.000331176	Urah	urate (5-hydroxyiso-) hydrolase [Source:MGI Symbol;Acc:MGI:1916142]
ENSMUSG00000075701	830.221	928.655	909.439	1318.93	1160.16	1356.44	889.438	1278.51	-0.524041	1.20887e-05	0.000334423	Selenos	selenoprotein S [Source:MGI Symbol;Acc:MGI:95994]
ENSMUSG00000027514	95.6667	69.9942	106.144	165.129	176.52	181.239	90.6015	174.296	-0.938726	1.22159e-05	0.00033729	Zbp1	Z-DNA binding protein 1 [Source:MGI Symbol;Acc:MGI:1927449]
ENSMUSG00000039196	7936.18	6492.7	11943.3	16842.1	14719.7	27959.8	8790.72	19840.5	-1.17436	1.26729e-05	0.000347897	Orm1	orosomucoid 1 [Source:MGI Symbol;Acc:MGI:97443]
ENSMUSG00000030315	369.357	273.076	367.682	550.079	524.915	563.094	336.705	546.029	-0.695478	1.29487e-05	0.000353878	Vgll4	vestigial like family member 4 [Source:MGI Symbol;Acc:MGI:2652840]
ENSMUSG00000021395	1236.18	1373.27	1565.83	2383.32	1924.3	2083.68	1391.76	2130.43	-0.61444	1.29648e-05	0.000353878	Spin1	spindlin 1 [Source:MGI Symbol;Acc:MGI:109242]
ENSMUSG00000063838	62.3914	31.5467	50.0998	170.388	118.454	95.7488	48.0126	128.197	-1.41215	1.33556e-05	0.00036316	Cdc42ep5	CDC42 effector protein (Rho GTPase binding) 5 [Source:MGI Symbol;Acc:MGI:1929745]
ENSMUSG00000053219	26.6203	48.3058	14.4355	83.0903	98.712	104.868	29.7872	95.5567	-1.69286	1.34364e-05	0.000364666	Raet1e	retinoic acid early transcript 1E [Source:MGI Symbol;Acc:MGI:2675273]
ENSMUSG00000038764	439.235	434.753	475.524	745.709	591.111	787.648	449.837	708.156	-0.654742	1.39786e-05	0.000377237	Ptpn3	protein tyrosine phosphatase, non-receptor type 3 [Source:MGI Symbol;Acc:MGI:105307]
ENSMUSG00000060550	484.989	362.787	499.3	720.466	681.693	879.977	449.025	760.712	-0.759163	1.40255e-05	0.000377698	H2-Q7	histocompatibility 2, Q region locus 7 [Source:MGI Symbol;Acc:MGI:95936]
ENSMUSG00000097073	18.3015	38.4475	39.91	115.695	98.712	68.392	32.2197	94.2664	-1.55498	1.41518e-05	0.000379766	9430037G07Rik	RIKEN cDNA 9430037G07 gene [Source:MGI Symbol;Acc:MGI:2444544]
ENSMUSG00000022347	1.66377	2.9575	8.4915	57.8477	16.2584	33.0561	4.37092	35.7208	-3.0262	1.52235e-05	0.000402497	A1bg	alpha-1-B glycoprotein [Source:MGI Symbol;Acc:MGI:2152878]
ENSMUSG00000042747	494.14	451.512	426.273	613.185	726.985	736.354	457.308	692.175	-0.597164	1.57498e-05	0.000413265	Krtcap2	keratinocyte associated protein 2 [Source:MGI Symbol;Acc:MGI:1913309]
ENSMUSG00000026922	2698.63	2916.1	3019.58	4250.23	4111.06	3652.13	2878.1	4004.47	-0.476616	1.5775e-05	0.000413265	Agpat2	1-acylglycerol-3-phosphate O-acyltransferase 2 (lysophosphatidic acid acyltransferase, beta) [Source:MGI Symbol;Acc:MGI:1914762]
ENSMUSG00000057933	351.055	188.294	343.056	985.514	671.241	475.325	294.135	710.693	-1.27178	1.58988e-05	0.000415145	Gsta2	glutathione S-transferase, alpha 2 (Yc2) [Source:MGI Symbol;Acc:MGI:95863]
ENSMUSG00000036372	268.699	251.388	222.477	352.345	404.138	435.429	247.521	397.304	-0.682042	1.62183e-05	0.000421794	Tmem258	transmembrane protein 258 [Source:MGI Symbol;Acc:MGI:1916288]
ENSMUSG00000000740	4142.79	4132.61	4079.31	5100.06	5483.74	5661.72	4118.24	5415.17	-0.394908	1.63681e-05	0.000424919	Rpl13	ribosomal protein L13 [Source:MGI Symbol;Acc:MGI:105922]
ENSMUSG00000024042	174.696	156.748	253.047	549.027	373.944	323.722	194.83	415.564	-1.09234	1.64544e-05	0.000425172	Sik1	salt inducible kinase 1 [Source:MGI Symbol;Acc:MGI:104754]
ENSMUSG00000040706	2527.27	2224.04	2334.31	3264.71	3121.62	3152.87	2361.87	3179.74	-0.428773	1.65731e-05	0.000425614	Agmat	agmatine ureohydrolase (agmatinase) [Source:MGI Symbol;Acc:MGI:1923236]
ENSMUSG00000042831	77.3653	69.0083	101.049	160.922	176.52	144.763	82.4741	160.735	-0.959294	1.70151e-05	0.000434074	Alkbh6	alkB homolog 6 [Source:MGI Symbol;Acc:MGI:2142037]
ENSMUSG00000038473	24.9565	42.3908	25.4745	88.3492	67.3564	80.9306	30.9406	78.8787	-1.36184	1.73029e-05	0.00044041	Nos1ap	nitric oxide synthase 1 (neuronal) adaptor protein [Source:MGI Symbol;Acc:MGI:1917979]
ENSMUSG00000000957	730.395	731.488	920.478	1187.45	1134.61	1326.81	794.12	1216.29	-0.614658	1.73975e-05	0.000441046	Mmp14	matrix metallopeptidase 14 (membrane-inserted) [Source:MGI Symbol;Acc:MGI:101900]
ENSMUSG00000043962	1186.27	1207.65	1412.98	1858.49	1797.72	1733.74	1268.97	1796.65	-0.501529	1.81288e-05	0.000455764	Thrap3	thyroid hormone receptor associated protein 3 [Source:MGI Symbol;Acc:MGI:2442637]
ENSMUSG00000015890	2836.73	1804.08	3623.32	6665.1	4867.08	5136.24	2754.71	5556.14	-1.01202	1.81783e-05	0.000456208	Amdhd1	amidohydrolase domain containing 1 [Source:MGI Symbol;Acc:MGI:1919011]
ENSMUSG00000032399	8389.56	8433.8	8663.87	10505.1	11002.3	11296.1	8495.74	10934.5	-0.364038	1.82889e-05	0.000457382	Rpl4	ribosomal protein L4 [Source:MGI Symbol;Acc:MGI:1915141]
ENSMUSG00000030062	1493.23	1955.89	1329.77	2405.41	2529.35	3065.1	1592.96	2666.62	-0.74368	1.92406e-05	0.000477352	Rpn1	ribophorin I [Source:MGI Symbol;Acc:MGI:98084]
ENSMUSG00000033860	38425.6	39206.6	62465.1	94356.9	69389.9	104111	46699.1	89285.9	-0.935034	2.01571e-05	0.000496363	Fgg	fibrinogen gamma chain [Source:MGI Symbol;Acc:MGI:95526]
ENSMUSG00000112615	27.4522	31.5467	27.1728	72.5725	58.0659	76.3711	28.7239	69.0032	-1.26866	2.01593e-05	0.000496363	Gm18337	predicted gene, 18337 [Source:MGI Symbol;Acc:MGI:5010522]
ENSMUSG00000020000	0	0.985833	0.84915	7.36243	47.614	18.2379	0.611661	24.4048	-5.35762	2.04477e-05	0.000502599	Moxd1	monooxygenase, DBH-like 1 [Source:MGI Symbol;Acc:MGI:1921582]
ENSMUSG00000052726	8.31885	16.7592	8.4915	26.2944	49.9366	71.8116	11.1898	49.3476	-2.15272	2.06046e-05	0.000503864	Kcnt2	potassium channel, subfamily T, member 2 [Source:MGI Symbol;Acc:MGI:3036273]
ENSMUSG00000034591	468.351	405.178	498.451	904.527	622.466	1335.92	457.326	954.306	-1.06089	2.08084e-05	0.000507115	Slc41a2	solute carrier family 41, member 2 [Source:MGI Symbol;Acc:MGI:2442940]
ENSMUSG00000069874	697.951	739.375	739.609	1109.62	1315.77	948.369	725.645	1124.59	-0.632065	2.08728e-05	0.000507822	Irgm2	immunity-related GTPase family M member 2 [Source:MGI Symbol;Acc:MGI:1926262]
ENSMUSG00000097451	0.831885	2.9575	5.94405	19.9837	23.2263	28.4967	3.24448	23.9023	-2.8805	2.21816e-05	0.000536023	Rian	RNA imprinted and accumulated in nucleus [Source:MGI Symbol;Acc:MGI:1922995]
ENSMUSG00000020917	1337.67	1156.38	1294.1	2561.07	1822.11	1794.15	1262.72	2059.11	-0.705531	2.35457e-05	0.000565177	Acly	ATP citrate lyase [Source:MGI Symbol;Acc:MGI:103251]
ENSMUSG00000025130	18303.1	19265.2	15605.7	23248.4	28194.5	33936.1	17724.7	28459.7	-0.683164	2.45195e-05	0.000585607	P4hb	prolyl 4-hydroxylase, beta polypeptide [Source:MGI Symbol;Acc:MGI:97464]
ENSMUSG00000021546	3210.24	3128.05	3458.59	4337.52	4163.32	4453.46	3265.63	4318.1	-0.402936	2.4924e-05	0.000594278	Hnrnpk	heterogeneous nuclear ribonucleoprotein K [Source:MGI Symbol;Acc:MGI:99894]
ENSMUSG00000027580	1183.77	1430.44	1241.46	1960.51	2170.5	1687	1285.22	1939.34	-0.593953	2.55519e-05	0.000607229	Helz2	helicase with zinc finger 2, transcriptional coactivator [Source:MGI Symbol;Acc:MGI:2385169]
ENSMUSG00000097766	2.49565	0.985833	4.24575	14.7249	42.9687	17.098	2.57575	24.9305	-3.24585	2.56657e-05	0.000608924	5730420D15Rik	RIKEN cDNA 5730420D15 gene [Source:MGI Symbol;Acc:MGI:1917773]
ENSMUSG00000038900	1840.13	1741.97	2198.45	2578.95	2930	3140.33	1926.85	2883.1	-0.581036	2.59035e-05	0.000613549	Rpl12	ribosomal protein L12 [Source:MGI Symbol;Acc:MGI:98002]
ENSMUSG00000112249	155.562	177.45	212.287	299.756	291.491	308.904	181.767	300.05	-0.723079	2.65868e-05	0.00062766	Gm30262	predicted gene, 30262 [Source:MGI Symbol;Acc:MGI:5589421]
ENSMUSG00000032330	1995.69	2029.83	2122.02	2613.66	2694.26	2685.53	2049.18	2664.48	-0.378714	2.69962e-05	0.000636185	Cox7a2	cytochrome c oxidase subunit 7A2 [Source:MGI Symbol;Acc:MGI:1316715]
ENSMUSG00000039809	293.655	297.722	444.105	997.083	551.626	621.228	345.161	723.312	-1.06743	2.70367e-05	0.000636185	Gabbr2	gamma-aminobutyric acid (GABA) B receptor, 2 [Source:MGI Symbol;Acc:MGI:2386030]
ENSMUSG00000039286	401.8	458.413	468.731	648.946	609.692	748.893	442.981	669.177	-0.595572	2.7285e-05	0.000639924	Fndc3b	fibronectin type III domain containing 3B [Source:MGI Symbol;Acc:MGI:1919257]
ENSMUSG00000031628	211.299	171.535	247.103	359.707	324.008	380.716	209.979	354.81	-0.754615	2.82544e-05	0.000660772	Casp3	caspase 3 [Source:MGI Symbol;Acc:MGI:107739]
ENSMUSG00000042198	158.89	143.932	132.467	249.271	245.038	218.854	145.096	237.721	-0.712202	2.93511e-05	0.000681688	Chchd7	coiled-coil-helix-coiled-coil-helix domain containing 7 [Source:MGI Symbol;Acc:MGI:1913683]
ENSMUSG00000061787	2785.98	2677.52	2795.4	3407.75	3862.54	3722.81	2752.97	3664.37	-0.412341	2.94092e-05	0.000681931	Rps17	ribosomal protein S17 [Source:MGI Symbol;Acc:MGI:1309526]
ENSMUSG00000031444	5878.1	5165.77	6514.68	7607.49	9122.15	9778.92	5852.85	8836.19	-0.594147	3.01983e-05	0.000697139	F10	coagulation factor X [Source:MGI Symbol;Acc:MGI:103107]
ENSMUSG00000057561	957.499	1101.18	1123.42	1422	1477.2	1554.78	1060.7	1484.66	-0.485312	3.0211e-05	0.000697139	Eif1a	eukaryotic translation initiation factor 1A [Source:MGI Symbol;Acc:MGI:95298]
ENSMUSG00000028599	821.902	676.282	901.797	1213.75	1133.45	1449.91	799.994	1265.7	-0.661139	3.04802e-05	0.000702221	Tnfrsf1b	tumor necrosis factor receptor superfamily, member 1b [Source:MGI Symbol;Acc:MGI:1314883]
ENSMUSG00000007892	4575.37	4443.15	5438.8	6682.98	6791.38	6654.54	4819.11	6709.64	-0.477362	3.11776e-05	0.000715985	Rplp1	ribosomal protein, large, P1 [Source:MGI Symbol;Acc:MGI:1927099]
ENSMUSG00000031443	1384.26	1160.33	1673.67	2144.57	2111.28	2299.11	1406.09	2184.99	-0.63545	3.14598e-05	0.00072131	F7	coagulation factor VII [Source:MGI Symbol;Acc:MGI:109325]
ENSMUSG00000019122	595.629	319.41	710.738	1105.42	984.797	1412.3	541.926	1167.5	-1.10625	3.17027e-05	0.000724561	Ccl9	chemokine (C-C motif) ligand 9 [Source:MGI Symbol;Acc:MGI:104533]
ENSMUSG00000045827	157.226	148.861	158.791	237.701	240.393	253.05	154.959	243.715	-0.652147	3.18599e-05	0.000726993	Serpinb9	serine (or cysteine) peptidase inhibitor, clade B, member 9 [Source:MGI Symbol;Acc:MGI:106603]
ENSMUSG00000028495	4968.02	4994.23	5100.84	6255.96	6345.44	6452.79	5021.03	6351.4	-0.339059	3.20396e-05	0.000729932	Rps6	ribosomal protein S6 [Source:MGI Symbol;Acc:MGI:98159]
ENSMUSG00000029198	1926.65	1809.99	1704.24	2420.14	2436.44	2382.32	1813.63	2412.97	-0.411882	3.21393e-05	0.000731042	Grpel1	GrpE-like 1, mitochondrial [Source:MGI Symbol;Acc:MGI:1334417]
ENSMUSG00000045193	222.113	208.997	205.494	306.067	315.878	351.079	212.201	324.341	-0.61125	3.62312e-05	0.000812509	Cirbp	cold inducible RNA binding protein [Source:MGI Symbol;Acc:MGI:893588]
ENSMUSG00000062997	1242.84	1109.06	1283.91	1581.87	1725.72	1701.82	1211.94	1669.8	-0.461667	3.74406e-05	0.000837011	Rpl35	ribosomal protein L35 [Source:MGI Symbol;Acc:MGI:1913739]
ENSMUSG00000046330	2498.98	2149.12	2747	3400.39	3725.51	3467.48	2465.03	3531.12	-0.518165	3.77981e-05	0.000843687	Rpl37a	ribosomal protein L37a [Source:MGI Symbol;Acc:MGI:98068]
ENSMUSG00000090553	111.473	88.725	123.976	261.892	276.394	151.602	108.058	229.963	-1.08782	3.80251e-05	0.000847433	Snrpe	small nuclear ribonucleoprotein E [Source:MGI Symbol;Acc:MGI:98346]
ENSMUSG00000030946	1606.37	1568.46	1835.86	2169.81	2360.96	2585.22	1670.23	2372	-0.505717	4.13327e-05	0.000909826	Lhpp	phospholysine phosphohistidine inorganic pyrophosphate phosphatase [Source:MGI Symbol;Acc:MGI:1923679]
ENSMUSG00000070690	347.728	331.24	295.504	414.4	670.08	667.962	324.824	584.147	-0.84596	4.16582e-05	0.000914837	5830473C10Rik	RIKEN cDNA 5830473C10 gene [Source:MGI Symbol;Acc:MGI:1923342]
ENSMUSG00000064372	2203.66	2267.42	1958.99	2975.47	3219.17	2756.2	2143.36	2983.61	-0.477328	4.1688e-05	0.000914837	mt-Tp	mitochondrially encoded tRNA proline [Source:MGI Symbol;Acc:MGI:102478]
ENSMUSG00000021520	1548.14	1542.83	1588.76	1985.75	2286.63	2041.5	1559.91	2104.63	-0.431857	4.20254e-05	0.000919425	Uqcrb	ubiquinol-cytochrome c reductase binding protein [Source:MGI Symbol;Acc:MGI:1914780]
ENSMUSG00000102701	12.4783	11.83	9.34064	43.1228	34.8395	33.0561	11.2163	37.0062	-1.72562	4.2164e-05	0.000920545	9430083B18Rik	RIKEN cDNA 9430083B18 gene [Source:MGI Symbol;Acc:MGI:1924615]
ENSMUSG00000028234	2133.78	1977.58	2324.97	3045.94	2841.74	2863.35	2145.45	2917.01	-0.44302	4.2205e-05	0.000920545	Rps20	ribosomal protein S20 [Source:MGI Symbol;Acc:MGI:1914677]
ENSMUSG00000019768	177.191	150.833	315.884	758.33	380.912	446.828	214.636	528.69	-1.29996	4.33273e-05	0.000940727	Esr1	estrogen receptor 1 (alpha) [Source:MGI Symbol;Acc:MGI:1352467]
ENSMUSG00000038522	700.447	739.375	653.845	908.734	1076.54	989.405	697.889	991.56	-0.506791	4.39059e-05	0.000948976	Mfsd4b1	major facilitator superfamily domain containing 4B1 [Source:MGI Symbol;Acc:MGI:2143575]
ENSMUSG00000062006	2324.29	2339.38	2350.45	2853.47	3295.82	3230.38	2338.04	3126.56	-0.419103	4.83532e-05	0.00103264	Rpl34	ribosomal protein L34 [Source:MGI Symbol;Acc:MGI:1915686]
ENSMUSG00000022462	2977.32	2781.04	3471.32	4818.18	4007.71	5827	3076.56	4884.3	-0.666746	4.85895e-05	0.00103614	Slc38a2	solute carrier family 38, member 2 [Source:MGI Symbol;Acc:MGI:1915010]
ENSMUSG00000006589	426.757	506.718	502.697	662.619	685.177	816.145	478.724	721.314	-0.591801	5.05619e-05	0.00106869	Aprt	adenine phosphoribosyl transferase [Source:MGI Symbol;Acc:MGI:88061]
ENSMUSG00000026791	207.139	221.813	182.567	320.792	290.329	359.058	203.84	323.393	-0.667336	5.10281e-05	0.00107534	Slc2a8	solute carrier family 2, (facilitated glucose transporter), member 8 [Source:MGI Symbol;Acc:MGI:1860103]
ENSMUSG00000030744	4116.17	4322.88	4382.46	5386.14	5590.58	5375.61	4273.84	5450.78	-0.350951	5.27303e-05	0.00110796	Rps3	ribosomal protein S3 [Source:MGI Symbol;Acc:MGI:1350917]
ENSMUSG00000038274	3359.15	2842.16	3308.29	4503.7	4167.97	4284.76	3169.86	4318.81	-0.44601	5.65466e-05	0.00117949	Fau	Finkel-Biskis-Reilly murine sarcoma virus (FBR-MuSV) ubiquitously expressed (fox derived) [Source:MGI Symbol;Acc:MGI:102547]
ENSMUSG00000009863	2774.34	2158.98	2511.78	3456.13	3510.66	3531.31	2481.7	3499.37	-0.495402	5.67022e-05	0.00118049	Sdhb	succinate dehydrogenase complex, subunit B, iron sulfur (Ip) [Source:MGI Symbol;Acc:MGI:1914930]
ENSMUSG00000049517	2781.82	2398.53	2648.5	3391.98	3669.76	3454.94	2609.62	3505.56	-0.425462	5.70442e-05	0.00118384	Rps23	ribosomal protein S23 [Source:MGI Symbol;Acc:MGI:1913725]
ENSMUSG00000033684	6313.17	6505.51	6908.68	8780.22	8934.02	11943.5	6575.79	9885.92	-0.588183	5.70854e-05	0.00118384	Qsox1	quiescin Q6 sulfhydryl oxidase 1 [Source:MGI Symbol;Acc:MGI:1330818]
ENSMUSG00000006378	147.244	133.088	140.959	210.355	247.361	218.854	140.43	225.523	-0.681312	5.85275e-05	0.00120503	Gcat	glycine C-acetyltransferase (2-amino-3-ketobutyrate-coenzyme A ligase) [Source:MGI Symbol;Acc:MGI:1349389]
ENSMUSG00000067889	1000.76	1109.06	895.853	1459.86	1551.52	1319.97	1001.89	1443.78	-0.527672	5.99634e-05	0.00122578	Sptbn2	spectrin beta, non-erythrocytic 2 [Source:MGI Symbol;Acc:MGI:1313261]
ENSMUSG00000022241	1370.95	1784.36	1885.96	2674.67	2497.99	2405.12	1680.42	2525.93	-0.58827	6.05322e-05	0.00123181	Tars	threonyl-tRNA synthetase [Source:MGI Symbol;Acc:MGI:106314]
ENSMUSG00000039046	417.606	603.33	639.41	973.944	983.636	816.145	553.449	924.575	-0.740992	6.06019e-05	0.00123181	Usp6nl	USP6 N-terminal like [Source:MGI Symbol;Acc:MGI:2138893]
ENSMUSG00000048782	155.562	167.592	298.051	567.959	384.396	379.576	207.069	443.977	-1.10003	6.30483e-05	0.00127885	Insc	INSC spindle orientation adaptor protein [Source:MGI Symbol;Acc:MGI:1917942]
ENSMUSG00000071178	106192	108584	108935	134616	132930	132585	107903	133377	-0.30577	6.30947e-05	0.00127885	Serpina1b	serine (or cysteine) preptidase inhibitor, clade A, member 1B [Source:MGI Symbol;Acc:MGI:891970]
ENSMUSG00000020089	2661.2	2199.39	3404.24	5236.79	3875.32	4699.67	2754.94	4603.93	-0.740717	6.34892e-05	0.00128144	Ppa1	pyrophosphatase (inorganic) 1 [Source:MGI Symbol;Acc:MGI:97831]
ENSMUSG00000048856	12079.8	12674.9	11740.3	14804.8	18723.9	17376.1	12165	16968.3	-0.48009	6.358e-05	0.00128144	Slc25a47	solute carrier family 25, member 47 [Source:MGI Symbol;Acc:MGI:2144766]
ENSMUSG00000024773	748.696	881.335	751.497	1219.01	1136.93	1044.12	793.843	1133.35	-0.514712	6.41443e-05	0.00128918	Atg2a	autophagy related 2A [Source:MGI Symbol;Acc:MGI:1916291]
ENSMUSG00000038648	373.516	378.56	366.833	490.127	538.851	607.549	372.97	545.509	-0.54816	6.62256e-05	0.00132174	Creb3l2	cAMP responsive element binding protein 3-like 2 [Source:MGI Symbol;Acc:MGI:2442695]
ENSMUSG00000049353	25.7884	29.575	19.5304	48.3817	67.3564	74.0914	24.9646	63.2765	-1.34457	6.74246e-05	0.0013438	Rd3	retinal degeneration 3 [Source:MGI Symbol;Acc:MGI:1921273]
ENSMUSG00000051098	94.003	99.5692	95.9539	153.559	159.1	170.98	96.5087	161.213	-0.740643	6.93168e-05	0.001379	Mblac2	metallo-beta-lactamase domain containing 2 [Source:MGI Symbol;Acc:MGI:1920102]
ENSMUSG00000023089	893.444	874.434	891.607	1148.54	1284.42	1147.85	886.495	1193.6	-0.428769	7.06763e-05	0.00139888	Ndufa5	NADH:ubiquinone oxidoreductase subunit A5 [Source:MGI Symbol;Acc:MGI:1915452]
ENSMUSG00000062949	3830	4650.18	4302.64	5473.44	5980.78	6492.68	4260.94	5982.3	-0.489621	7.09002e-05	0.00140138	Atp11c	ATPase, class VI, type 11C [Source:MGI Symbol;Acc:MGI:1859661]
ENSMUSG00000068396	59.8957	61.1217	62.8371	169.336	81.2922	194.917	61.2848	148.515	-1.27802	7.1216e-05	0.00140568	Rpl34-ps1	ribosomal protein L34, pseudogene 1 [Source:MGI Symbol;Acc:MGI:3704270]
ENSMUSG00000043424	28.2841	17.745	50.0998	39.9675	197.424	182.379	32.043	139.923	-2.12124	7.16983e-05	0.00141325	Eif3j2	eukaryotic translation initiation factor 3, subunit J2 [Source:MGI Symbol;Acc:MGI:3704486]
ENSMUSG00000028024	1100.58	1127.79	1249.1	1495.63	1657.2	1566.18	1159.16	1573	-0.440121	7.31928e-05	0.00143678	Enpep	glutamyl aminopeptidase [Source:MGI Symbol;Acc:MGI:106645]
ENSMUSG00000017344	37735.1	36231.3	47201.7	57225	55183.5	66030.2	40389.4	59479.6	-0.558407	7.78939e-05	0.00150637	Vtn	vitronectin [Source:MGI Symbol;Acc:MGI:98940]
ENSMUSG00000093916	1.66377	3.94333	21.2287	97.8151	109.164	144.763	8.94528	117.247	-3.70738	8.14461e-05	0.00156871	Gm379	predicted gene 379 [Source:MGI Symbol;Acc:MGI:2685225]
ENSMUSG00000047631	11616.4	9890.87	13099.8	16233.1	15843.9	17273.5	11535.7	16450.2	-0.511928	8.32775e-05	0.00159969	Apof	apolipoprotein F [Source:MGI Symbol;Acc:MGI:104539]
ENSMUSG00000079563	1888.38	1921.39	2127.12	2812.45	2520.06	2617.13	1978.96	2649.88	-0.421232	8.4569e-05	0.00161902	Pglyrp2	peptidoglycan recognition protein 2 [Source:MGI Symbol;Acc:MGI:1928099]
ENSMUSG00000031158	555.699	513.619	541.757	821.437	724.662	708.997	537.025	751.699	-0.485165	8.47911e-05	0.00162007	Timm17b	translocase of inner mitochondrial membrane 17b [Source:MGI Symbol;Acc:MGI:1343176]
ENSMUSG00000024292	2043.11	2540.49	1946.25	2748.29	3813.77	4177.61	2176.62	3579.89	-0.717924	8.50048e-05	0.00162199	Cyp4f14	cytochrome P450, family 4, subfamily f, polypeptide 14 [Source:MGI Symbol;Acc:MGI:1927669]
ENSMUSG00000031482	5096.13	4041.92	8605.28	14147.4	10328.8	10885.7	5914.44	11787.3	-0.994867	8.59014e-05	0.00163258	Slc25a15	solute carrier family 25 (mitochondrial carrier ornithine transporter), member 15 [Source:MGI Symbol;Acc:MGI:1342274]
ENSMUSG00000024039	6686.69	6096.39	10833.4	17872.8	12460.9	13580.4	7872.18	14638	-0.894862	8.65555e-05	0.0016385	Cbs	cystathionine beta-synthase [Source:MGI Symbol;Acc:MGI:88285]
ENSMUSG00000028138	5629.36	5015.92	5379.36	6516.8	7628.69	7904.98	5341.55	7350.16	-0.460362	8.7593e-05	0.0016505	Adh5	alcohol dehydrogenase 5 (class III), chi polypeptide [Source:MGI Symbol;Acc:MGI:87929]
ENSMUSG00000012405	2543.07	2454.73	2583.96	3079.6	3368.98	3411.62	2527.25	3286.73	-0.378838	8.76505e-05	0.0016505	Rpl15	ribosomal protein L15 [Source:MGI Symbol;Acc:MGI:1913730]
ENSMUSG00000019082	3268.48	3351.83	5762.33	8706.6	6658.99	7338.46	4127.55	7568.02	-0.874588	8.78961e-05	0.00165295	Slc25a22	solute carrier family 25 (mitochondrial carrier, glutamate), member 22 [Source:MGI Symbol;Acc:MGI:1915517]
ENSMUSG00000112109	9.15073	7.88667	13.5864	37.8639	27.8716	38.7555	10.2079	34.8303	-1.76444	8.89112e-05	0.00166428	Gm30906	predicted gene, 30906 [Source:MGI Symbol;Acc:MGI:5590065]
ENSMUSG00000025533	7382.98	4662.99	10324.8	20127.8	14180.8	12236.5	7456.93	15515.1	-1.05697	9.23458e-05	0.00172083	Asl	argininosuccinate lyase [Source:MGI Symbol;Acc:MGI:88084]
ENSMUSG00000057863	2680.33	2194.47	2357.24	3090.12	3581.5	3421.88	2410.68	3364.5	-0.480584	9.97639e-05	0.00184705	Rpl36	ribosomal protein L36 [Source:MGI Symbol;Acc:MGI:1860603]
ENSMUSG00000039981	38.2667	38.4475	47.5524	105.178	85.9375	71.8116	41.4222	87.6422	-1.08158	9.99373e-05	0.00184787	Zc3h12d	zinc finger CCCH type containing 12D [Source:MGI Symbol;Acc:MGI:3045313]
ENSMUSG00000020372	4237.62	4370.2	4343.4	5204.19	5731.1	5636.64	4317.07	5523.98	-0.355605	0.000100807	0.00185916	Rack1	receptor for activated C kinase 1 [Source:MGI Symbol;Acc:MGI:101849]
ENSMUSG00000023965	388.49	401.234	484.864	582.684	625.95	703.298	424.863	637.311	-0.584246	0.000101	0.00186032	Fbxl17	F-box and leucine-rich repeat protein 17 [Source:MGI Symbol;Acc:MGI:1354704]
ENSMUSG00000029726	547.38	531.364	557.042	707.845	732.791	779.669	545.262	740.102	-0.440188	0.00010932	0.002	Mepce	methylphosphate capping enzyme [Source:MGI Symbol;Acc:MGI:106477]
ENSMUSG00000043439	19.1333	11.83	22.927	68.3654	40.6461	47.8744	17.9635	52.2953	-1.53485	0.000109483	0.002	Epop	elongin BC and polycomb repressive complex 2 associated protein [Source:MGI Symbol;Acc:MGI:2143991]
ENSMUSG00000033831	55435.1	52077.6	87166.9	140148	87723.6	137124	64893.2	121665	-0.906774	0.00011015	0.0020082	Fgb	fibrinogen beta chain [Source:MGI Symbol;Acc:MGI:99501]
ENSMUSG00000001672	10.8145	9.85833	19.5304	62.0548	30.1943	44.4548	13.4011	45.5679	-1.76224	0.000114048	0.00206874	Marveld3	MARVEL (membrane-associating) domain containing 3 [Source:MGI Symbol;Acc:MGI:1920858]
ENSMUSG00000066357	167.209	216.883	132.467	258.737	314.717	382.995	172.187	318.816	-0.890638	0.000116544	0.00210868	Wdr6	WD repeat domain 6 [Source:MGI Symbol;Acc:MGI:1930140]
ENSMUSG00000034006	988.279	1065.69	766.782	1330.5	1627.01	1374.68	940.249	1444.06	-0.619316	0.0001185	0.00214136	Pqlc1	PQ loop repeat containing 1 [Source:MGI Symbol;Acc:MGI:1914193]
ENSMUSG00000025207	3740.99	3305.5	4617.68	6118.18	5532.52	5548.87	3888.05	5733.19	-0.560167	0.000123016	0.00220657	Sema4g	sema domain, immunoglobulin domain (Ig), transmembrane domain (TM) and short cytoplasmic domain, (semaphorin) 4G [Source:MGI Symbol;Acc:MGI:1347047]
ENSMUSG00000054408	742.873	834.015	895.853	1200.08	1054.48	1285.77	824.247	1180.11	-0.518035	0.000123032	0.00220657	Spcs3	signal peptidase complex subunit 3 homolog (S. cerevisiae) [Source:MGI Symbol;Acc:MGI:1923937]
ENSMUSG00000026621	7134.24	7052.65	7382.51	9334.51	8909.63	8796.35	7189.8	9013.5	-0.326138	0.000124755	0.00223188	2021-03-01	mitochondrial amidoxime reducing component 1 [Source:MGI Symbol;Acc:MGI:1913362]
ENSMUSG00000030849	367.693	429.823	365.134	806.712	512.141	608.689	387.55	642.514	-0.730857	0.000127441	0.00227142	Fgfr2	fibroblast growth factor receptor 2 [Source:MGI Symbol;Acc:MGI:95523]
ENSMUSG00000078853	499.131	411.093	487.412	656.308	844.278	645.165	465.878	715.25	-0.617151	0.0001283	0.00228336	Igtp	interferon gamma induced GTPase [Source:MGI Symbol;Acc:MGI:107729]
ENSMUSG00000051000	109.809	123.229	142.657	222.976	202.069	191.498	125.232	205.514	-0.715403	0.000132695	0.00235628	Fam160a1	family with sequence similarity 160, member A1 [Source:MGI Symbol;Acc:MGI:2444746]
ENSMUSG00000041220	377.676	308.566	243.706	483.817	613.176	475.325	309.982	524.106	-0.757089	0.00013369	0.00236808	Elovl6	ELOVL family member 6, elongation of long chain fatty acids (yeast) [Source:MGI Symbol;Acc:MGI:2156528]
ENSMUSG00000017404	3933.98	3906.86	4039.4	4774.01	5160.89	5097.49	3960.08	5010.8	-0.339392	0.000134765	0.00238124	Rpl19	ribosomal protein L19 [Source:MGI Symbol;Acc:MGI:98020]
ENSMUSG00000057841	2212.81	2146.16	2247.7	2687.29	2933.49	2842.83	2202.22	2821.2	-0.35709	0.000138823	0.00244389	Rpl32	ribosomal protein L32 [Source:MGI Symbol;Acc:MGI:98038]
ENSMUSG00000041841	1803.53	1499.45	1520.83	2063.58	2316.83	2305.95	1607.94	2228.79	-0.470599	0.000141035	0.00247872	Rpl37	ribosomal protein L37 [Source:MGI Symbol;Acc:MGI:1914531]
ENSMUSG00000063929	508.282	676.282	484.864	785.676	1205.45	867.439	556.476	952.854	-0.776461	0.000141147	0.00247872	Cyp4a32	cytochrome P450, family 4, subfamily a, polypeptide 32 [Source:MGI Symbol;Acc:MGI:3717148]
ENSMUSG00000063457	3062.17	2952.57	2913.43	3625.47	4025.13	3808.3	2976.06	3819.63	-0.359882	0.000144183	0.00252771	Rps15	ribosomal protein S15 [Source:MGI Symbol;Acc:MGI:98117]
ENSMUSG00000022797	461.696	397.291	464.485	633.169	581.82	677.081	441.157	630.69	-0.514589	0.00014429	0.00252771	Tfrc	transferrin receptor [Source:MGI Symbol;Acc:MGI:98822]
ENSMUSG00000046811	1175.45	1101.18	1148.9	1468.28	1441.19	1596.95	1141.84	1502.14	-0.395323	0.000145103	0.00253886	Gltpd2	glycolipid transfer protein domain containing 2 [Source:MGI Symbol;Acc:MGI:2444527]
ENSMUSG00000000823	307.797	377.574	290.409	440.694	509.818	549.416	325.26	499.976	-0.621428	0.00015415	0.00265182	Zfp512b	zinc finger protein 512B [Source:MGI Symbol;Acc:MGI:2685478]
ENSMUSG00000003429	1839.3	1815.91	1930.97	2284.46	2414.38	2504.29	1862.06	2401.04	-0.366513	0.000157736	0.00270055	Rps11	ribosomal protein S11 [Source:MGI Symbol;Acc:MGI:1351329]
ENSMUSG00000020137	156.394	183.365	245.404	375.484	307.749	316.883	195.055	333.372	-0.773508	0.000160431	0.00272713	Thap2	THAP domain containing, apoptosis associated protein 2 [Source:MGI Symbol;Acc:MGI:1914066]
ENSMUSG00000045128	3516.38	3698.85	3450.09	4416.41	4453.65	4527.55	3555.11	4465.87	-0.329171	0.000161634	0.00274433	Rpl18a	ribosomal protein L18A [Source:MGI Symbol;Acc:MGI:1924058]
ENSMUSG00000030663	598.957	668.395	637.711	803.557	903.505	890.236	635.021	865.766	-0.447374	0.000162547	0.00275656	1110004F10Rik	RIKEN cDNA 1110004F10 gene [Source:MGI Symbol;Acc:MGI:1929274]
ENSMUSG00000025466	235.423	184.351	294.655	465.937	373.944	377.296	238.143	405.726	-0.767254	0.000165328	0.00280041	Fuom	fucose mutarotase [Source:MGI Symbol;Acc:MGI:1916314]
ENSMUSG00000030082	1328.52	1563.53	1266.93	1810.11	1924.3	2217.04	1386.33	1983.82	-0.517345	0.000166983	0.00282196	Sec61a1	Sec61 alpha 1 subunit (S. cerevisiae) [Source:MGI Symbol;Acc:MGI:1858417]
ENSMUSG00000030779	808.592	736.418	963.785	1123.3	1272.8	1224.22	836.265	1206.77	-0.528286	0.000166994	0.00282196	Rbbp6	retinoblastoma binding protein 6, ubiquitin ligase [Source:MGI Symbol;Acc:MGI:894835]
ENSMUSG00000002455	588.142	746.276	613.086	898.216	1037.06	895.935	649.168	943.736	-0.540658	0.000170965	0.00288227	Prpf6	pre-mRNA splicing factor 6 [Source:MGI Symbol;Acc:MGI:1922946]
ENSMUSG00000020459	484.157	570.798	505.244	739.398	724.662	691.899	520.066	718.653	-0.467928	0.000174024	0.00292353	Mtif2	mitochondrial translational initiation factor 2 [Source:MGI Symbol;Acc:MGI:1924034]
ENSMUSG00000061613	428.421	485.03	481.468	702.586	594.595	672.522	464.973	656.567	-0.498855	0.000174813	0.00293334	U2af1	U2 small nuclear ribonucleoprotein auxiliary factor (U2AF) 1 [Source:MGI Symbol;Acc:MGI:98884]
ENSMUSG00000024036	41.5942	30.5608	79.8201	152.507	101.035	128.805	50.6584	127.449	-1.32697	0.000177157	0.00296556	Slc37a1	solute carrier family 37 (glycerol-3-phosphate transporter), member 1 [Source:MGI Symbol;Acc:MGI:2446181]
ENSMUSG00000028670	762.006	793.596	735.364	1075.97	1002.22	970.027	763.655	1016.07	-0.412691	0.000177215	0.00296556	Lypla2	lysophospholipase 2 [Source:MGI Symbol;Acc:MGI:1347000]
ENSMUSG00000022174	1092.26	1100.19	1155.69	1405.17	1434.23	1599.23	1116.05	1479.54	-0.406528	0.000178795	0.0029827	Dad1	defender against cell death 1 [Source:MGI Symbol;Acc:MGI:101912]
ENSMUSG00000035031	6673.38	13570	8751.34	15610.5	17677.6	19699.2	9664.9	17662.4	-0.869925	0.000180546	0.0030084	C8a	complement component 8, alpha polypeptide [Source:MGI Symbol;Acc:MGI:2668347]
ENSMUSG00000021427	1197.91	1305.24	1250.8	1580.82	1740.81	2196.52	1251.32	1839.39	-0.555749	0.000181315	0.00301421	Ssr1	signal sequence receptor, alpha [Source:MGI Symbol;Acc:MGI:105082]
ENSMUSG00000073676	1978.22	1960.82	2094	2594.73	2575.8	2489.47	2011.02	2553.33	-0.344375	0.00018375	0.00305114	Hspe1	heat shock protein 1 (chaperonin 10) [Source:MGI Symbol;Acc:MGI:104680]
ENSMUSG00000086670	22.4609	27.6033	23.7762	50.4852	55.7432	61.5528	24.6135	55.9271	-1.18725	0.000185616	0.00307739	Gm13194	predicted gene 13194 [Source:MGI Symbol;Acc:MGI:3651272]
ENSMUSG00000091478	494.14	358.843	425.424	598.46	679.371	641.745	426.136	639.859	-0.584605	0.00018576	0.00307739	Gm10039	predicted pseudogene 10039 [Source:MGI Symbol;Acc:MGI:3704382]
ENSMUSG00000022552	366.029	370.673	391.458	525.888	494.721	530.038	376.054	516.882	-0.45894	0.000191137	0.00315917	Sharpin	SHANK-associated RH domain interacting protein [Source:MGI Symbol;Acc:MGI:1913331]
ENSMUSG00000020037	54.0725	67.0367	49.2507	96.7634	184.649	100.308	56.7866	127.24	-1.16509	0.000197012	0.00325252	Rfx4	regulatory factor X, 4 (influences HLA class II expression) [Source:MGI Symbol;Acc:MGI:1918387]
ENSMUSG00000078492	11.6464	14.7875	32.2677	53.6406	66.1951	53.5738	19.5672	57.8031	-1.55755	0.000199802	0.00328344	1700045H11Rik	RIKEN cDNA 1700045H11 gene [Source:MGI Symbol;Acc:MGI:1920598]
ENSMUSG00000061983	801.105	591.5	579.969	903.475	1073.06	1048.68	657.525	1008.4	-0.61606	0.00020206	0.00331295	Rps12	ribosomal protein S12 [Source:MGI Symbol;Acc:MGI:98105]
ENSMUSG00000064294	6732.44	8110.45	6986.8	8400.53	14731.3	13839.1	7276.57	12323.7	-0.760096	0.000205309	0.0033547	Aox3	aldehyde oxidase 3 [Source:MGI Symbol;Acc:MGI:1918974]
ENSMUSG00000047675	3120.4	3301.56	3538.41	4065.11	4453.65	4492.22	3320.12	4336.99	-0.385378	0.000212725	0.00345617	Rps8	ribosomal protein S8 [Source:MGI Symbol;Acc:MGI:98166]
ENSMUSG00000007594	108.977	153.79	135.864	207.2	229.941	213.155	132.877	216.765	-0.708846	0.000213209	0.00346011	Hapln4	hyaluronan and proteoglycan link protein 4 [Source:MGI Symbol;Acc:MGI:2679531]
ENSMUSG00000043671	95.6667	91.6825	119.73	188.268	181.166	151.602	102.36	173.679	-0.761485	0.000217316	0.00351483	Dpy19l3	dpy-19-like 3 (C. elegans) [Source:MGI Symbol;Acc:MGI:2443952]
ENSMUSG00000020182	974.137	1054.84	1219.38	1716.5	1635.13	1359.86	1082.79	1570.5	-0.536571	0.000220454	0.00355355	Ddc	dopa decarboxylase [Source:MGI Symbol;Acc:MGI:94876]
ENSMUSG00000031481	11.6464	6.90083	28.0219	54.6923	53.4206	49.0143	15.5231	52.3757	-1.7427	0.000220712	0.00355371	Tpte	transmembrane phosphatase with tensin homology [Source:MGI Symbol;Acc:MGI:2446460]
ENSMUSG00000060992	1707.03	1747.88	1784.06	2165.61	2178.63	2359.52	1746.32	2234.59	-0.355638	0.000225765	0.00361476	Copz1	coatomer protein complex, subunit zeta 1 [Source:MGI Symbol;Acc:MGI:1929063]
ENSMUSG00000015090	7.48696	1.97167	5.94405	25.2426	16.2584	34.196	5.13423	25.2324	-2.27343	0.00023001	0.00367151	Ptgds	prostaglandin D2 synthase (brain) [Source:MGI Symbol;Acc:MGI:99261]
ENSMUSG00000063904	810.256	850.774	834.714	1298.94	1077.7	1064.64	831.915	1147.09	-0.464128	0.000239249	0.00380098	Dpp3	dipeptidylpeptidase 3 [Source:MGI Symbol;Acc:MGI:1922471]
ENSMUSG00000057572	383.499	398.277	390.609	492.231	582.981	559.675	390.795	544.962	-0.479306	0.000246873	0.00388757	Zbtb8os	zinc finger and BTB domain containing 8 opposite strand [Source:MGI Symbol;Acc:MGI:1914356]
ENSMUSG00000059291	3751.8	3544.07	3670.87	4332.26	4965.79	4974.38	3655.58	4757.48	-0.379903	0.000250211	0.0039315	Rpl11	ribosomal protein L11 [Source:MGI Symbol;Acc:MGI:1914275]
ENSMUSG00000071632	155.562	152.804	161.338	235.598	252.006	218.854	156.568	235.486	-0.588191	0.000264531	0.00412933	2510002D24Rik	RIKEN cDNA 2510002D24 gene [Source:MGI Symbol;Acc:MGI:1919557]
ENSMUSG00000057657	24.9565	56.1925	20.3796	189.32	68.5177	78.6508	33.8429	112.163	-1.73838	0.000268716	0.00419011	Rps18-ps3	ribosomal protein S18, pseudogene 3 [Source:MGI Symbol;Acc:MGI:3642474]
ENSMUSG00000070713	57.4	40.4192	59.4405	114.644	85.9375	106.008	52.4199	102.196	-0.959001	0.000269467	0.00419725	Gm10282	predicted pseudogene 10282 [Source:MGI Symbol;Acc:MGI:3704312]
ENSMUSG00000038704	1484.08	1430.44	1601.5	2095.14	1858.11	1979.95	1505.34	1977.73	-0.393698	0.000273452	0.00425007	Aspdh	aspartate dehydrogenase domain containing [Source:MGI Symbol;Acc:MGI:1915602]
ENSMUSG00000095290	1.66377	2.9575	1.6983	8.41421	17.4198	23.9372	2.10652	16.5904	-2.993	0.000276941	0.00429964	Gm24196	predicted gene, 24196 [Source:MGI Symbol;Acc:MGI:5453973]
ENSMUSG00000010609	2395.83	2012.09	2758.04	3962.04	3307.43	3255.46	2388.65	3508.31	-0.554426	0.000281198	0.00434689	Psen2	presenilin 2 [Source:MGI Symbol;Acc:MGI:109284]
ENSMUSG00000043998	695.456	801.483	793.955	964.478	1045.19	1145.57	763.631	1051.74	-0.461996	0.000295615	0.00452099	Mgat2	mannoside acetylglucosaminyltransferase 2 [Source:MGI Symbol;Acc:MGI:2384966]
ENSMUSG00000034429	279.513	373.631	337.962	480.661	494.721	475.325	330.369	483.569	-0.551344	0.000296639	0.00452698	Zfp707	zinc finger protein 707 [Source:MGI Symbol;Acc:MGI:1916270]
ENSMUSG00000061477	3297.59	3333.1	3720.12	4288.09	4798.56	4418.12	3450.27	4501.59	-0.383585	0.000301837	0.00458191	Rps7	ribosomal protein S7 [Source:MGI Symbol;Acc:MGI:1333818]
ENSMUSG00000073702	2165.4	1918.43	2252.79	2628.39	2921.87	2849.67	2112.21	2799.98	-0.406222	0.000306043	0.00463593	Rpl31	ribosomal protein L31 [Source:MGI Symbol;Acc:MGI:2149632]
ENSMUSG00000058258	55.7363	86.7533	42.4575	103.074	127.745	189.218	61.649	140.012	-1.18787	0.000317949	0.00479997	Idi1	isopentenyl-diphosphate delta isomerase [Source:MGI Symbol;Acc:MGI:2442264]
ENSMUSG00000068328	1811.01	1774.5	1795.1	2183.49	2266.89	2275.17	1793.54	2241.85	-0.321712	0.000318211	0.00479997	Aup1	ancient ubiquitous protein 1 [Source:MGI Symbol;Acc:MGI:107789]
ENSMUSG00000031431	2358.39	1671.97	3159.69	3594.97	4264.36	4428.38	2396.68	4095.9	-0.772854	0.000319509	0.00481448	Tsc22d3	TSC22 domain family, member 3 [Source:MGI Symbol;Acc:MGI:1196284]
ENSMUSG00000025290	3260.16	3237.48	3921.37	4552.09	4717.27	4632.42	3473	4633.93	-0.415913	0.00032363	0.00486633	Rps24	ribosomal protein S24 [Source:MGI Symbol;Acc:MGI:98147]
ENSMUSG00000071172	732.89	859.647	905.193	1350.48	1226.35	1040.7	832.577	1205.84	-0.534878	0.000325356	0.00487693	Srsf3	serine/arginine-rich splicing factor 3 [Source:MGI Symbol;Acc:MGI:98285]
ENSMUSG00000026270	286.168	272.09	297.202	411.244	369.299	503.821	285.154	428.121	-0.585705	0.000331952	0.00494992	Capn10	calpain 10 [Source:MGI Symbol;Acc:MGI:1344392]
ENSMUSG00000026566	49.9131	73.9375	70.4794	194.579	142.842	88.9096	64.7767	142.11	-1.13732	0.00033953	0.00504194	Mpzl1	myelin protein zero-like 1 [Source:MGI Symbol;Acc:MGI:1915731]
ENSMUSG00000080316	31.6116	41.405	28.0219	87.2974	69.679	59.2731	33.6795	72.0832	-1.10599	0.000340947	0.00504529	Spaca6	sperm acrosome associated 6 [Source:MGI Symbol;Acc:MGI:1922452]
ENSMUSG00000025967	2166.23	2116.58	2559.34	3152.17	3050.78	2939.72	2280.72	3047.56	-0.418023	0.00034174	0.00504529	Eef1b2	eukaryotic translation elongation factor 1 beta 2 [Source:MGI Symbol;Acc:MGI:1929520]
ENSMUSG00000060126	15122.8	14042.2	16143.2	19096	19031.7	19276.3	15102.7	19134.7	-0.341331	0.000342261	0.00504529	Tpt1	tumor protein, translationally-controlled 1 [Source:MGI Symbol;Acc:MGI:104890]
ENSMUSG00000039682	5711.72	6337.92	6310.88	8971.65	7568.31	7787.57	6120.17	8109.17	-0.406102	0.000343324	0.00504529	Lap3	leucine aminopeptidase 3 [Source:MGI Symbol;Acc:MGI:1914238]
ENSMUSG00000025381	1124.71	1142.58	1055.49	1382.03	1412.16	1489.81	1107.59	1428	-0.366681	0.000343547	0.00504529	Cnpy2	canopy FGF signaling regulator 2 [Source:MGI Symbol;Acc:MGI:1928477]
ENSMUSG00000109089	124.783	215.898	124.825	309.222	342.589	232.533	155.168	294.781	-0.929388	0.000343629	0.00504529	4833411C07Rik	RIKEN cDNA 4833411C07 gene [Source:MGI Symbol;Acc:MGI:1918874]
ENSMUSG00000026087	771.157	772.893	772.726	957.116	1122.99	1004.22	772.259	1028.11	-0.412452	0.000345309	0.00505772	Mrpl30	mitochondrial ribosomal protein L30 [Source:MGI Symbol;Acc:MGI:1333820]
ENSMUSG00000033306	757.015	754.163	979.919	1385.19	1164.8	1125.05	830.365	1225.01	-0.560902	0.000347747	0.00507973	Lpp	LIM domain containing preferred translocation partner in lipoma [Source:MGI Symbol;Acc:MGI:2441849]
ENSMUSG00000045658	1932.47	1914.49	1987.86	2355.98	2610.64	3094.74	1944.94	2687.12	-0.466145	0.000349944	0.00510662	Pid1	phosphotyrosine interaction domain containing 1 [Source:MGI Symbol;Acc:MGI:2138391]
ENSMUSG00000028798	1063.98	1105.12	1104.74	1346.27	1407.52	1410.02	1091.28	1387.94	-0.346906	0.000354422	0.00515622	Eif3i	eukaryotic translation initiation factor 3, subunit I [Source:MGI Symbol;Acc:MGI:1860763]
ENSMUSG00000044533	7686.61	7296.15	7882.66	9038.96	9911.84	10055.9	7621.81	9668.9	-0.343116	0.000356177	0.00517612	Rps2	ribosomal protein S2 [Source:MGI Symbol;Acc:MGI:105110]
ENSMUSG00000079045	94.003	91.6825	68.7811	129.368	150.971	158.442	84.8222	146.26	-0.786344	0.000357235	0.00517612	Prox1os	prospero homeobox 1, opposite strand [Source:MGI Symbol;Acc:MGI:4937200]
ENSMUSG00000002660	742.873	781.766	681.018	945.546	981.313	989.405	735.219	972.088	-0.403367	0.000359336	0.00518779	Clpp	caseinolytic mitochondrial matrix peptidase proteolytic subunit [Source:MGI Symbol;Acc:MGI:1858213]
ENSMUSG00000026365	13873.3	15411.5	15069.9	19319	19119.9	27033.1	14784.9	21824	-0.561794	0.000360637	0.0051976	Cfh	complement component factor h [Source:MGI Symbol;Acc:MGI:88385]
ENSMUSG00000041355	943.357	1054.84	828.77	1207.44	1356.42	1380.38	942.323	1314.75	-0.480899	0.000362124	0.00520311	Ssr2	signal sequence receptor, beta [Source:MGI Symbol;Acc:MGI:1913506]
ENSMUSG00000019188	1529.84	1722.25	1489.41	1866.9	2473.61	2598.9	1580.5	2313.13	-0.549472	0.000363895	0.00521983	H13	histocompatibility 13 [Source:MGI Symbol;Acc:MGI:95886]
ENSMUSG00000066441	267.867	313.495	281.918	445.953	394.848	390.974	287.76	410.592	-0.514965	0.000364537	0.00522381	Rdh11	retinol dehydrogenase 11 [Source:MGI Symbol;Acc:MGI:102581]
ENSMUSG00000041453	460.032	294.764	437.312	677.344	541.174	1167.22	397.369	795.247	-1.00005	0.000370328	0.00529621	Rpl21	ribosomal protein L21 [Source:MGI Symbol;Acc:MGI:1278340]
ENSMUSG00000055681	1197.08	1148.5	973.975	1366.26	1633.97	1862.54	1106.52	1620.92	-0.550642	0.000371613	0.005304	Cope	coatomer protein complex, subunit epsilon [Source:MGI Symbol;Acc:MGI:1891702]
ENSMUSG00000030340	354.383	337.155	370.229	489.076	457.559	516.36	353.922	487.665	-0.461875	0.000375459	0.00534824	Scnn1a	sodium channel, nonvoltage-gated 1 alpha [Source:MGI Symbol;Acc:MGI:101782]
ENSMUSG00000003662	581.487	644.735	694.604	835.11	909.312	860.6	640.276	868.34	-0.439519	0.000378394	0.00537935	Ciao1	cytosolic iron-sulfur protein assembly 1 [Source:MGI Symbol;Acc:MGI:1346998]
ENSMUSG00000001419	585.647	717.687	675.074	854.042	997.572	902.775	659.469	918.129	-0.477844	0.00038662	0.00549085	Mef2d	myocyte enhancer factor 2D [Source:MGI Symbol;Acc:MGI:99533]
ENSMUSG00000047721	343.568	324.339	348.151	449.108	473.818	461.646	338.686	461.524	-0.445444	0.000387007	0.0054909	Bola2	bolA-like 2 (E. coli) [Source:MGI Symbol;Acc:MGI:1913412]
ENSMUSG00000023224	14409.9	13347.2	16606	19961.7	18604.3	22604.7	14787.7	20390.2	-0.463447	0.000393894	0.00557592	Serping1	serine (or cysteine) peptidase inhibitor, clade G, member 1 [Source:MGI Symbol;Acc:MGI:894696]
ENSMUSG00000008575	996.598	856.689	944.254	1263.18	1294.87	1167.22	932.514	1241.76	-0.412568	0.000394046	0.00557592	Nfib	nuclear factor I/B [Source:MGI Symbol;Acc:MGI:103188]
ENSMUSG00000003199	1170.46	1166.24	1204.09	1498.78	1473.71	1485.25	1180.27	1485.91	-0.332192	0.000394555	0.00557592	Mpnd	MPN domain containing [Source:MGI Symbol;Acc:MGI:1915297]
ENSMUSG00000052656	1283.6	1367.35	1411.29	1616.58	1959.14	1884.2	1354.08	1819.97	-0.426391	0.000395664	0.00558608	Rnf103	ring finger protein 103 [Source:MGI Symbol;Acc:MGI:109483]
ENSMUSG00000037608	717.917	823.171	994.354	1119.09	1289.06	1294.89	845.147	1234.35	-0.546233	0.000396834	0.00559708	Bclaf1	BCL2-associated transcription factor 1 [Source:MGI Symbol;Acc:MGI:1917580]
ENSMUSG00000027248	5740.84	8627.03	4828.26	9011.61	10709.7	14756.7	6398.71	11492.7	-0.844933	0.000402379	0.00566971	Pdia3	protein disulfide isomerase associated 3 [Source:MGI Symbol;Acc:MGI:95834]
ENSMUSG00000099764	835.212	845.845	802.446	1061.24	1032.41	1109.09	827.835	1067.58	-0.36715	0.000404096	0.00568831	Rps10-ps2	ribosomal protein S10, pseudogene 2 [Source:MGI Symbol;Acc:MGI:3645627]
ENSMUSG00000019579	935.038	889.222	804.145	1118.04	1146.22	1299.45	876.135	1187.9	-0.439071	0.000404777	0.0056923	Mydgf	myeloid derived growth factor [Source:MGI Symbol;Acc:MGI:2156020]
ENSMUSG00000097354	158.058	116.328	112.088	212.459	205.553	209.736	128.825	209.249	-0.697753	0.000405702	0.00569971	2310001H17Rik	RIKEN cDNA 2310001H17 gene [Source:MGI Symbol;Acc:MGI:1923682]
ENSMUSG00000081684	568.177	499.818	558.74	700.483	753.695	729.515	542.245	727.898	-0.423555	0.000408981	0.00573454	Rps2-ps13	ribosomal protein S2, pseudogene 13 [Source:MGI Symbol;Acc:MGI:3705640]
ENSMUSG00000031320	2937.38	2922.01	3380.46	3993.59	3896.22	4069.33	3079.95	3986.38	-0.37206	0.000412475	0.00577787	Rps4x	ribosomal protein S4, X-linked [Source:MGI Symbol;Acc:MGI:98158]
ENSMUSG00000078963	5.82319	5.915	6.7932	18.932	27.8716	22.7973	6.17713	23.2003	-1.90513	0.000420899	0.00587864	Hsbp1l1	heat shock factor binding protein 1-like 1 [Source:MGI Symbol;Acc:MGI:1913505]
ENSMUSG00000027429	510.777	517.563	510.339	660.515	656.144	744.333	512.893	686.998	-0.421597	0.000421833	0.00588594	Sec23b	SEC23 homolog B, COPII coat complex component [Source:MGI Symbol;Acc:MGI:1350925]
ENSMUSG00000056035	78925.9	53586	53090.5	84453.4	102907	98807.1	61867.5	95389	-0.624632	0.000424036	0.00589945	Cyp3a11	cytochrome P450, family 3, subfamily a, polypeptide 11 [Source:MGI Symbol;Acc:MGI:88609]
ENSMUSG00000037936	3246.01	2594.71	3743.9	5804.75	4180.74	4760.08	3194.88	4915.19	-0.621398	0.000431534	0.00597208	Scarb1	scavenger receptor class B, member 1 [Source:MGI Symbol;Acc:MGI:893578]
ENSMUSG00000005354	2513.12	2239.81	2656.99	3397.24	3126.27	3184.79	2469.98	3236.1	-0.389558	0.000433662	0.00598687	Txn2	thioredoxin 2 [Source:MGI Symbol;Acc:MGI:1929468]
ENSMUSG00000066829	44.9218	46.3342	50.0998	75.7278	105.68	85.49	47.1186	88.9659	-0.914648	0.000446188	0.00615186	Zfp810	zinc finger protein 810 [Source:MGI Symbol;Acc:MGI:2384563]
ENSMUSG00000078153	341.073	406.163	455.144	564.804	577.175	581.332	400.793	574.437	-0.519538	0.000453624	0.00622646	Psme2b	protease (prosome, macropain) activator subunit 2B [Source:MGI Symbol;Acc:MGI:1341073]
ENSMUSG00000036073	586.479	503.761	569.779	748.864	707.242	812.725	553.34	756.277	-0.449818	0.000456142	0.00624906	Galt	galactose-1-phosphate uridyl transferase [Source:MGI Symbol;Acc:MGI:95638]
ENSMUSG00000029614	4181.05	4388.93	4358.68	5112.68	5419.87	5617.26	4309.56	5383.27	-0.320932	0.000459735	0.0062757	Rpl6	ribosomal protein L6 [Source:MGI Symbol;Acc:MGI:108057]
ENSMUSG00000000296	111.473	128.158	111.239	190.371	239.231	158.442	116.956	196.015	-0.746112	0.000459839	0.0062757	Tpd52l1	tumor protein D52-like 1 [Source:MGI Symbol;Acc:MGI:1298386]
ENSMUSG00000033596	196.325	244.487	240.309	350.241	335.621	313.463	227.04	333.108	-0.554872	0.000462681	0.00630249	Rfwd3	ring finger and WD repeat domain 3 [Source:MGI Symbol;Acc:MGI:2384584]
ENSMUSG00000061353	4242.61	4959.73	4194.8	5587.03	7848.18	6109.69	4465.71	6514.97	-0.544894	0.000465743	0.00632055	Cxcl12	chemokine (C-X-C motif) ligand 12 [Source:MGI Symbol;Acc:MGI:103556]
ENSMUSG00000103711	88.1798	48.3058	84.915	137.783	125.422	166.421	73.8002	143.208	-0.950513	0.000465771	0.00632055	Tstd1	thiosulfate sulfurtransferase (rhodanese)-like domain containing 1 [Source:MGI Symbol;Acc:MGI:3648482]
ENSMUSG00000000346	2360.06	2389.66	2183.16	2830.33	3042.65	2899.82	2310.96	2924.27	-0.339624	0.000468201	0.00634151	Dazap2	DAZ associated protein 2 [Source:MGI Symbol;Acc:MGI:1344344]
ENSMUSG00000021048	3453.99	2883.56	3563.03	4867.62	4433.91	4175.33	3300.19	4492.29	-0.444745	0.000471848	0.00638488	Mthfd1	methylenetetrahydrofolate dehydrogenase (NADP+ dependent), methenyltetrahydrofolate cyclohydrolase, formyltetrahydrofolate synthase [Source:MGI Symbol;Acc:MGI:1342005]
ENSMUSG00000025508	1801.03	1778.44	1998.05	2362.29	2307.54	2574.96	1859.17	2414.93	-0.37713	0.000480164	0.00647905	Rplp2	ribosomal protein, large P2 [Source:MGI Symbol;Acc:MGI:1914436]
ENSMUSG00000029716	7813.06	7656.97	7613.47	9237.75	9526.29	10794.5	7694.5	9852.86	-0.356676	0.000481408	0.00648973	Tfr2	transferrin receptor 2 [Source:MGI Symbol;Acc:MGI:1354956]
ENSMUSG00000030945	0.831885	8.8725	1.6983	12.6213	31.3556	29.6365	3.80089	24.5378	-2.73477	0.000487697	0.006556	Acsm2	acyl-CoA synthetase medium-chain family member 2 [Source:MGI Symbol;Acc:MGI:2385289]
ENSMUSG00000031441	293.655	270.118	439.859	547.975	476.14	979.146	334.544	667.754	-0.996415	0.000488889	0.00656586	Atp11a	ATPase, class VI, type 11A [Source:MGI Symbol;Acc:MGI:1354735]
ENSMUSG00000015357	3200.26	4493.43	6388.15	7839.94	8614.65	7556.18	4693.95	8003.59	-0.769839	0.000491037	0.00657682	Clpx	caseinolytic mitochondrial matrix peptidase chaperone subunit [Source:MGI Symbol;Acc:MGI:1346017]
ENSMUSG00000054484	183.847	209.983	213.986	341.827	292.652	272.428	202.605	302.302	-0.579089	0.000492412	0.00658848	Tmem62	transmembrane protein 62 [Source:MGI Symbol;Acc:MGI:2139461]
ENSMUSG00000024421	29.116	67.0367	27.1728	71.5207	167.23	101.448	41.1085	113.4	-1.47036	0.000498397	0.00664682	Lama3	laminin, alpha 3 [Source:MGI Symbol;Acc:MGI:99909]
ENSMUSG00000030124	17.4696	16.7592	22.0779	44.1746	46.4527	42.1751	18.7689	44.2675	-1.23448	0.000498627	0.00664682	Lag3	lymphocyte-activation gene 3 [Source:MGI Symbol;Acc:MGI:106588]
ENSMUSG00000017978	262.876	243.501	271.728	347.086	376.267	364.757	259.368	362.703	-0.482222	0.000502357	0.0066841	Cadps2	Ca2+-dependent activator protein for secretion 2 [Source:MGI Symbol;Acc:MGI:2443963]
ENSMUSG00000079470	26.6203	28.5892	38.2117	72.5725	72.0017	53.5738	31.1404	66.0493	-1.08384	0.000508365	0.0067515	Utp14b	UTP14B small subunit processome component [Source:MGI Symbol;Acc:MGI:2445092]
ENSMUSG00000081895	1908.34	1749.85	1749.25	2176.12	2334.25	2456.41	1802.48	2322.26	-0.365232	0.000523268	0.00689194	Rpl17-ps10	ribosomal protein L17, pseudogene 10 [Source:MGI Symbol;Acc:MGI:3642871]
ENSMUSG00000051748	7213.27	6695.78	9452.73	10973.2	10766.6	11677.9	7787.26	11139.2	-0.516391	0.000537272	0.00703115	Wfdc21	WAP four-disulfide core domain 21 [Source:MGI Symbol;Acc:MGI:1913357]
ENSMUSG00000040952	2008.17	1973.64	1928.42	2406.46	2442.25	2452.99	1970.08	2433.9	-0.304979	0.000538299	0.00703816	Rps19	ribosomal protein S19 [Source:MGI Symbol;Acc:MGI:1333780]
ENSMUSG00000041328	376.012	376.588	465.334	652.101	637.563	509.521	405.978	599.728	-0.562653	0.000544478	0.00709951	Pcf11	PCF11 cleavage and polyadenylation factor subunit [Source:MGI Symbol;Acc:MGI:1919579]
ENSMUSG00000028019	70.7102	93.6542	90.0099	119.902	162.584	156.162	84.7914	146.216	-0.786922	0.000549212	0.00714174	Pdgfc	platelet-derived growth factor, C polypeptide [Source:MGI Symbol;Acc:MGI:1859631]
ENSMUSG00000062248	188.006	161.677	186.813	283.979	246.199	261.03	178.832	263.736	-0.559377	0.00055044	0.0071475	Cks2	CDC28 protein kinase regulatory subunit 2 [Source:MGI Symbol;Acc:MGI:1913447]
ENSMUSG00000040687	287	291.807	258.991	359.707	414.59	405.793	279.266	393.363	-0.494133	0.000550651	0.0071475	Madd	MAP-kinase activating death domain [Source:MGI Symbol;Acc:MGI:2444672]
ENSMUSG00000025185	28.2841	12.8158	47.5524	150.404	94.0667	47.8744	29.5508	97.4484	-1.71632	0.000558266	0.00722018	Loxl4	lysyl oxidase-like 4 [Source:MGI Symbol;Acc:MGI:1914823]
ENSMUSG00000000753	9301.3	8328.32	8461.78	10284.3	11718.9	11685.9	8697.13	11229.7	-0.368614	0.000565021	0.00728125	Serpinf1	serine (or cysteine) peptidase inhibitor, clade F, member 1 [Source:MGI Symbol;Acc:MGI:108080]
ENSMUSG00000034892	1307.72	922.74	1267.78	1593.44	1820.95	1705.24	1166.08	1706.54	-0.54861	0.00057575	0.00739292	Rps29	ribosomal protein S29 [Source:MGI Symbol;Acc:MGI:107681]
ENSMUSG00000015189	390.986	451.512	439.01	580.58	564.4	581.332	427.169	575.438	-0.430851	0.000582248	0.00746299	Casd1	CAS1 domain containing 1 [Source:MGI Symbol;Acc:MGI:2384865]
ENSMUSG00000026874	13420	14836.8	18141.2	21496.2	19951.4	24837.7	15466	22095.1	-0.514621	0.000590088	0.00753651	Hc	hemolytic complement [Source:MGI Symbol;Acc:MGI:96031]
ENSMUSG00000005378	316.948	340.113	306.543	404.934	478.463	459.366	321.201	447.588	-0.478791	0.000593652	0.00755509	Bud23	BUD23, rRNA methyltransferase and ribosome maturation factor [Source:MGI Symbol;Acc:MGI:1913388]
ENSMUSG00000022821	9099.99	7522.89	12532.6	18140	14965.9	13591.8	9718.49	15565.9	-0.679548	0.000598281	0.00759037	Hgd	homogentisate 1, 2-dioxygenase [Source:MGI Symbol;Acc:MGI:96078]
ENSMUSG00000079111	1109.73	1087.37	1086.91	1315.77	1416.81	1567.32	1094.67	1433.3	-0.38853	0.000602377	0.0076255	Kdelr2	KDEL (Lys-Asp-Glu-Leu) endoplasmic reticulum protein retention receptor 2 [Source:MGI Symbol;Acc:MGI:1914163]
ENSMUSG00000024164	108524	106292	156294	209601	159178	205304	123703	191361	-0.629413	0.000610258	0.00771006	C3	complement component 3 [Source:MGI Symbol;Acc:MGI:88227]
ENSMUSG00000020805	9.98262	7.88667	21.2287	63.1065	20.9037	58.1332	13.0327	47.3812	-1.85675	0.000618325	0.00778612	Slc13a5	solute carrier family 13 (sodium-dependent citrate transporter), member 5 [Source:MGI Symbol;Acc:MGI:3037150]
ENSMUSG00000022205	544.053	512.633	597.801	726.777	729.307	743.193	551.496	733.093	-0.409824	0.000622499	0.00782492	Sub1	SUB1 homolog (S. cerevisiae) [Source:MGI Symbol;Acc:MGI:104811]
ENSMUSG00000065990	967.482	869.505	927.271	1156.95	1203.12	1186.6	921.419	1182.23	-0.358902	0.000629785	0.00787506	Aurkaip1	aurora kinase A interacting protein 1 [Source:MGI Symbol;Acc:MGI:1913327]
ENSMUSG00000072115	3246.01	2924.97	5727.51	8295.35	5439.61	8170.57	3966.17	7301.84	-0.880458	0.000634174	0.00792302	Ang	angiogenin, ribonuclease, RNase A family, 5 [Source:MGI Symbol;Acc:MGI:88022]
ENSMUSG00000057103	1350.98	1281.58	1200.7	1507.19	2178.63	1855.7	1277.75	1847.18	-0.5314	0.000648702	0.00806236	Nat8f1	N-acetyltransferase 8 (GCN5-related) family member 1 [Source:MGI Symbol;Acc:MGI:1913366]
ENSMUSG00000074151	269.531	257.303	191.059	328.154	373.944	409.212	239.297	370.437	-0.630514	0.000651744	0.00809314	Nlrc5	NLR family, CARD domain containing 5 [Source:MGI Symbol;Acc:MGI:3612191]
ENSMUSG00000018387	395.977	329.268	437.312	541.664	553.948	552.836	387.519	549.483	-0.502101	0.000663481	0.00822464	Shroom1	shroom family member 1 [Source:MGI Symbol;Acc:MGI:1919024]
ENSMUSG00000076609	69.0464	117.314	103.596	214.562	119.616	314.603	96.6523	216.26	-1.1641	0.000666757	0.00825811	Igkc	immunoglobulin kappa constant [Source:MGI Symbol;Acc:MGI:96495]
ENSMUSG00000107516	43.258	53.235	73.0269	129.368	96.3893	100.308	56.5066	108.689	-0.944795	0.000670119	0.00829258	Gm30784	predicted gene, 30784 [Source:MGI Symbol;Acc:MGI:5589943]
ENSMUSG00000027642	2250.25	2239.81	2139.01	2570.54	3120.46	3588.3	2209.69	3093.1	-0.485073	0.000681898	0.00838764	Rpn2	ribophorin II [Source:MGI Symbol;Acc:MGI:98085]
ENSMUSG00000001383	649.702	695.998	721.777	949.753	861.698	892.516	689.159	901.322	-0.387704	0.000683912	0.0083915	Zmat2	zinc finger, matrin type 2 [Source:MGI Symbol;Acc:MGI:1913742]
ENSMUSG00000110353	59.8957	48.3058	172.377	506.956	277.555	403.513	93.5263	396.008	-2.08111	0.000683969	0.0083915	Gm33543	predicted gene, 33543 [Source:MGI Symbol;Acc:MGI:5592702]
ENSMUSG00000033467	157.226	123.229	118.881	221.925	198.585	202.896	133.112	207.802	-0.641407	0.00068615	0.00841106	Crlf2	cytokine receptor-like factor 2 [Source:MGI Symbol;Acc:MGI:1889506]
ENSMUSG00000009927	3122.06	3041.3	3465.38	3847.4	4223.71	4438.64	3209.58	4169.92	-0.37743	0.000688891	0.00843744	Rps25	ribosomal protein S25 [Source:MGI Symbol;Acc:MGI:1922867]
ENSMUSG00000025980	7814.73	8684.21	7912.38	9574.31	10835.1	10929	8137.1	10446.2	-0.36041	0.000691466	0.00844732	Hspd1	heat shock protein 1 (chaperonin) [Source:MGI Symbol;Acc:MGI:96242]
ENSMUSG00000000959	736.218	743.318	768.48	936.08	972.023	955.209	749.339	954.437	-0.348828	0.000698533	0.00851388	Oxa1l	oxidase assembly 1-like [Source:MGI Symbol;Acc:MGI:1916339]
ENSMUSG00000039988	497.467	519.534	568.081	711	713.049	675.941	528.361	699.997	-0.405783	0.000698722	0.00851388	Ankrd13c	ankyrin repeat domain 13c [Source:MGI Symbol;Acc:MGI:2139746]
ENSMUSG00000112794	10.8145	18.7308	9.34064	27.3462	37.1622	47.8744	12.962	37.4609	-1.5426	0.000699291	0.00851388	Gm48878	predicted gene, 48878 [Source:MGI Symbol;Acc:MGI:6098630]
ENSMUSG00000063232	422.597	528.407	588.461	654.204	786.212	970.027	513.155	803.481	-0.646757	0.000716697	0.008711	Serpina11	serine (or cysteine) peptidase inhibitor, clade A (alpha-1 antiproteinase, antitrypsin), member 11 [Source:MGI Symbol;Acc:MGI:2685741]
ENSMUSG00000068747	175.528	269.133	147.752	330.258	351.879	326.002	197.471	336.046	-0.770205	0.000734425	0.00890382	Sort1	sortilin 1 [Source:MGI Symbol;Acc:MGI:1338015]
ENSMUSG00000017390	66.5508	40.4192	34.8151	71.5207	125.422	116.266	47.2617	104.403	-1.13837	0.000742962	0.00898451	Aldoc	aldolase C, fructose-bisphosphate [Source:MGI Symbol;Acc:MGI:101863]
ENSMUSG00000025794	2525.6	2435.01	2582.26	2951.28	3242.4	3339.81	2514.29	3177.83	-0.337634	0.000749748	0.00904807	Rpl14	ribosomal protein L14 [Source:MGI Symbol;Acc:MGI:1914365]
ENSMUSG00000057346	781.972	708.814	816.882	877.181	1514.36	1277.79	769.223	1223.11	-0.668421	0.000750112	0.00904807	Apol9a	apolipoprotein L 9a [Source:MGI Symbol;Acc:MGI:3606001]
ENSMUSG00000060703	4760.04	4174.02	5425.22	7447.62	5877.43	6791.33	4786.43	6705.46	-0.486331	0.000759184	0.0091421	Cd302	CD302 antigen [Source:MGI Symbol;Acc:MGI:1913455]
ENSMUSG00000113660	23.2928	28.5892	35.6643	53.6406	65.0338	63.8326	29.1821	60.8356	-1.05858	0.000761772	0.00915788	Gm5626	predicted gene 5626 [Source:MGI Symbol;Acc:MGI:3779505]
ENSMUSG00000005268	1601.38	1291.44	2340.26	2810.34	2781.36	2802.93	1744.36	2798.21	-0.681494	0.000763741	0.00916617	Prlr	prolactin receptor [Source:MGI Symbol;Acc:MGI:97763]
ENSMUSG00000028356	35589.7	27791.6	40376.2	44851.9	50048.1	57954.3	34585.8	50951.4	-0.558918	0.000771099	0.009239	Ambp	alpha 1 microglobulin/bikunin [Source:MGI Symbol;Acc:MGI:88002]
ENSMUSG00000061947	3037.21	2924.97	3401.69	4272.31	3802.15	5592.19	3121.29	4555.55	-0.545407	0.000781169	0.00932846	Serpina10	serine (or cysteine) peptidase inhibitor, clade A (alpha-1 antiproteinase, antitrypsin), member 10 [Source:MGI Symbol;Acc:MGI:2667725]
ENSMUSG00000071415	2683.66	2537.54	2792	3254.19	3546.66	3281.68	2671.07	3360.84	-0.33115	0.000785655	0.00937422	Rpl23	ribosomal protein L23 [Source:MGI Symbol;Acc:MGI:1929455]
ENSMUSG00000028964	2568.03	2251.64	2347.05	2941.82	2992.72	3220.12	2388.91	3051.55	-0.352907	0.000791938	0.00943348	Park7	Parkinson disease (autosomal recessive, early onset) 7 [Source:MGI Symbol;Acc:MGI:2135637]
ENSMUSG00000030560	1281.1	1107.09	1502.99	2165.61	1705.98	1762.23	1297.06	1877.94	-0.533719	0.000796979	0.00947777	Ctsc	cathepsin C [Source:MGI Symbol;Acc:MGI:109553]
ENSMUSG00000073639	1908.34	1883.93	1873.22	2378.06	2230.89	2438.18	1888.5	2349.04	-0.314883	0.000803052	0.00953417	Rab18	RAB18, member RAS oncogene family [Source:MGI Symbol;Acc:MGI:102790]
ENSMUSG00000051007	252.061	253.359	292.957	458.574	373.944	345.38	266.126	392.633	-0.561555	0.000807761	0.00957421	Gatd1	glutamine amidotransferase like class 1 domain containing 1 [Source:MGI Symbol;Acc:MGI:2387178]
ENSMUSG00000035875	5174.32	5102.67	5936.4	6433.71	7426.63	8645.89	5404.47	7502.08	-0.47304	0.000815239	0.00963892	AI182371	expressed sequence AI182371 [Source:MGI Symbol;Acc:MGI:2138853]
ENSMUSG00000050732	1679.58	1454.1	1653.29	2239.23	1989.34	2020.98	1595.66	2083.18	-0.384412	0.000829544	0.00978384	Vamp8	vesicle-associated membrane protein 8 [Source:MGI Symbol;Acc:MGI:1336882]
ENSMUSG00000020267	2762.69	2686.4	2905.79	3352.01	3591.95	3424.16	2784.96	3456.04	-0.311259	0.000854684	0.0100638	Hint1	histidine triad nucleotide binding protein 1 [Source:MGI Symbol;Acc:MGI:1321133]
ENSMUSG00000031168	2315.14	2120.53	2454.04	2804.03	2949.75	3044.58	2296.57	2932.79	-0.352438	0.000869636	0.0102147	Ebp	phenylalkylamine Ca2+ antagonist (emopamil) binding protein [Source:MGI Symbol;Acc:MGI:107822]
ENSMUSG00000032116	1279.44	1462.98	1270.33	1654.44	1725.72	1986.79	1337.58	1788.98	-0.419799	0.000873689	0.0102539	Stt3a	STT3, subunit of the oligosaccharyltransferase complex, homolog A (S. cerevisiae) [Source:MGI Symbol;Acc:MGI:105124]
ENSMUSG00000057729	0.831885	2.9575	1.6983	13.6731	3.48395	37.6156	1.82923	18.2575	-3.34502	0.000887869	0.0104118	Prtn3	proteinase 3 [Source:MGI Symbol;Acc:MGI:893580]
ENSMUSG00000054191	28.2841	20.7025	45.8541	65.2101	74.3243	69.5319	31.6136	69.6888	-1.13232	0.00091392	0.0106389	Klf1	Kruppel-like factor 1 (erythroid) [Source:MGI Symbol;Acc:MGI:1342771]
ENSMUSG00000029695	5452.17	4396.82	7058.98	13232.4	8187.29	7648.51	5635.99	9689.4	-0.781719	0.000927061	0.0107569	Aass	aminoadipate-semialdehyde synthase [Source:MGI Symbol;Acc:MGI:1353573]
ENSMUSG00000085439	0.831885	4.92917	2.54745	7.36243	23.2263	22.7973	2.7695	17.7954	-2.71304	0.000928412	0.0107639	Rapgef4os1	Rap guanine nucleotide exchange factor (GEF) 4, opposite strand 1 [Source:MGI Symbol;Acc:MGI:3649714]
ENSMUSG00000032083	90336	95670.2	117262	132433	136457	135927	101090	134939	-0.416672	0.000933548	0.0107972	Apoa1	apolipoprotein A-I [Source:MGI Symbol;Acc:MGI:88049]
ENSMUSG00000079641	1880.89	1673.95	2199.3	2580.01	2704.71	2495.17	1918.04	2593.29	-0.434789	0.000963957	0.0110863	Rpl39	ribosomal protein L39 [Source:MGI Symbol;Acc:MGI:1914498]
ENSMUSG00000022130	296.983	338.141	300.599	424.917	421.558	420.611	311.908	422.362	-0.438876	0.000972881	0.0111799	Tgds	TDP-glucose 4,6-dehydratase [Source:MGI Symbol;Acc:MGI:1923605]
ENSMUSG00000028354	4.15942	1.97167	3.3966	7.36243	16.2584	35.3359	3.1759	19.6523	-2.61094	0.000979992	0.0112526	Fmn2	formin 2 [Source:MGI Symbol;Acc:MGI:1859252]
ENSMUSG00000044254	78.1972	65.065	45.8541	97.8151	108.003	213.155	63.0387	139.658	-1.14671	0.000985915	0.0113116	Pcsk9	proprotein convertase subtilisin/kexin type 9 [Source:MGI Symbol;Acc:MGI:2140260]
ENSMUSG00000030004	106.481	182.379	105.295	145.145	457.559	319.163	131.385	307.289	-1.22691	0.0010041	0.0114789	Nat8	N-acetyltransferase 8 (GCN5-related) [Source:MGI Symbol;Acc:MGI:1915646]
ENSMUSG00000034522	366.861	478.129	456.842	774.107	841.955	499.262	433.944	705.108	-0.700984	0.00101431	0.0115818	Zfp395	zinc finger protein 395 [Source:MGI Symbol;Acc:MGI:2682318]
ENSMUSG00000036078	1702.87	1569.45	1645.65	2077.26	2212.31	1950.31	1639.32	2079.96	-0.343172	0.00102664	0.0116963	Sigmar1	sigma non-opioid intracellular receptor 1 [Source:MGI Symbol;Acc:MGI:1195268]
ENSMUSG00000006299	2044.77	1978.57	1916.53	2533.73	2398.12	2407.4	1979.96	2446.42	-0.305287	0.00103988	0.0118265	Aamp	angio-associated migratory protein [Source:MGI Symbol;Acc:MGI:107809]
ENSMUSG00000026411	291.992	299.693	253.896	369.173	382.073	445.688	281.86	398.978	-0.501709	0.00105532	0.0119702	Tmem9	transmembrane protein 9 [Source:MGI Symbol;Acc:MGI:1913491]
ENSMUSG00000089991	371.852	386.447	371.078	481.713	505.173	499.262	376.459	495.383	-0.396242	0.00105585	0.0119702	Gm16332	predicted gene 16332 [Source:MGI Symbol;Acc:MGI:3840155]
ENSMUSG00000030029	435.076	425.88	354.945	510.111	591.111	593.871	405.3	565.031	-0.479234	0.00106199	0.0120208	Lrig1	leucine-rich repeats and immunoglobulin-like domains 1 [Source:MGI Symbol;Acc:MGI:107935]
ENSMUSG00000022261	2961.51	2906.24	3929.86	4294.4	4495.46	4977.8	3265.87	4589.22	-0.490626	0.00107208	0.0121158	Sdc2	syndecan 2 [Source:MGI Symbol;Acc:MGI:1349165]
ENSMUSG00000029440	678.818	713.743	693.755	881.388	862.859	902.775	695.439	882.341	-0.343783	0.00107331	0.0121195	Psmd9	proteasome (prosome, macropain) 26S subunit, non-ATPase, 9 [Source:MGI Symbol;Acc:MGI:1914401]
ENSMUSG00000033916	1108.07	974.003	991.807	1395.71	1237.96	1366.7	1024.63	1333.46	-0.379891	0.00107409	0.0121195	Chmp2a	charged multivesicular body protein 2A [Source:MGI Symbol;Acc:MGI:1916203]
ENSMUSG00000040253	148.075	147.875	152.847	198.786	247.361	216.575	149.599	220.907	-0.560935	0.0010775	0.0121388	Gbp7	guanylate binding protein 7 [Source:MGI Symbol;Acc:MGI:2444421]
ENSMUSG00000000171	3508.89	3343.95	3675.97	4447.96	4350.3	4199.27	3509.6	4332.51	-0.303794	0.00107992	0.0121565	Sdhd	succinate dehydrogenase complex, subunit D, integral membrane protein [Source:MGI Symbol;Acc:MGI:1914175]
ENSMUSG00000037266	3760.95	3382.39	3979.96	4694.07	4555.85	4904.85	3707.77	4718.26	-0.347512	0.0010885	0.0122148	Rsrp1	arginine/serine rich protein 1 [Source:MGI Symbol;Acc:MGI:106498]
ENSMUSG00000028445	63.2232	47.32	245.404	706.793	528.399	610.969	118.649	615.387	-2.37405	0.00109638	0.0122935	Enho	energy homeostasis associated [Source:MGI Symbol;Acc:MGI:1916888]
ENSMUSG00000070493	9065.88	8543.23	9202.23	10820.7	11530.7	10615.6	8937.12	10989	-0.298104	0.00109903	0.0123136	Chchd2	coiled-coil-helix-coiled-coil-helix domain containing 2 [Source:MGI Symbol;Acc:MGI:1261428]
ENSMUSG00000024474	834.38	936.542	917.082	1154.85	1177.58	1105.67	896.001	1146.03	-0.35554	0.00110539	0.0123752	Ik	IK cytokine [Source:MGI Symbol;Acc:MGI:1345142]
ENSMUSG00000032591	1286.09	1216.52	1414.68	1705.98	1585.2	1974.25	1305.77	1755.14	-0.426414	0.00110909	0.0123876	Mst1	macrophage stimulating 1 (hepatocyte growth factor-like) [Source:MGI Symbol;Acc:MGI:96080]
ENSMUSG00000042207	272.858	311.523	247.952	370.225	399.493	395.534	277.444	388.417	-0.486843	0.00111042	0.0123928	Kdm5b	lysine (K)-specific demethylase 5B [Source:MGI Symbol;Acc:MGI:1922855]
ENSMUSG00000028271	231.264	306.594	230.969	342.879	376.267	432.01	256.276	383.718	-0.584128	0.00112243	0.0124985	Gtf2b	general transcription factor IIB [Source:MGI Symbol;Acc:MGI:2385191]
ENSMUSG00000024902	401.8	391.376	398.251	526.94	522.593	507.241	397.142	518.924	-0.385722	0.00112251	0.0124985	Mrpl11	mitochondrial ribosomal protein L11 [Source:MGI Symbol;Acc:MGI:2137215]
ENSMUSG00000002031	341.905	345.042	310.789	456.471	423.881	461.646	332.578	447.333	-0.428432	0.00112888	0.0125464	Ift46	intraflagellar transport 46 [Source:MGI Symbol;Acc:MGI:1923818]
ENSMUSG00000037415	1271.12	1384.11	1255.04	1888.99	1909.21	1498.93	1303.42	1765.71	-0.438281	0.00113153	0.0125464	Ranbp10	RAN binding protein 10 [Source:MGI Symbol;Acc:MGI:1921584]
ENSMUSG00000026715	31086.7	26992.1	33256.9	37614.7	39242.1	42005.2	30445.3	39620.7	-0.380005	0.00116516	0.0128437	Serpinc1	serine (or cysteine) peptidase inhibitor, clade C (antithrombin), member 1 [Source:MGI Symbol;Acc:MGI:88095]
ENSMUSG00000034403	856.009	1083.43	728.57	1269.49	1412.16	1205.98	889.337	1295.88	-0.543869	0.00117724	0.0129568	Pja1	praja ring finger ubiquitin ligase 1 [Source:MGI Symbol;Acc:MGI:1101765]
ENSMUSG00000052557	142.252	126.187	130.769	210.355	192.779	185.798	133.069	196.311	-0.560409	0.0011986	0.0131515	Gan	giant axonal neuropathy [Source:MGI Symbol;Acc:MGI:1890619]
ENSMUSG00000037542	5853.97	5804.59	6550.34	8393.17	7136.3	7897	6069.63	7808.82	-0.363506	0.00120358	0.013196	Aldh8a1	aldehyde dehydrogenase 8 family, member A1 [Source:MGI Symbol;Acc:MGI:2653900]
ENSMUSG00000010406	748.696	690.083	658.94	865.611	916.279	934.691	699.24	905.527	-0.372522	0.00120494	0.0132009	Mrpl52	mitochondrial ribosomal protein L52 [Source:MGI Symbol;Acc:MGI:1916086]
ENSMUSG00000051716	7199.13	6332.99	9422.16	11248.7	10336.9	11151.3	7651.43	10912.3	-0.512088	0.00125623	0.013648	Apon	apolipoprotein N [Source:MGI Symbol;Acc:MGI:88931]
ENSMUSG00000079055	4.15942	0.985833	3.3966	34.7086	6.9679	14.8183	2.84729	18.8316	-2.70656	0.00125848	0.0136582	Slc8a3	solute carrier family 8 (sodium/calcium exchanger), member 3 [Source:MGI Symbol;Acc:MGI:107976]
ENSMUSG00000051412	472.511	565.868	511.188	599.512	814.084	851.481	516.522	755.025	-0.547727	0.00126695	0.0137125	Vamp7	Mus musculus vesicle-associated membrane protein 7 (Vamp7), transcript variant 3, mRNA. [Source:RefSeq mRNA;Acc:NM_001359151]
ENSMUSG00000055172	3488.09	3472.11	3098.55	3822.15	4976.25	4861.53	3352.91	4553.31	-0.441418	0.00127128	0.0137387	C1ra	complement component 1, r subcomponent A [Source:MGI Symbol;Acc:MGI:1355313]
ENSMUSG00000021400	901.763	1330.88	1110.69	1552.42	2043.92	1476.13	1114.44	1690.82	-0.601781	0.0012831	0.0138455	Wrnip1	Werner helicase interacting protein 1 [Source:MGI Symbol;Acc:MGI:1926153]
ENSMUSG00000061518	1722	1347.63	1587.06	1980.49	2104.31	2089.38	1552.23	2058.06	-0.406328	0.001287	0.0138772	Cox5b	cytochrome c oxidase subunit 5B [Source:MGI Symbol;Acc:MGI:88475]
ENSMUSG00000071647	381.835	447.568	373.626	536.406	545.819	534.598	401.01	538.941	-0.427989	0.0012984	0.0139895	Eml3	echinoderm microtubule associated protein like 3 [Source:MGI Symbol;Acc:MGI:2387612]
ENSMUSG00000078193	151.403	137.031	143.506	199.837	226.457	202.896	143.98	209.73	-0.540805	0.00129975	0.0139936	Gm2000	predicted gene 2000 [Source:MGI Symbol;Acc:MGI:3780170]
ENSMUSG00000045917	69.8783	65.065	78.1218	141.99	102.196	113.987	71.0217	119.391	-0.749667	0.00132149	0.0141849	Tmem268	transmembrane protein 268 [Source:MGI Symbol;Acc:MGI:1913920]
ENSMUSG00000024335	2157.08	2495.14	2544.05	3025.96	3497.89	2962.51	2398.76	3162.12	-0.398652	0.00132465	0.0142082	Brd2	bromodomain containing 2 [Source:MGI Symbol;Acc:MGI:99495]
ENSMUSG00000034371	4671.86	4189.79	4458.88	4601.52	8355.68	8861.33	4440.18	7272.84	-0.711809	0.0013342	0.01429	Tkfc	triokinase, FMN cyclase [Source:MGI Symbol;Acc:MGI:2385084]
ENSMUSG00000030588	244.574	253.359	237.762	324.999	324.008	355.639	245.232	334.882	-0.449925	0.00133433	0.01429	Yif1b	Yip1 interacting factor homolog B (S. cerevisiae) [Source:MGI Symbol;Acc:MGI:1924504]
ENSMUSG00000000563	5015.43	4735.94	5202.74	6093.99	6301.31	5940.99	4984.71	6112.09	-0.294037	0.00134285	0.0143605	Atp5f1	ATP synthase, H+ transporting, mitochondrial F0 complex, subunit B1 [Source:MGI Symbol;Acc:MGI:1100495]
ENSMUSG00000061322	0.831885	2.9575	3.3966	18.932	19.7424	6.8392	2.39533	15.1712	-2.6778	0.00134763	0.0144008	Dnaic1	dynein, axonemal, intermediate chain 1 [Source:MGI Symbol;Acc:MGI:1916172]
ENSMUSG00000026398	1031.54	1002.59	1107.29	1407.28	1258.87	1337.06	1047.14	1334.4	-0.349698	0.00135702	0.0144689	Nr5a2	nuclear receptor subfamily 5, group A, member 2 [Source:MGI Symbol;Acc:MGI:1346834]
ENSMUSG00000036432	291.992	288.849	301.448	370.225	399.493	420.611	294.096	396.776	-0.431185	0.00135944	0.0144839	Siah2	siah E3 ubiquitin protein ligase 2 [Source:MGI Symbol;Acc:MGI:108062]
ENSMUSG00000002524	856.841	820.213	797.351	1070.71	981.313	1191.16	824.802	1081.06	-0.390297	0.00137524	0.0146196	Puf60	poly-U binding splicing factor 60 [Source:MGI Symbol;Acc:MGI:1915209]
ENSMUSG00000022858	477.502	609.245	732.816	886.647	893.053	871.998	606.521	883.899	-0.543489	0.00139594	0.0148177	Tra2b	transformer 2 beta [Source:MGI Symbol;Acc:MGI:106016]
ENSMUSG00000059070	2863.35	2679.5	2566.98	3302.58	3326.01	3369.45	2703.27	3332.68	-0.301896	0.00140603	0.0149137	Rpl18	ribosomal protein L18 [Source:MGI Symbol;Acc:MGI:98003]
ENSMUSG00000025991	38240.9	25615.9	62043.1	92767.7	64825.9	72912.7	41966.6	76835.4	-0.872521	0.00142402	0.0150822	Cps1	carbamoyl-phosphate synthetase 1 [Source:MGI Symbol;Acc:MGI:891996]
ENSMUSG00000116723	2.49565	3.94333	1.6983	13.6731	17.4198	11.3987	2.71243	14.1638	-2.40421	0.00142779	0.015111	AC154762.2	Novel transcript, antisense to Hgd
ENSMUSG00000028179	6710.81	4553.56	12022.3	27071.7	18888.8	17907.3	7762.21	21289.3	-1.45557	0.00144591	0.0152792	Cth	cystathionase (cystathionine gamma-lyase) [Source:MGI Symbol;Acc:MGI:1339968]
ENSMUSG00000109291	49.9131	83.7958	72.1777	130.42	153.294	96.8887	68.6289	126.868	-0.890466	0.00145133	0.0153036	Gm2814	predicted gene 2814 [Source:MGI Symbol;Acc:MGI:3780984]
ENSMUSG00000032869	482.493	487.988	473.825	574.27	721.178	648.584	481.435	648.011	-0.428099	0.00145324	0.0153125	Psmf1	proteasome (prosome, macropain) inhibitor subunit 1 [Source:MGI Symbol;Acc:MGI:1346072]
ENSMUSG00000034687	49.9131	51.2633	35.6643	87.2974	77.8083	80.9306	45.6136	82.0121	-0.850075	0.00148337	0.0155841	Fras1	Fraser extracellular matrix complex subunit 1 [Source:MGI Symbol;Acc:MGI:2385368]
ENSMUSG00000050565	2592.98	2682.45	2550.85	3095.38	3213.37	3184.79	2608.76	3164.51	-0.278687	0.00148903	0.0156195	Tor1aip2	torsin A interacting protein 2 [Source:MGI Symbol;Acc:MGI:3582695]
ENSMUSG00000041084	519.928	563.897	491.658	659.463	671.241	765.991	525.161	698.898	-0.412849	0.00151217	0.0158286	Ostc	oligosaccharyltransferase complex subunit (non-catalytic) [Source:MGI Symbol;Acc:MGI:1913607]
ENSMUSG00000060419	356.047	315.467	375.324	461.73	454.075	502.681	348.946	472.829	-0.436892	0.00152263	0.0159149	Rps16-ps2	ribosomal protein S16, pseudogene 2 [Source:MGI Symbol;Acc:MGI:3704259]
ENSMUSG00000063888	1055.66	1177.09	1180.32	1418.85	1413.32	1467.01	1137.69	1433.06	-0.333285	0.00152899	0.0159697	Rpl7l1	ribosomal protein L7-like 1 [Source:MGI Symbol;Acc:MGI:1913479]
ENSMUSG00000008305	967.482	974.003	1183.71	1349.43	1316.93	1596.95	1041.73	1421.11	-0.447716	0.00154584	0.0161105	Tle1	transducin-like enhancer of split 1 [Source:MGI Symbol;Acc:MGI:104636]
ENSMUSG00000024943	274.522	317.438	315.884	373.38	426.204	487.863	302.615	429.149	-0.504005	0.00155746	0.0161781	Smc5	structural maintenance of chromosomes 5 [Source:MGI Symbol;Acc:MGI:2385088]
ENSMUSG00000055116	139.757	232.657	401.648	577.425	577.175	412.632	258.02	522.41	-1.01765	0.00156083	0.016196	Arntl	aryl hydrocarbon receptor nuclear translocator-like [Source:MGI Symbol;Acc:MGI:1096381]
ENSMUSG00000025497	904.259	1003.58	1199	1275.8	1476.03	1569.6	1035.61	1440.48	-0.47579	0.00158313	0.0164147	Cdhr5	cadherin-related family member 5 [Source:MGI Symbol;Acc:MGI:1919290]
ENSMUSG00000031897	395.977	321.382	434.765	573.218	477.301	644.025	384.041	564.848	-0.555518	0.00159866	0.016535	Psmb10	proteasome (prosome, macropain) subunit, beta type 10 [Source:MGI Symbol;Acc:MGI:1096380]
ENSMUSG00000090862	918.401	1339.75	776.123	1940.53	1610.75	1346.18	1011.42	1632.49	-0.691457	0.00159927	0.016535	Rps13	ribosomal protein S13 [Source:MGI Symbol;Acc:MGI:1915302]
ENSMUSG00000021477	9659.01	7384.88	13493	20865.1	13585.1	16000.3	10179	16816.8	-0.724291	0.00160779	0.0166111	Ctsl	cathepsin L [Source:MGI Symbol;Acc:MGI:88564]
ENSMUSG00000024271	384.331	432.781	366.833	551.13	500.528	530.038	394.648	527.232	-0.419521	0.00163126	0.0168294	Elp2	elongator acetyltransferase complex subunit 2 [Source:MGI Symbol;Acc:MGI:1889642]
ENSMUSG00000061288	818.575	1025.27	983.315	1435.67	1683.91	1086.29	942.385	1401.96	-0.573328	0.00163267	0.0168318	Taok3	TAO kinase 3 [Source:MGI Symbol;Acc:MGI:3041177]
ENSMUSG00000058546	1661.27	1610.85	1557.34	1901.61	2131.02	1994.77	1609.82	2009.13	-0.319458	0.00164217	0.0169175	Rpl23a	ribosomal protein L23A [Source:MGI Symbol;Acc:MGI:3040672]
ENSMUSG00000029151	3.32754	4.92917	2.54745	22.0873	11.6132	14.8183	3.60138	16.1729	-2.18682	0.0016568	0.0170437	Slc30a3	solute carrier family 30 (zinc transporter), member 3 [Source:MGI Symbol;Acc:MGI:1345280]
ENSMUSG00000010064	11580.7	8916.86	14275.9	19933.3	14775.4	17754.6	11591.1	17487.8	-0.593288	0.00166915	0.0171585	Slc38a3	solute carrier family 38, member 3 [Source:MGI Symbol;Acc:MGI:1923507]
ENSMUSG00000020741	5121.08	5698.12	5611.18	7213.08	6779.77	6469.89	5476.79	6820.91	-0.316763	0.00167067	0.0171617	Cluh	clustered mitochondria (cluA/CLU1) homolog [Source:MGI Symbol;Acc:MGI:1921398]
ENSMUSG00000024863	6463.74	7163.07	5820.92	9328.2	8839.95	7640.53	6482.58	8602.89	-0.408373	0.00168233	0.0172568	Mbl2	mannose-binding lectin (protein C) 2 [Source:MGI Symbol;Acc:MGI:96924]
ENSMUSG00000038527	2526.43	2602.6	2433.66	3021.75	3014.78	3311.31	2520.9	3115.95	-0.305811	0.00170086	0.0174345	C1rl	complement component 1, r subcomponent-like [Source:MGI Symbol;Acc:MGI:2660692]
ENSMUSG00000039001	1147.17	1094.28	1429.12	1765.93	1816.3	1495.51	1223.52	1692.58	-0.467899	0.00171265	0.0175427	Rps21	ribosomal protein S21 [Source:MGI Symbol;Acc:MGI:1913731]
ENSMUSG00000037089	791.954	712.758	724.325	922.407	926.731	1005.36	743.012	951.5	-0.356239	0.00173322	0.0176902	Slc35b2	solute carrier family 35, member B2 [Source:MGI Symbol;Acc:MGI:1921086]
ENSMUSG00000014905	1032.37	1362.42	1063.98	1471.43	1543.39	1943.47	1152.93	1652.77	-0.52002	0.0017403	0.0177498	Dnajb9	DnaJ heat shock protein family (Hsp40) member B9 [Source:MGI Symbol;Acc:MGI:1351618]
ENSMUSG00000084106	825.23	799.511	876.322	970.789	1241.45	1125.05	833.688	1112.43	-0.415423	0.00177868	0.0180898	Gm6136	predicted pseudogene 6136 [Source:MGI Symbol;Acc:MGI:3646897]
ENSMUSG00000022550	436.739	571.783	433.066	639.48	808.277	640.605	480.53	696.121	-0.535651	0.00179029	0.0181949	Adck5	aarF domain containing kinase 5 [Source:MGI Symbol;Acc:MGI:2679274]
ENSMUSG00000016520	342.737	383.489	497.602	693.12	587.627	538.017	407.942	606.255	-0.571739	0.00180835	0.0183006	Lnx2	ligand of numb-protein X 2 [Source:MGI Symbol;Acc:MGI:2155959]
ENSMUSG00000062480	2389.17	2114.61	2794.55	3093.27	3161.11	3670.37	2432.78	3308.25	-0.443178	0.00183382	0.0185191	Acat3	acetyl-Coenzyme A acetyltransferase 3 [Source:MGI Symbol;Acc:MGI:109182]
ENSMUSG00000055027	59.0638	85.7675	90.859	167.232	131.229	112.847	78.5634	137.103	-0.806911	0.00183806	0.0185332	Smyd1	SET and MYND domain containing 1 [Source:MGI Symbol;Acc:MGI:104790]
ENSMUSG00000026417	28319	23049.8	28079.7	35327	33939.5	33056.1	26482.8	34107.6	-0.365005	0.00183978	0.0185332	Pigr	polymeric immunoglobulin receptor [Source:MGI Symbol;Acc:MGI:103080]
ENSMUSG00000064358	1219.54	1432.42	1283.91	2881.87	1807.01	1583.28	1311.96	2090.72	-0.672675	0.00184318	0.0185483	mt-Co3	mitochondrially encoded cytochrome c oxidase III [Source:MGI Symbol;Acc:MGI:102502]
ENSMUSG00000029036	812.751	844.859	809.24	1082.28	1125.32	958.628	822.283	1055.41	-0.36037	0.00185499	0.0186409	Atad3a	ATPase family, AAA domain containing 3A [Source:MGI Symbol;Acc:MGI:1919214]
ENSMUSG00000000384	538.229	558.968	492.507	748.864	742.082	628.067	529.901	706.338	-0.415365	0.0018575	0.0186531	Tbrg4	transforming growth factor beta regulated gene 4 [Source:MGI Symbol;Acc:MGI:1100868]
ENSMUSG00000058558	4070.41	4021.21	4041.95	4894.96	4804.37	4771.48	4044.53	4823.61	-0.254148	0.0018752	0.0187913	Rpl5	ribosomal protein L5 [Source:MGI Symbol;Acc:MGI:102854]
ENSMUSG00000033898	9188.17	9641.45	10008.1	11227.7	12185.7	11709.9	9612.56	11707.8	-0.28445	0.00188656	0.0188919	Cfhr2	complement factor H-related 2 [Source:MGI Symbol;Acc:MGI:3611575]
ENSMUSG00000111253	2.49565	1.97167	11.0389	29.4497	29.0329	13.6784	5.16875	24.0537	-2.20366	0.00190714	0.0190714	Gm34654	predicted gene, 34654 [Source:MGI Symbol;Acc:MGI:5593813]
ENSMUSG00000092416	97.3305	110.413	107.842	136.731	163.746	194.917	105.195	165.131	-0.650241	0.0019237	0.0191968	Zfp141	zinc finger protein 141 [Source:MGI Symbol;Acc:MGI:3584269]
ENSMUSG00000034118	246.238	210.968	272.577	360.759	335.621	329.422	243.261	341.934	-0.48966	0.00192778	0.0192108	Tpst1	protein-tyrosine sulfotransferase 1 [Source:MGI Symbol;Acc:MGI:1298231]
ENSMUSG00000027605	1068.14	969.074	794.804	1139.07	1397.06	1454.47	944.006	1330.2	-0.494544	0.00195077	0.0194129	Acss2	acyl-CoA synthetase short-chain family member 2 [Source:MGI Symbol;Acc:MGI:1890410]
ENSMUSG00000025464	247.902	195.195	283.616	355.5	325.169	402.373	242.238	361.014	-0.573558	0.00195471	0.0194386	Paox	polyamine oxidase (exo-N4-amino) [Source:MGI Symbol;Acc:MGI:1916983]
ENSMUSG00000006315	1016.56	982.876	998.6	1337.86	1227.51	1193.44	999.346	1252.94	-0.326413	0.00198082	0.0196488	Tmem147	transmembrane protein 147 [Source:MGI Symbol;Acc:MGI:1915011]
ENSMUSG00000003402	1621.34	1518.18	1480.07	1806.95	1954.5	2032.38	1539.86	1931.28	-0.326457	0.00198133	0.0196488	Prkcsh	protein kinase C substrate 80K-H [Source:MGI Symbol;Acc:MGI:107877]
ENSMUSG00000019987	20190.7	13696.2	32276.2	51980.9	31812	37108.4	22054.3	40300.4	-0.869719	0.00200685	0.0198881	Arg1	arginase, liver [Source:MGI Symbol;Acc:MGI:88070]
ENSMUSG00000069682	332.754	343.07	489.11	491.179	628.273	669.102	388.311	596.185	-0.617505	0.00201403	0.0199454	Gm10275	predicted pseudogene 10275 [Source:MGI Symbol;Acc:MGI:3704354]
ENSMUSG00000032599	940.862	768.95	1071.63	1151.69	1304.16	1602.65	927.146	1352.84	-0.544379	0.0020188	0.0199788	Ip6k2	inositol hexaphosphate kinase 2 [Source:MGI Symbol;Acc:MGI:1923750]
ENSMUSG00000022671	205.476	206.039	210.589	253.478	303.104	321.443	207.368	292.675	-0.495886	0.00202195	0.0199824	Mzt2	mitotic spindle organizing protein 2 [Source:MGI Symbol;Acc:MGI:1922845]
ENSMUSG00000063446	2.49565	2.9575	2.54745	15.7766	13.9358	10.2588	2.66687	13.3237	-2.32797	0.00203801	0.0200995	Plppr1	phospholipid phosphatase related 1 [Source:MGI Symbol;Acc:MGI:2445015]
ENSMUSG00000028973	453.377	386.447	412.687	611.082	515.625	556.255	417.504	560.987	-0.425819	0.00204561	0.0201606	Abcb8	ATP-binding cassette, sub-family B (MDR/TAP), member 8 [Source:MGI Symbol;Acc:MGI:1351667]
ENSMUSG00000006782	138.093	95.6258	146.903	160.922	226.457	266.729	126.874	218.036	-0.777167	0.00204921	0.0201823	Cnp	2',3'-cyclic nucleotide 3' phosphodiesterase [Source:MGI Symbol;Acc:MGI:88437]
ENSMUSG00000005779	2201.17	2198.41	1902.09	2522.16	2672.19	2849.67	2100.56	2681.34	-0.352218	0.00205195	0.0201954	Psmb4	proteasome (prosome, macropain) subunit, beta type 4 [Source:MGI Symbol;Acc:MGI:1098257]
ENSMUSG00000059834	73.2059	78.8667	84.0658	119.902	134.713	115.127	78.7128	123.247	-0.64661	0.00205632	0.020203	Sclt1	sodium channel and clathrin linker 1 [Source:MGI Symbol;Acc:MGI:1914411]
ENSMUSG00000074748	1531.5	1664.09	1865.58	2419.08	1998.63	2270.62	1687.06	2229.44	-0.40234	0.00205696	0.020203	Atxn7l3b	ataxin 7-like 3B [Source:MGI Symbol;Acc:MGI:1914971]
ENSMUSG00000026888	957.499	1059.77	793.106	1134.87	1322.74	1568.46	936.792	1342.02	-0.518811	0.00207694	0.0203714	Grb14	growth factor receptor bound protein 14 [Source:MGI Symbol;Acc:MGI:1355324]
ENSMUSG00000084349	234.591	275.048	258.991	332.361	347.234	367.037	256.21	348.877	-0.446417	0.0020938	0.0205227	Rpl3-ps1	ribosomal protein L3, pseudogene 1 [Source:MGI Symbol;Acc:MGI:3644217]
ENSMUSG00000033845	808.592	805.426	827.072	978.151	1191.51	1009.92	813.696	1059.86	-0.380856	0.00209579	0.0205282	Mrpl15	mitochondrial ribosomal protein L15 [Source:MGI Symbol;Acc:MGI:1351639]
ENSMUSG00000085148	537.398	486.016	474.675	614.237	672.403	663.403	499.363	650.014	-0.379571	0.00210825	0.0206079	Mir22hg	Mir22 host gene (non-protein coding) [Source:MGI Symbol;Acc:MGI:1914348]
ENSMUSG00000001155	6244.13	4836.5	5786.95	8656.11	7085.2	7124.17	5622.53	7621.83	-0.438854	0.00212497	0.020729	Ftcd	formiminotransferase cyclodeaminase [Source:MGI Symbol;Acc:MGI:1339962]
ENSMUSG00000048878	1160.48	1076.53	1177.77	1342.07	1443.52	1586.69	1138.26	1457.43	-0.356025	0.00213632	0.0208255	Hexim1	hexamethylene bis-acetamide inducible 1 [Source:MGI Symbol;Acc:MGI:2385923]
ENSMUSG00000028716	11.6464	16.7592	7.64235	27.3462	32.5169	34.196	12.016	31.353	-1.39497	0.00214932	0.0209238	Pdzk1ip1	PDZK1 interacting protein 1 [Source:MGI Symbol;Acc:MGI:1914432]
ENSMUSG00000063268	279.513	281.948	255.594	343.931	389.041	368.177	272.352	367.05	-0.430393	0.00216273	0.0210257	Parp10	poly (ADP-ribose) polymerase family, member 10 [Source:MGI Symbol;Acc:MGI:3712326]
ENSMUSG00000028327	2392.5	2270.37	2852.29	3562.36	3114.65	3214.43	2505.06	3297.15	-0.396285	0.00218554	0.0212043	Stra6l	STRA6-like [Source:MGI Symbol;Acc:MGI:1921402]
ENSMUSG00000037254	13920.8	11251.3	21098	31199.9	22339.1	22198.9	15423.3	25246	-0.71092	0.00219769	0.0213078	Itih2	inter-alpha trypsin inhibitor, heavy chain 2 [Source:MGI Symbol;Acc:MGI:96619]
ENSMUSG00000020027	68.2145	169.563	179.171	268.203	375.106	216.575	138.983	286.628	-1.0456	0.00223146	0.0216059	Socs2	suppressor of cytokine signaling 2 [Source:MGI Symbol;Acc:MGI:1201787]
ENSMUSG00000032526	347.728	373.631	408.441	490.127	483.108	522.059	376.6	498.432	-0.404328	0.00229984	0.0221483	Ss18l2	SS18, nBAF chromatin remodeling complex subunit like 2 [Source:MGI Symbol;Acc:MGI:1349474]
ENSMUSG00000025645	86.516	86.7533	86.6133	129.368	149.81	120.826	86.6275	133.335	-0.621541	0.00230708	0.0221991	Ccdc51	coiled-coil domain containing 51 [Source:MGI Symbol;Acc:MGI:1913908]
ENSMUSG00000028470	1058.16	1078.5	946.802	1255.82	1296.03	1333.64	1027.82	1295.16	-0.333766	0.00231277	0.0222132	Hint2	histidine triad nucleotide binding protein 2 [Source:MGI Symbol;Acc:MGI:1916167]
ENSMUSG00000025555	258.716	240.543	229.27	354.448	290.329	394.394	242.843	346.391	-0.512519	0.00231505	0.0222201	Farp1	FERM, RhoGEF (Arhgef) and pleckstrin domain protein 1 (chondrocyte-derived) [Source:MGI Symbol;Acc:MGI:2446173]
ENSMUSG00000074336	9802.93	8455.49	10531.2	12347.8	12107.9	12173.8	9596.53	12209.8	-0.347377	0.002326	0.0223103	Apoc4	apolipoprotein C-IV [Source:MGI Symbol;Acc:MGI:87878]
ENSMUSG00000006392	465.024	459.398	429.67	604.771	558.594	580.192	451.364	581.186	-0.365254	0.0023284	0.0223183	Med8	mediator complex subunit 8 [Source:MGI Symbol;Acc:MGI:1915269]
ENSMUSG00000000555	425.925	419.965	481.468	526.94	664.274	612.109	442.453	601.107	-0.440954	0.00233043	0.0223229	Itga5	integrin alpha 5 (fibronectin receptor alpha) [Source:MGI Symbol;Acc:MGI:96604]
ENSMUSG00000031565	71.5421	34.5042	87.4624	151.456	97.5507	150.462	64.5029	133.156	-1.04095	0.00235249	0.0225192	Fgfr1	fibroblast growth factor receptor 1 [Source:MGI Symbol;Acc:MGI:95522]
ENSMUSG00000024352	17.4696	19.7167	20.3796	32.605	39.4848	58.1332	19.1886	43.4077	-1.17652	0.00236058	0.0225514	Spata24	spermatogenesis associated 24 [Source:MGI Symbol;Acc:MGI:1918492]
ENSMUSG00000016528	1558.95	1505.37	1486.86	1776.45	1919.66	1878.5	1517.06	1858.2	-0.292379	0.00237837	0.0226911	Mapkapk2	MAP kinase-activated protein kinase 2 [Source:MGI Symbol;Acc:MGI:109298]
ENSMUSG00000021559	668.835	1051.88	1111.54	1647.08	1582.88	1196.86	944.085	1475.61	-0.644728	0.00238992	0.0227709	Dapk1	death associated protein kinase 1 [Source:MGI Symbol;Acc:MGI:1916885]
ENSMUSG00000029630	11759.5	7526.84	8582.35	15494.8	12787.3	12527.1	9289.57	13603.1	-0.5502	0.00239246	0.02278	Cyp3a25	cytochrome P450, family 3, subfamily a, polypeptide 25 [Source:MGI Symbol;Acc:MGI:1930638]
ENSMUSG00000060803	8754.75	19535.3	10919.2	17831.8	27721.8	24053.5	13069.7	23202.4	-0.828082	0.00242551	0.0230794	Gstp1	glutathione S-transferase, pi 1 [Source:MGI Symbol;Acc:MGI:95865]
ENSMUSG00000028919	1058.99	1014.42	1156.54	1425.16	1278.61	1392.92	1076.65	1365.56	-0.342776	0.00245405	0.0233046	Arhgef19	Rho guanine nucleotide exchange factor (GEF) 19 [Source:MGI Symbol;Acc:MGI:1925912]
ENSMUSG00000025395	32.4435	39.4333	42.4575	69.4172	67.3564	67.2522	38.1114	68.0086	-0.837349	0.00245847	0.023331	Prim1	DNA primase, p49 subunit [Source:MGI Symbol;Acc:MGI:97757]
ENSMUSG00000036292	420.934	367.716	390.609	465.937	545.819	616.668	393.086	542.808	-0.464214	0.00246613	0.0233728	Gramd1c	GRAM domain containing 1C [Source:MGI Symbol;Acc:MGI:2443024]
ENSMUSG00000033938	1054.83	904.009	978.22	1213.75	1262.35	1234.48	979.02	1236.86	-0.336533	0.00248893	0.0234713	Ndufb7	NADH:ubiquinone oxidoreductase subunit B7 [Source:MGI Symbol;Acc:MGI:1914166]
ENSMUSG00000049091	10652.3	9531.04	11144.2	12811.7	12925.5	12902.2	10442.5	12879.8	-0.302555	0.00249316	0.0234891	Sephs2	selenophosphate synthetase 2 [Source:MGI Symbol;Acc:MGI:108388]
ENSMUSG00000067149	10.8145	30.5608	14.4355	46.2781	38.3235	54.7136	18.6036	46.4384	-1.33609	0.00250432	0.0235669	Jchain	immunoglobulin joining chain [Source:MGI Symbol;Acc:MGI:96493]
ENSMUSG00000024516	289.496	346.028	242.008	340.775	494.721	550.556	292.51	462.017	-0.659894	0.0025047	0.0235669	Sec11c	SEC11 homolog C, signal peptidase complex subunit [Source:MGI Symbol;Acc:MGI:1913536]
ENSMUSG00000060739	700.447	667.409	795.653	963.427	923.247	903.915	721.17	930.196	-0.366756	0.00252149	0.0236782	Nsa2	NSA2 ribosome biogenesis homolog [Source:MGI Symbol;Acc:MGI:1913883]
ENSMUSG00000039529	558.195	593.472	748.101	947.65	775.76	933.551	633.256	885.654	-0.48395	0.00256173	0.0239932	Atp8b1	ATPase, class I, type 8B, member 1 [Source:MGI Symbol;Acc:MGI:1859665]
ENSMUSG00000040963	2741.06	2529.65	2512.63	2998.61	3273.75	3636.18	2594.45	3302.85	-0.348078	0.00257091	0.0240635	Asgr2	asialoglycoprotein receptor 2 [Source:MGI Symbol;Acc:MGI:88082]
ENSMUSG00000029458	2803.45	3073.83	2508.39	3733.8	4034.42	3273.7	2795.22	3680.64	-0.397171	0.00258789	0.0241919	Brap	BRCA1 associated protein [Source:MGI Symbol;Acc:MGI:1919649]
ENSMUSG00000006333	3790.07	3558.86	3762.58	4339.63	4432.75	4681.43	3703.84	4484.6	-0.275791	0.00258801	0.0241919	Rps9	ribosomal protein S9 [Source:MGI Symbol;Acc:MGI:1924096]
ENSMUSG00000026281	193.829	209.983	174.076	247.167	277.555	286.107	192.629	270.276	-0.489394	0.00260724	0.0243399	Dtymk	deoxythymidylate kinase [Source:MGI Symbol;Acc:MGI:108396]
ENSMUSG00000021209	211.299	187.308	236.064	312.377	288.007	286.107	211.557	295.497	-0.480718	0.00261695	0.0244146	Ppp4r4	protein phosphatase 4, regulatory subunit 4 [Source:MGI Symbol;Acc:MGI:1921771]
ENSMUSG00000028081	5076.99	5289	5462.58	6229.67	6287.37	6429.99	5276.19	6315.68	-0.259442	0.00263631	0.0245473	Rps3a1	ribosomal protein S3A1 [Source:MGI Symbol;Acc:MGI:1202063]
ENSMUSG00000049422	4114.5	4470.75	4367.18	5039.06	5606.84	5219.45	4317.48	5288.45	-0.292676	0.00264695	0.0245984	Chchd10	coiled-coil-helix-coiled-coil-helix domain containing 10 [Source:MGI Symbol;Acc:MGI:2143558]
ENSMUSG00000024359	9990.1	10606.6	10610.1	13209.3	12142.7	12322	10402.3	12558	-0.271767	0.00267019	0.0247811	Hspa9	heat shock protein 9 [Source:MGI Symbol;Acc:MGI:96245]
ENSMUSG00000055762	1128.04	1130.75	1091.16	1307.36	1438.87	1390.64	1116.65	1378.96	-0.304231	0.00267404	0.0247859	Eef1d	eukaryotic translation elongation factor 1 delta (guanine nucleotide exchange protein) [Source:MGI Symbol;Acc:MGI:1913906]
ENSMUSG00000097750	63.2232	51.2633	108.691	173.543	119.616	132.225	74.3926	141.794	-0.928166	0.00268797	0.0248989	Gm4673	predicted gene 4673 [Source:MGI Symbol;Acc:MGI:3782854]
ENSMUSG00000042104	29.9479	30.5608	33.1168	61.003	51.098	61.5528	31.2085	57.8846	-0.891803	0.00269095	0.0249104	Uggt2	UDP-glucose glycoprotein glucosyltransferase 2 [Source:MGI Symbol;Acc:MGI:1913685]
ENSMUSG00000003437	410.119	379.546	420.329	534.302	493.56	547.136	403.331	524.999	-0.379728	0.00271466	0.0250974	Paf1	Paf1, RNA polymerase II complex component [Source:MGI Symbol;Acc:MGI:1923988]
ENSMUSG00000063316	2267.72	2254.6	2083.81	2527.42	2817.36	2920.34	2202.04	2755.04	-0.323138	0.00274362	0.0253489	Rpl27	ribosomal protein L27 [Source:MGI Symbol;Acc:MGI:98036]
ENSMUSG00000031776	74.0377	111.399	61.1388	130.42	130.068	170.98	82.1919	143.823	-0.812175	0.0027565	0.0254515	Arl2bp	ADP-ribosylation factor-like 2 binding protein [Source:MGI Symbol;Acc:MGI:1349429]
ENSMUSG00000072692	159.722	118.3	123.976	199.837	217.166	185.798	133.999	200.934	-0.58183	0.0027679	0.0255264	Rpl37rt	ribosomal protein L37, retrotransposed [Source:MGI Symbol;Acc:MGI:3651519]
ENSMUSG00000027366	3702.72	4058.68	3811.83	4584.69	4584.88	4966.4	3857.74	4711.99	-0.288698	0.00276818	0.0255264	Sppl2a	signal peptide peptidase like 2A [Source:MGI Symbol;Acc:MGI:1913802]
ENSMUSG00000066366	31315.5	37301	42182.4	48091.4	52406.8	46447.3	36932.9	48981.8	-0.40734	0.00277526	0.025544	Serpina1a	serine (or cysteine) peptidase inhibitor, clade A, member 1A [Source:MGI Symbol;Acc:MGI:891971]
ENSMUSG00000003970	4411.48	4246.97	4166.78	4885.5	5303.74	5397.27	4275.08	5195.5	-0.281204	0.00277544	0.025544	Rpl8	ribosomal protein L8 [Source:MGI Symbol;Acc:MGI:1350927]
ENSMUSG00000036114	232.928	194.209	186.813	316.584	275.232	275.848	204.65	289.222	-0.498729	0.00281516	0.0258763	Rpp25l	ribonuclease P/MRP 25 subunit-like [Source:MGI Symbol;Acc:MGI:1917211]
ENSMUSG00000035215	158.89	141.96	154.545	227.184	205.553	208.596	151.798	213.777	-0.493188	0.00283848	0.0260239	Lsm7	LSM7 homolog, U6 small nuclear RNA and mRNA degradation associated [Source:MGI Symbol;Acc:MGI:1913344]
ENSMUSG00000046792	353.551	358.843	298.901	419.658	462.204	483.304	337.098	455.055	-0.433101	0.00286068	0.0261939	Zfp787	zinc finger protein 787 [Source:MGI Symbol;Acc:MGI:1914359]
ENSMUSG00000030674	2583	1922.38	3049.3	3877.9	3238.91	3810.58	2518.22	3642.46	-0.532282	0.00286523	0.0262189	Qprt	quinolinate phosphoribosyltransferase [Source:MGI Symbol;Acc:MGI:1914625]
ENSMUSG00000107605	4.99131	10.8442	8.4915	27.3462	24.3877	19.3777	8.10899	23.7039	-1.56262	0.00288934	0.0264226	Gm44117	predicted gene, 44117 [Source:MGI Symbol;Acc:MGI:5690509]
ENSMUSG00000081485	150.571	128.158	139.261	209.303	185.811	202.896	139.33	199.337	-0.515462	0.00292949	0.0266706	Gm12338	predicted gene 12338 [Source:MGI Symbol;Acc:MGI:3650622]
ENSMUSG00000071655	1810.18	2135.32	1778.12	2422.24	2646.64	2308.23	1907.87	2459.04	-0.366472	0.0029371	0.026723	Ubxn1	UBX domain protein 1 [Source:MGI Symbol;Acc:MGI:1289301]
ENSMUSG00000026640	399.305	349.971	390.609	828.799	549.303	439.989	379.961	606.03	-0.673884	0.0029795	0.0270557	Plxna2	plexin A2 [Source:MGI Symbol;Acc:MGI:107684]
ENSMUSG00000057036	201.316	161.677	155.394	235.598	239.231	276.988	172.796	250.606	-0.534634	0.00302465	0.0273302	Gm7536	predicted gene 7536 [Source:MGI Symbol;Acc:MGI:3645137]
ENSMUSG00000033712	259.548	258.288	305.694	430.176	364.654	347.659	274.51	380.83	-0.472482	0.00302482	0.0273302	Ccar2	cell cycle activator and apoptosis regulator 2 [Source:MGI Symbol;Acc:MGI:2444228]
ENSMUSG00000020612	2380.85	2372.9	2757.19	3339.39	3103.04	3019.51	2503.65	3153.98	-0.333102	0.00307814	0.0277578	Prkar1a	protein kinase, cAMP dependent regulatory, type I, alpha [Source:MGI Symbol;Acc:MGI:104878]
ENSMUSG00000041353	74.8696	76.895	91.7082	170.388	106.841	126.525	81.1576	134.585	-0.73131	0.00308183	0.0277578	Tmem29	transmembrane protein 29 [Source:MGI Symbol;Acc:MGI:1923420]
ENSMUSG00000101397	1071.47	1516.21	953.595	1438.83	2133.34	1862.54	1180.42	1811.57	-0.618272	0.00308614	0.0277791	Mug-ps1	murinoglobulin, pseudogene 1 [Source:MGI Symbol;Acc:MGI:99838]
ENSMUSG00000022110	2395	2336.43	2189.11	2847.16	2866.13	2702.62	2306.84	2805.3	-0.282294	0.00315053	0.0282838	Sucla2	succinate-Coenzyme A ligase, ADP-forming, beta subunit [Source:MGI Symbol;Acc:MGI:1306775]
ENSMUSG00000020153	1188.76	1196.8	972.276	1389.4	1476.03	1480.69	1119.28	1448.71	-0.372389	0.00315173	0.0282838	Ndufs7	NADH:ubiquinone oxidoreductase core subunit S7 [Source:MGI Symbol;Acc:MGI:1922656]
ENSMUSG00000038121	1713.68	1732.11	1649.9	2158.24	2047.4	1986.79	1698.56	2064.14	-0.281486	0.003293	0.0293828	Fam210a	family with sequence similarity 210, member A [Source:MGI Symbol;Acc:MGI:1914000]
ENSMUSG00000057322	1122.21	732.474	1174.37	1385.19	1671.14	1420.27	1009.69	1492.2	-0.562717	0.00329598	0.029391	Rpl38	ribosomal protein L38 [Source:MGI Symbol;Acc:MGI:1914921]
ENSMUSG00000037349	90.6754	82.81	100.2	127.265	137.035	150.462	91.2284	138.254	-0.596833	0.00330499	0.0294531	Nudt22	nudix (nucleoside diphosphate linked moiety X)-type motif 22 [Source:MGI Symbol;Acc:MGI:1915573]
ENSMUSG00000071645	215.458	234.628	254.745	301.86	353.041	311.184	234.944	322.028	-0.454358	0.00333742	0.0296867	Tut1	terminal uridylyl transferase 1, U6 snRNA-specific [Source:MGI Symbol;Acc:MGI:1917294]
ENSMUSG00000030088	10707.2	5849.94	11878.8	16197.3	13172.8	16595.3	9478.63	15321.8	-0.692777	0.00334767	0.0297594	Aldh1l1	aldehyde dehydrogenase 1 family, member L1 [Source:MGI Symbol;Acc:MGI:1340024]
ENSMUSG00000026234	3130.38	3116.22	2859.94	3579.19	3680.21	3767.26	3035.51	3675.56	-0.276051	0.00336908	0.0299126	Ncl	nucleolin [Source:MGI Symbol;Acc:MGI:97286]
ENSMUSG00000006057	2065.57	1526.07	1998.9	2394.89	2415.54	2755.06	1863.51	2521.83	-0.435975	0.00337944	0.0299674	Atp5g1	ATP synthase, H+ transporting, mitochondrial F0 complex, subunit C1 (subunit 9) [Source:MGI Symbol;Acc:MGI:107653]
ENSMUSG00000050199	781.972	665.438	839.809	1032.84	976.668	971.167	762.406	993.559	-0.381286	0.00339169	0.0300574	Lgr4	leucine-rich repeat-containing G protein-coupled receptor 4 [Source:MGI Symbol;Acc:MGI:1891468]
ENSMUSG00000071528	1806.02	1651.27	1928.42	2182.43	2343.54	2190.82	1795.24	2238.93	-0.318208	0.00340794	0.0301828	Usmg5	upregulated during skeletal muscle growth 5 [Source:MGI Symbol;Acc:MGI:1891435]
ENSMUSG00000022237	460.032	441.653	578.271	765.693	744.404	582.472	493.319	697.523	-0.499355	0.00345366	0.0305689	Ankrd33b	ankyrin repeat domain 33B [Source:MGI Symbol;Acc:MGI:1917904]
ENSMUSG00000026383	630.569	631.919	655.543	825.644	752.534	827.543	639.344	801.907	-0.326993	0.00348512	0.0307902	Epb41l5	erythrocyte membrane protein band 4.1 like 5 [Source:MGI Symbol;Acc:MGI:103006]
ENSMUSG00000015806	3280.12	2644.01	3326.12	4554.19	3767.31	3924.56	3083.42	4082.02	-0.404624	0.00351763	0.0310201	Qdpr	quinoid dihydropteridine reductase [Source:MGI Symbol;Acc:MGI:97836]
ENSMUSG00000037795	526.583	533.336	654.694	746.761	754.856	751.172	571.538	750.93	-0.393307	0.00352621	0.0310766	N4bp2	NEDD4 binding protein 2 [Source:MGI Symbol;Acc:MGI:2684414]
ENSMUSG00000033307	1947.44	1739.01	1588.76	2037.29	2455.03	2405.12	1758.4	2299.14	-0.386569	0.0035786	0.0314803	Mif	macrophage migration inhibitory factor (glycosylation-inhibiting factor) [Source:MGI Symbol;Acc:MGI:96982]
ENSMUSG00000025068	1729.49	1671.97	1823.97	2178.23	2257.6	2008.45	1741.81	2148.09	-0.302281	0.00358913	0.0315535	Gsto1	glutathione S-transferase omega 1 [Source:MGI Symbol;Acc:MGI:1342273]
ENSMUSG00000024097	333.586	357.858	366.833	444.901	442.462	491.283	352.759	459.549	-0.381682	0.00360723	0.0316543	Srsf7	serine/arginine-rich splicing factor 7 [Source:MGI Symbol;Acc:MGI:1926232]
ENSMUSG00000029038	491.644	575.727	520.529	700.483	656.144	678.221	529.3	678.283	-0.359119	0.00362147	0.031721	Ssu72	Ssu72 RNA polymerase II CTD phosphatase homolog (yeast) [Source:MGI Symbol;Acc:MGI:1916241]
ENSMUSG00000086447	7.48696	23.66	31.4185	67.3136	46.4527	47.8744	20.8552	53.8803	-1.37479	0.00367236	0.0321471	Gm13522	predicted gene 13522 [Source:MGI Symbol;Acc:MGI:3651428]
ENSMUSG00000022956	1240.34	1076.53	1210.04	1489.31	1473.71	1428.25	1175.64	1463.76	-0.315695	0.00368243	0.032196	Atp5o	ATP synthase, H+ transporting, mitochondrial F1 complex, O subunit [Source:MGI Symbol;Acc:MGI:106341]
ENSMUSG00000022149	4990.48	6091.46	8374.31	8532	9348.61	10910.8	6485.42	9597.14	-0.565376	0.00369852	0.0323169	C9	complement component 9 [Source:MGI Symbol;Acc:MGI:1098282]
ENSMUSG00000073910	440.899	426.866	416.083	625.807	507.496	551.696	427.949	561.666	-0.392988	0.00372758	0.0324719	Mob3b	MOB kinase activator 3B [Source:MGI Symbol;Acc:MGI:2664539]
ENSMUSG00000026442	11.6464	13.8017	24.6253	36.8121	36.0008	43.3149	16.6911	38.7093	-1.20961	0.00378333	0.0328776	Nfasc	neurofascin [Source:MGI Symbol;Acc:MGI:104753]
ENSMUSG00000003355	65.7189	107.456	64.5354	106.229	134.713	201.756	79.2367	147.566	-0.900382	0.0037873	0.0328922	Fkbp11	FK506 binding protein 11 [Source:MGI Symbol;Acc:MGI:1913370]
ENSMUSG00000015966	110.641	146.889	148.601	269.255	174.198	198.337	135.377	213.93	-0.663136	0.00379661	0.032953	Il17rb	interleukin 17 receptor B [Source:MGI Symbol;Acc:MGI:1355292]
ENSMUSG00000104528	24.1247	23.66	35.6643	51.537	42.9687	80.9306	27.8163	58.4788	-1.06864	0.00383534	0.0332288	Gm43314	predicted gene 43314 [Source:MGI Symbol;Acc:MGI:5663451]
ENSMUSG00000030630	8237.32	6776.62	8417.62	10165.4	9504.22	10117.5	7810.52	9929.03	-0.346135	0.00385651	0.0333915	Fah	fumarylacetoacetate hydrolase [Source:MGI Symbol;Acc:MGI:95482]
ENSMUSG00000063480	469.183	470.243	455.144	615.289	553.948	600.71	464.857	589.982	-0.344434	0.00385878	0.0333915	Snu13	SNU13 homolog, small nuclear ribonucleoprotein (U4/U6.U5) [Source:MGI Symbol;Acc:MGI:893586]
ENSMUSG00000037826	1325.19	1359.46	1443.55	1997.32	1973.08	1510.32	1376.07	1826.91	-0.408945	0.00386813	0.0334522	Ppm1k	protein phosphatase 1K (PP2C domain containing) [Source:MGI Symbol;Acc:MGI:2442111]
ENSMUSG00000024493	405.96	456.441	493.356	604.771	598.078	564.234	451.919	589.028	-0.382667	0.00390224	0.0337124	Lars	leucyl-tRNA synthetase [Source:MGI Symbol;Acc:MGI:1913808]
ENSMUSG00000016756	2121.31	2774.14	1843.5	2493.76	4164.48	3722.81	2246.31	3460.35	-0.623448	0.00391148	0.0337456	Cmah	cytidine monophospho-N-acetylneuraminic acid hydroxylase [Source:MGI Symbol;Acc:MGI:103227]
ENSMUSG00000022500	1338.5	1406.78	1765.38	2074.1	1955.66	1917.26	1503.56	1982.34	-0.398743	0.00393369	0.0339168	Litaf	LPS-induced TN factor [Source:MGI Symbol;Acc:MGI:1929512]
ENSMUSG00000027770	623.914	781.766	603.745	875.077	904.666	875.418	669.808	885.054	-0.403175	0.00396726	0.0341652	Dhx36	DEAH (Asp-Glu-Ala-His) box polypeptide 36 [Source:MGI Symbol;Acc:MGI:1919412]
ENSMUSG00000046718	2180.37	1950.96	2736.81	2622.08	3711.57	3495.97	2289.38	3276.54	-0.516912	0.00399248	0.0343617	Bst2	bone marrow stromal cell antigen 2 [Source:MGI Symbol;Acc:MGI:1916800]
ENSMUSG00000052271	2.49565	2.9575	4.24575	7.36243	11.6132	28.4967	3.23297	15.8241	-2.28569	0.00403314	0.0346492	Bhlha15	basic helix-loop-helix family, member a15 [Source:MGI Symbol;Acc:MGI:891976]
ENSMUSG00000024414	571.505	467.285	517.981	696.276	618.982	754.592	518.924	689.95	-0.410152	0.00406164	0.0348314	Mrpl27	mitochondrial ribosomal protein L27 [Source:MGI Symbol;Acc:MGI:2137224]
ENSMUSG00000009646	885.125	925.698	923.875	1129.61	1088.15	1118.21	911.566	1111.99	-0.287028	0.00409288	0.0350155	Pla2g12b	phospholipase A2, group XIIB [Source:MGI Symbol;Acc:MGI:1917086]
ENSMUSG00000059796	4093.7	4105.01	3941.75	4811.87	4771.85	4742.99	4046.82	4775.57	-0.23894	0.00411219	0.0351182	Eif4a1	eukaryotic translation initiation factor 4A1 [Source:MGI Symbol;Acc:MGI:95303]
ENSMUSG00000086219	4.99131	5.915	16.983	31.5533	19.7424	36.4757	9.29643	29.2571	-1.64737	0.00413531	0.0352942	Srrm4os	serine/arginine repetitive matrix 4, opposite strand [Source:MGI Symbol;Acc:MGI:1924048]
ENSMUSG00000022092	29.116	24.6458	38.2117	63.1065	49.9366	60.413	30.6578	57.8187	-0.911551	0.00415553	0.0353825	Ppp3cc	protein phosphatase 3, catalytic subunit, gamma isoform [Source:MGI Symbol;Acc:MGI:107162]
ENSMUSG00000002635	142.252	155.762	119.73	193.527	206.715	197.197	139.248	199.146	-0.518072	0.00416764	0.0354516	Pdcd2l	programmed cell death 2-like [Source:MGI Symbol;Acc:MGI:1915329]
ENSMUSG00000027332	3617.87	2544.44	3797.4	5106.37	4554.69	4285.9	3319.9	4648.99	-0.485588	0.00417278	0.0354516	Ivd	isovaleryl coenzyme A dehydrogenase [Source:MGI Symbol;Acc:MGI:1929242]
ENSMUSG00000032840	165.545	179.422	231.818	262.944	272.91	294.086	192.262	276.646	-0.524001	0.00417354	0.0354516	2410131K14Rik	RIKEN cDNA 2410131K14 gene [Source:MGI Symbol;Acc:MGI:1924042]
ENSMUSG00000001134	118.128	125.201	123.976	180.905	150.971	209.736	122.435	180.537	-0.561153	0.00417746	0.0354639	Uxt	ubiquitously expressed prefoldin like chaperone [Source:MGI Symbol;Acc:MGI:1277988]
ENSMUSG00000027312	1066.48	1486.64	947.651	1386.24	2076.44	1823.79	1166.92	1762.15	-0.594948	0.00422964	0.0358643	Atrn	attractin [Source:MGI Symbol;Acc:MGI:1341628]
ENSMUSG00000001768	184.678	225.756	193.606	317.636	334.459	232.533	201.347	294.876	-0.55224	0.00426585	0.03615	Rin2	Ras and Rab interactor 2 [Source:MGI Symbol;Acc:MGI:1921280]
ENSMUSG00000021900	1265.3	1255.95	1327.22	1553.47	1514.36	1587.83	1282.82	1551.89	-0.274584	0.00427523	0.0362081	Btd	biotinidase [Source:MGI Symbol;Acc:MGI:1347001]
ENSMUSG00000064068	368.525	324.339	275.124	424.917	440.139	451.387	322.663	438.815	-0.443249	0.00428817	0.0362752	Mtx1	metaxin 1 [Source:MGI Symbol;Acc:MGI:103025]
ENSMUSG00000035780	3973.91	4147.4	3356.69	4342.78	6611.38	5197.79	3826	5383.99	-0.492809	0.00430023	0.0363554	Ugt2a3	UDP glucuronosyltransferase 2 family, polypeptide A3 [Source:MGI Symbol;Acc:MGI:1919344]
ENSMUSG00000055839	1163.81	1103.15	1150.6	1334.7	1378.48	1484.11	1139.18	1399.1	-0.296075	0.00430503	0.0363745	Elob	elongin B [Source:MGI Symbol;Acc:MGI:1914923]
ENSMUSG00000090290	40.7624	50.2775	55.1947	71.5207	89.4214	85.49	48.7449	82.1441	-0.75261	0.00432742	0.0364562	Tarbp1	TAR RNA binding protein 1 [Source:MGI Symbol;Acc:MGI:4936930]
ENSMUSG00000030559	3.32754	1.97167	1.6983	19.9837	8.12922	9.11894	2.3325	12.4106	-2.40928	0.00433736	0.0365081	Rab38	RAB38, member RAS oncogene family [Source:MGI Symbol;Acc:MGI:1919683]
ENSMUSG00000039648	1366.79	1348.62	1712.73	2138.26	1733.85	2050.62	1476.05	1974.24	-0.419497	0.00433868	0.0365081	Kyat1	kynurenine aminotransferase 1 [Source:MGI Symbol;Acc:MGI:1917516]
ENSMUSG00000025498	609.772	506.718	534.964	553.234	992.926	1093.13	550.485	879.764	-0.67566	0.00435192	0.036598	Irf7	interferon regulatory factor 7 [Source:MGI Symbol;Acc:MGI:1859212]
ENSMUSG00000021806	46.5855	53.235	97.6522	138.834	160.262	88.9096	65.8242	129.335	-0.972737	0.00436567	0.0366921	Nid2	nidogen 2 [Source:MGI Symbol;Acc:MGI:1298229]
ENSMUSG00000020186	447.554	486.016	518.83	734.139	692.145	547.136	484.133	657.807	-0.44275	0.00439989	0.0369581	Csrp2	cysteine and glycine-rich protein 2 [Source:MGI Symbol;Acc:MGI:1202907]
ENSMUSG00000001435	16733.4	14587.4	16027.7	17987.5	19970	20811.7	15782.8	19589.7	-0.311681	0.00441969	0.0370835	Col18a1	collagen, type XVIII, alpha 1 [Source:MGI Symbol;Acc:MGI:88451]
ENSMUSG00000055447	1088.94	1078.5	1257.59	1475.64	1391.26	1423.69	1141.68	1430.2	-0.324881	0.00442	0.0370835	Cd47	CD47 antigen (Rh-related antigen, integrin-associated signal transducer) [Source:MGI Symbol;Acc:MGI:96617]
ENSMUSG00000040270	75.7015	84.7817	52.6473	98.8669	140.519	118.546	71.0435	119.311	-0.74964	0.00445222	0.0371835	Bach2	BTB and CNC homology, basic leucine zipper transcription factor 2 [Source:MGI Symbol;Acc:MGI:894679]
ENSMUSG00000023341	83.1885	62.1075	79.8201	102.022	132.39	123.106	75.0387	119.173	-0.661755	0.00445229	0.0371835	Mx2	MX dynamin-like GTPase 2 [Source:MGI Symbol;Acc:MGI:97244]
ENSMUSG00000071711	1516.53	1471.85	1373.07	1703.88	1826.75	1796.43	1453.82	1775.69	-0.288421	0.00445268	0.0371835	Mpst	mercaptopyruvate sulfurtransferase [Source:MGI Symbol;Acc:MGI:2179733]
ENSMUSG00000026494	9.15073	13.8017	13.5864	27.3462	40.6461	22.7973	12.1796	30.2632	-1.31636	0.00447858	0.037378	Kif26b	kinesin family member 26B [Source:MGI Symbol;Acc:MGI:2447076]
ENSMUSG00000062794	1.66377	1.97167	1.6983	8.41421	5.80659	19.3777	1.77791	11.1995	-2.65905	0.00449248	0.0374279	Zfp599	zinc finger protein 599 [Source:MGI Symbol;Acc:MGI:2679006]
ENSMUSG00000078515	3789.23	3852.64	4264.43	4929.67	4869.4	4654.08	3968.77	4817.72	-0.279629	0.0044942	0.0374279	Ddi2	DNA-damage inducible protein 2 [Source:MGI Symbol;Acc:MGI:1917244]
ENSMUSG00000032579	157.226	139.988	147.752	206.148	200.908	208.596	148.322	205.217	-0.467111	0.00449583	0.0374279	Hemk1	HemK methyltransferase family member 1 [Source:MGI Symbol;Acc:MGI:1916786]
ENSMUSG00000022129	30.7797	23.66	12.7372	23.1391	75.4856	87.7698	22.3923	62.1315	-1.46987	0.00449762	0.0374279	Dct	dopachrome tautomerase [Source:MGI Symbol;Acc:MGI:102563]
ENSMUSG00000021918	204.644	227.728	243.706	336.568	303.104	282.687	225.359	307.453	-0.449258	0.00452397	0.0376244	Nek4	NIMA (never in mitosis gene a)-related expressed kinase 4 [Source:MGI Symbol;Acc:MGI:1344404]
ENSMUSG00000031060	346.896	355.886	391.458	525.888	428.526	495.842	364.747	483.419	-0.406852	0.00452648	0.0376244	Rbm10	RNA binding motif protein 10 [Source:MGI Symbol;Acc:MGI:2384310]
ENSMUSG00000020650	182.183	173.507	183.416	245.064	232.263	251.911	179.702	243.079	-0.435257	0.00453849	0.0376805	Bcap29	B cell receptor associated protein 29 [Source:MGI Symbol;Acc:MGI:101917]
ENSMUSG00000033114	361.038	382.503	319.28	410.193	538.851	508.381	354.274	485.808	-0.455419	0.00454953	0.0377503	Slc35d2	solute carrier family 35, member D2 [Source:MGI Symbol;Acc:MGI:1917734]
ENSMUSG00000039438	2161.24	1644.37	2345.35	3031.22	2522.38	2856.51	2050.32	2803.37	-0.451042	0.00457075	0.0378764	Ttc36	tetratricopeptide repeat domain 36 [Source:MGI Symbol;Acc:MGI:2384760]
ENSMUSG00000074071	405.96	388.418	371.928	502.749	477.301	507.241	388.769	495.764	-0.35082	0.00457596	0.0378764	Fam169b	family with sequence similarity 169, member B [Source:MGI Symbol;Acc:MGI:3644026]
ENSMUSG00000035559	192.165	163.648	155.394	232.442	242.715	234.813	170.403	236.657	-0.472573	0.00457795	0.0378764	Mpv17l2	MPV17 mitochondrial membrane protein-like 2 [Source:MGI Symbol;Acc:MGI:2681846]
ENSMUSG00000040128	1480.75	1759.71	2116.08	2472.72	2479.41	2258.08	1785.52	2403.4	-0.428777	0.00458974	0.0379521	Pnrc1	proline-rich nuclear receptor coactivator 1 [Source:MGI Symbol;Acc:MGI:1917838]
ENSMUSG00000042659	187.174	150.833	224.175	277.669	274.071	261.03	187.394	270.923	-0.529304	0.00462706	0.0382166	Arrdc4	arrestin domain containing 4 [Source:MGI Symbol;Acc:MGI:1913662]
ENSMUSG00000017119	3112.91	3457.32	3503.59	4247.07	3951.96	4060.21	3357.94	4086.41	-0.283431	0.00467087	0.0385118	Nbr1	NBR1, autophagy cargo receptor [Source:MGI Symbol;Acc:MGI:108498]
ENSMUSG00000049287	268.699	281.948	280.219	373.38	361.17	345.38	276.955	359.977	-0.378979	0.00470739	0.0387124	Iba57	IBA57 homolog, iron-sulfur cluster assembly [Source:MGI Symbol;Acc:MGI:3041174]
ENSMUSG00000078713	257.052	254.345	283.616	358.656	354.202	332.841	265.004	348.566	-0.39501	0.0047087	0.0387124	Tomm5	translocase of outer mitochondrial membrane 5 [Source:MGI Symbol;Acc:MGI:1915762]
ENSMUSG00000075543	336.913	356.872	562.137	624.755	593.433	670.242	418.641	629.477	-0.587845	0.00475511	0.0389821	Urad	ureidoimidazoline (2-oxo-4-hydroxy-4-carboxy-5) decarboxylase [Source:MGI Symbol;Acc:MGI:3647519]
ENSMUSG00000024247	337.745	313.495	257.292	370.225	444.785	439.989	302.844	418.333	-0.465616	0.00482895	0.0395422	Pkdcc	protein kinase domain containing, cytoplasmic [Source:MGI Symbol;Acc:MGI:2147077]
ENSMUSG00000017830	176.36	157.733	158.791	198.786	242.715	255.33	164.295	232.277	-0.497417	0.00483636	0.0395641	Dhx58	DEXH (Asp-Glu-X-His) box polypeptide 58 [Source:MGI Symbol;Acc:MGI:1931560]
ENSMUSG00000037262	148.907	161.677	207.192	260.84	228.78	256.47	172.592	248.697	-0.526822	0.00486483	0.0397678	Kin	Kin17 DNA and RNA binding protein [Source:MGI Symbol;Acc:MGI:96676]
ENSMUSG00000031844	1490.74	1648.31	1218.53	1536.64	2495.67	2488.33	1452.53	2173.55	-0.581471	0.00486775	0.039769	Hsd17b2	hydroxysteroid (17-beta) dehydrogenase 2 [Source:MGI Symbol;Acc:MGI:1096386]
ENSMUSG00000025532	394.313	359.829	416.932	613.185	466.85	504.961	390.358	528.332	-0.436764	0.00491128	0.0400561	Crcp	calcitonin gene-related peptide-receptor component protein [Source:MGI Symbol;Acc:MGI:1100818]
ENSMUSG00000113543	8.31885	17.745	19.5304	29.4497	47.614	33.0561	15.1981	36.7066	-1.27579	0.00492774	0.0401676	Gm36264	predicted gene, 36264 [Source:MGI Symbol;Acc:MGI:5595423]
ENSMUSG00000020018	64.0551	43.3767	67.932	91.5045	97.5507	101.448	58.4546	96.8344	-0.721642	0.00494504	0.0402856	Snrpf	small nuclear ribonucleoprotein polypeptide F [Source:MGI Symbol;Acc:MGI:1917128]
ENSMUSG00000086389	4.99131	6.90083	5.94405	11.5695	17.4198	30.7764	5.9454	19.9219	-1.74695	0.00496417	0.0403726	Gm15998	predicted gene 15998 [Source:MGI Symbol;Acc:MGI:3802094]
ENSMUSG00000037461	226.273	262.232	281.918	380.743	308.91	370.457	256.807	353.37	-0.461637	0.00498181	0.0404931	Ints7	integrator complex subunit 7 [Source:MGI Symbol;Acc:MGI:1924315]
ENSMUSG00000022351	70.7102	79.8525	48.4015	83.0903	114.97	178.959	66.3214	125.673	-0.9231	0.00500817	0.0406152	Sqle	squalene epoxidase [Source:MGI Symbol;Acc:MGI:109296]
ENSMUSG00000031090	270.363	237.586	337.112	394.416	384.396	395.534	281.687	391.449	-0.473102	0.00501294	0.0406309	Nadsyn1	NAD synthetase 1 [Source:MGI Symbol;Acc:MGI:1926164]
ENSMUSG00000030057	4619.46	4484.56	4393.5	5087.44	5432.64	5797.36	4499.17	5439.15	-0.273635	0.00503285	0.0407692	Cnbp	cellular nucleic acid binding protein [Source:MGI Symbol;Acc:MGI:88431]
ENSMUSG00000022337	378.508	339.127	369.38	442.798	481.947	474.185	362.338	466.31	-0.362473	0.00507635	0.0410984	Emc2	ER membrane protein complex subunit 2 [Source:MGI Symbol;Acc:MGI:1913986]
ENSMUSG00000054894	126.446	114.357	125.674	180.905	168.391	167.56	122.159	172.286	-0.495089	0.0051113	0.041288	Atp5s	ATP synthase, H+ transporting, mitochondrial F0 complex, subunit S [Source:MGI Symbol;Acc:MGI:1915305]
ENSMUSG00000042642	593.966	683.183	526.473	848.783	732.791	801.327	601.207	794.3	-0.403137	0.00511837	0.0412985	Flad1	flavin adenine dinucleotide synthetase 1 [Source:MGI Symbol;Acc:MGI:2443030]
ENSMUSG00000037686	2197.84	1770.56	1899.55	3014.39	2398.12	2378.9	1955.98	2597.14	-0.40898	0.00516268	0.0415554	Aspg	asparaginase [Source:MGI Symbol;Acc:MGI:2144822]
ENSMUSG00000114277	16.6377	7.88667	15.2847	49.4335	18.5811	38.7555	13.2697	35.59	-1.41652	0.00516466	0.0415554	Gm48583	predicted gene, 48583 [Source:MGI Symbol;Acc:MGI:6098152]
ENSMUSG00000025917	1021.55	985.833	921.327	1190.61	1156.67	1265.25	976.238	1204.18	-0.302767	0.00516532	0.0415554	Cops5	COP9 signalosome subunit 5 [Source:MGI Symbol;Acc:MGI:1349415]
ENSMUSG00000093622	0	1.97167	5.0949	11.5695	9.29054	20.5176	2.35552	13.7926	-2.54829	0.0051669	0.0415554	Gm20703	predicted gene 20703 [Source:MGI Symbol;Acc:MGI:5313150]
ENSMUSG00000081051	354.383	340.113	360.039	448.056	488.915	424.031	351.512	453.667	-0.367332	0.0051829	0.0416351	Gm15427	predicted pseudogene 15427 [Source:MGI Symbol;Acc:MGI:3642341]
ENSMUSG00000039853	193.829	163.648	118.881	265.047	291.491	197.197	158.786	251.245	-0.662101	0.00519145	0.0416351	Trim14	tripartite motif-containing 14 [Source:MGI Symbol;Acc:MGI:1921985]
ENSMUSG00000022841	2214.48	2425.15	2279.12	2866.09	2614.13	3133.49	2306.25	2871.24	-0.316331	0.00519204	0.0416351	Ap2m1	adaptor-related protein complex 2, mu 1 subunit [Source:MGI Symbol;Acc:MGI:1298405]
ENSMUSG00000061904	5420.56	5187.46	5599.29	6489.46	6275.76	6404.91	5402.44	6390.04	-0.24215	0.0052393	0.0418951	Slc25a3	solute carrier family 25 (mitochondrial carrier, phosphate carrier), member 3 [Source:MGI Symbol;Acc:MGI:1353498]
ENSMUSG00000015126	178.855	172.521	174.076	239.805	239.231	227.973	175.151	235.67	-0.42794	0.00524785	0.0418951	Tsr3	TSR3 20S rRNA accumulation [Source:MGI Symbol;Acc:MGI:1915577]
ENSMUSG00000009092	19.1333	204.068	7.64235	445.953	808.277	1555.92	76.9477	936.716	-3.60688	0.00527372	0.0420548	Derl3	Der1-like domain family, member 3 [Source:MGI Symbol;Acc:MGI:1917627]
ENSMUSG00000030087	3830	2727.8	4413.88	5641.72	4407.2	5938.71	3657.23	5329.21	-0.543031	0.00528559	0.042126	Klf15	Kruppel-like factor 15 [Source:MGI Symbol;Acc:MGI:1929988]
ENSMUSG00000025935	1548.97	1712.39	1425.72	1782.76	2064.82	2205.64	1562.36	2017.74	-0.369132	0.00530542	0.042237	Tram1	translocating chain-associating membrane protein 1 [Source:MGI Symbol;Acc:MGI:1919515]
ENSMUSG00000004610	768.661	730.503	795.653	892.958	951.119	1027.02	764.939	957.032	-0.322518	0.00532172	0.0423433	Etfb	electron transferring flavoprotein, beta polypeptide [Source:MGI Symbol;Acc:MGI:106098]
ENSMUSG00000037376	170.536	165.62	213.137	259.789	241.554	265.589	183.098	255.644	-0.480344	0.00533386	0.0424154	Trmt6	tRNA methyltransferase 6 [Source:MGI Symbol;Acc:MGI:1914176]
ENSMUSG00000015653	108.145	119.286	180.869	313.429	169.552	221.134	136.1	234.705	-0.786673	0.00533671	0.0424154	Steap2	six transmembrane epithelial antigen of prostate 2 [Source:MGI Symbol;Acc:MGI:1921301]
ENSMUSG00000074639	1199.58	619.103	1688.96	2251.85	1695.52	2227.3	1169.21	2058.23	-0.815479	0.00536946	0.0426521	Rdh16f2	RDH16 family member 2 [Source:MGI Symbol;Acc:MGI:3583955]
ENSMUSG00000052310	1432.51	1487.62	1397.7	1722.81	1671.14	1857.98	1439.28	1750.64	-0.282734	0.00540879	0.0429169	Slc39a1	solute carrier family 39 (zinc transporter), member 1 [Source:MGI Symbol;Acc:MGI:1353474]
ENSMUSG00000029578	1329.35	1537.9	1362.89	1692.31	1726.88	1803.27	1410.05	1740.82	-0.304477	0.00544174	0.0431068	Wipi2	WD repeat domain, phosphoinositide interacting 2 [Source:MGI Symbol;Acc:MGI:1923831]
ENSMUSG00000025393	20849.5	18854.1	20937.5	24440.1	24384.2	23567.9	20213.7	24130.7	-0.255504	0.00545557	0.0431925	Atp5b	ATP synthase, H+ transporting mitochondrial F1 complex, beta subunit [Source:MGI Symbol;Acc:MGI:107801]
ENSMUSG00000040681	728.731	730.503	843.205	1054.93	923.247	952.929	767.48	977.036	-0.348327	0.00548187	0.0433767	Hmgn1	high mobility group nucleosomal binding domain 1 [Source:MGI Symbol;Acc:MGI:96120]
ENSMUSG00000025492	3688.58	2859.9	4480.96	4593.1	4983.21	6362.74	3676.48	5313.02	-0.53102	0.00554439	0.0438027	Ifitm3	interferon induced transmembrane protein 3 [Source:MGI Symbol;Acc:MGI:1913391]
ENSMUSG00000020592	3760.12	3370.56	5255.39	8604.58	5926.2	4833.04	4128.69	6454.61	-0.644634	0.00554488	0.0438027	Sdc1	syndecan 1 [Source:MGI Symbol;Acc:MGI:1349162]
ENSMUSG00000026675	536.566	669.381	476.373	679.447	987.12	761.431	560.773	809.333	-0.529769	0.00555966	0.0438469	Hsd17b7	hydroxysteroid (17-beta) dehydrogenase 7 [Source:MGI Symbol;Acc:MGI:1330808]
ENSMUSG00000027823	677.986	749.233	648.75	821.437	895.376	892.516	691.99	869.776	-0.330379	0.00562895	0.0442574	Gmps	guanine monophosphate synthetase [Source:MGI Symbol;Acc:MGI:2448526]
ENSMUSG00000024430	69.0464	58.1642	51.7981	64.1583	139.358	131.085	59.6696	111.534	-0.899258	0.00563024	0.0442574	Cabyr	calcium-binding tyrosine-(Y)-phosphorylation regulated (fibrousheathin 2) [Source:MGI Symbol;Acc:MGI:1918382]
ENSMUSG00000084128	1369.28	1304.26	1232.12	1617.63	1578.23	1545.66	1301.89	1580.51	-0.279839	0.00564751	0.0443203	Esrp2	epithelial splicing regulatory protein 2 [Source:MGI Symbol;Acc:MGI:1924661]
ENSMUSG00000074521	62.3914	48.3058	51.7981	99.9187	72.0017	96.8887	54.1651	89.603	-0.724848	0.00568573	0.0445227	Gm14327	predicted gene 14327 [Source:MGI Symbol;Acc:MGI:3652188]
ENSMUSG00000033308	9262.2	7894.55	10140.5	11685.2	11494.7	11256.2	9099.1	11478.7	-0.335079	0.00571934	0.0447118	Dpyd	dihydropyrimidine dehydrogenase [Source:MGI Symbol;Acc:MGI:2139667]
ENSMUSG00000009030	341.905	341.098	397.402	522.733	429.687	478.744	360.135	477.055	-0.405771	0.00572236	0.0447118	Pdcl	phosducin-like [Source:MGI Symbol;Acc:MGI:1914716]
ENSMUSG00000003435	882.63	981.89	1026.62	1403.07	1132.28	1196.86	963.714	1244.07	-0.368946	0.00573463	0.0447476	Supt5	suppressor of Ty 5 [Source:MGI Symbol;Acc:MGI:1202400]
ENSMUSG00000071650	2749.38	3032.42	2855.69	3330.97	3444.47	3663.53	2879.16	3479.66	-0.273416	0.00573827	0.0447476	Ganab	alpha glucosidase 2 alpha neutral subunit [Source:MGI Symbol;Acc:MGI:1097667]
ENSMUSG00000022136	4085.39	5657.7	4508.13	5644.88	6441.83	7235.88	4750.41	6440.86	-0.439317	0.00573943	0.0447476	Dnajc3	DnaJ heat shock protein family (Hsp40) member C3 [Source:MGI Symbol;Acc:MGI:107373]
ENSMUSG00000034795	67.3827	62.1075	61.1388	108.333	95.228	91.1894	63.543	98.2501	-0.629249	0.00585943	0.0455345	Ccdc122	coiled-coil domain containing 122 [Source:MGI Symbol;Acc:MGI:1918358]
ENSMUSG00000003814	9391.98	13931.8	7250.04	13492.2	14310.9	21295	10191.3	16366	-0.683417	0.00587216	0.0456087	Calr	calreticulin [Source:MGI Symbol;Acc:MGI:88252]
ENSMUSG00000035757	621.418	633.891	576.573	739.398	737.437	818.425	610.627	765.086	-0.325573	0.00589156	0.0457264	Selenoo	selenoprotein O [Source:MGI Symbol;Acc:MGI:1919007]
ENSMUSG00000090175	647.206	489.959	507.791	1110.68	774.599	625.787	548.319	837.02	-0.610308	0.0058937	0.0457264	Ugt1a9	UDP glucuronosyltransferase 1 family, polypeptide A9 [Source:MGI Symbol;Acc:MGI:3576092]
ENSMUSG00000023330	95.6667	73.9375	93.4064	151.456	133.552	116.266	87.6702	133.758	-0.607262	0.00591298	0.0458271	Dtwd1	DTW domain containing 1 [Source:MGI Symbol;Acc:MGI:1916435]
ENSMUSG00000028307	72012.1	58127.7	76536.4	88517.4	86260.3	89040.7	68892.1	87939.5	-0.352161	0.00591306	0.0458271	Aldob	aldolase B, fructose-bisphosphate [Source:MGI Symbol;Acc:MGI:87995]
ENSMUSG00000029623	994.102	1012.45	1053.79	1240.04	1263.51	1198	1020.12	1233.85	-0.274395	0.00597109	0.046133	Pdap1	PDGFA associated protein 1 [Source:MGI Symbol;Acc:MGI:2448536]
ENSMUSG00000004771	827.725	769.936	864.434	1029.69	983.636	1016.76	820.698	1010.03	-0.299012	0.00597544	0.046133	Rab11a	RAB11A, member RAS oncogene family [Source:MGI Symbol;Acc:MGI:1858202]
ENSMUSG00000015217	136.429	156.748	154.545	218.769	205.553	193.777	149.241	206.033	-0.467135	0.00597622	0.046133	Hmgb3	high mobility group box 3 [Source:MGI Symbol;Acc:MGI:1098219]
ENSMUSG00000027075	29.9479	17.745	37.3626	63.1065	48.7753	55.8535	28.3518	55.9118	-0.972182	0.00597669	0.046133	Slc43a1	solute carrier family 43, member 1 [Source:MGI Symbol;Acc:MGI:1931352]
ENSMUSG00000039449	486.653	527.421	475.524	654.204	627.111	593.871	496.532	625.062	-0.333209	0.00598276	0.0461426	Prpf18	pre-mRNA processing factor 18 [Source:MGI Symbol;Acc:MGI:1914479]
ENSMUSG00000033318	969.978	1008.51	818.58	1161.16	1149.7	1245.87	932.355	1185.58	-0.347066	0.00603648	0.0464819	Gstt2	glutathione S-transferase, theta 2 [Source:MGI Symbol;Acc:MGI:106188]
ENSMUSG00000002984	418.438	403.206	405.044	580.58	527.238	475.325	408.896	527.714	-0.368442	0.00604234	0.046502	Tomm40	translocase of outer mitochondrial membrane 40 [Source:MGI Symbol;Acc:MGI:1858259]
ENSMUSG00000025854	658.021	670.367	568.081	784.625	908.15	762.571	632.156	818.449	-0.372774	0.00606508	0.0466142	Fam20c	family with sequence similarity 20, member C [Source:MGI Symbol;Acc:MGI:2136853]
ENSMUSG00000036299	974.969	870.491	976.522	1128.56	1158.99	1184.32	940.661	1157.29	-0.29825	0.00606668	0.0466142	BC031181	cDNA sequence BC031181 [Source:MGI Symbol;Acc:MGI:3039614]
ENSMUSG00000015755	1425.85	1644.37	1876.62	1972.08	2151.92	2345.85	1648.95	2156.62	-0.387147	0.00608863	0.0467077	Tab2	TGF-beta activated kinase 1/MAP3K7 binding protein 2 [Source:MGI Symbol;Acc:MGI:1915902]
ENSMUSG00000042462	288.664	262.232	292.957	410.193	356.524	347.659	281.284	371.459	-0.400968	0.00611295	0.0468692	Dctpp1	dCTP pyrophosphatase 1 [Source:MGI Symbol;Acc:MGI:1913672]
ENSMUSG00000015027	81.5247	78.8667	90.859	97.8151	137.035	180.099	83.7501	138.317	-0.721137	0.00613579	0.0470192	Galns	galactosamine (N-acetyl)-6-sulfate sulfatase [Source:MGI Symbol;Acc:MGI:1355303]
ENSMUSG00000028184	658.853	812.327	821.977	888.75	1068.41	1071.48	764.385	1009.55	-0.401414	0.00615279	0.0470991	Adgrl2	adhesion G protein-coupled receptor L2 [Source:MGI Symbol;Acc:MGI:2139714]
ENSMUSG00000039477	600.621	687.126	653.845	858.249	882.601	740.914	647.197	827.255	-0.354807	0.00622327	0.0475624	Tnrc18	trinucleotide repeat containing 18 [Source:MGI Symbol;Acc:MGI:3648294]
ENSMUSG00000001763	173.032	283.92	200.399	287.135	373.944	330.561	219.117	330.547	-0.595327	0.00623728	0.0475933	Tspan33	tetraspanin 33 [Source:MGI Symbol;Acc:MGI:1919012]
ENSMUSG00000026575	71.5421	71.9658	67.0828	98.8669	108.003	110.567	70.1969	105.812	-0.591747	0.00628272	0.0478861	Nme7	NME/NM23 family member 7 [Source:MGI Symbol;Acc:MGI:2449121]
ENSMUSG00000017057	541.557	376.588	729.419	976.048	646.854	1057.8	549.188	893.566	-0.701652	0.00629235	0.0478861	Il13ra1	interleukin 13 receptor, alpha 1 [Source:MGI Symbol;Acc:MGI:105052]
ENSMUSG00000042726	719.58	581.642	697.152	839.317	843.116	870.858	666.125	851.097	-0.352366	0.00631829	0.0479746	Trafd1	TRAF type zinc finger domain containing 1 [Source:MGI Symbol;Acc:MGI:1923551]
ENSMUSG00000027556	59.8957	55.2067	32.2677	44.1746	159.1	136.784	49.1234	113.353	-1.20527	0.00632073	0.0479746	Car1	carbonic anhydrase 1 [Source:MGI Symbol;Acc:MGI:88268]
ENSMUSG00000035530	5254.18	5381.66	5088.95	5929.91	6958.61	6253.31	5241.6	6380.61	-0.283651	0.00635963	0.0482443	Eif1	eukaryotic translation initiation factor 1 [Source:MGI Symbol;Acc:MGI:105125]
ENSMUSG00000070319	821.902	862.604	729.419	969.737	1009.18	1040.7	804.642	1006.54	-0.323386	0.0063873	0.048403	Eif3g	eukaryotic translation initiation factor 3, subunit G [Source:MGI Symbol;Acc:MGI:1858258]
ENSMUSG00000027579	7.48696	3.94333	1.6983	16.8284	16.2584	14.8183	4.3762	15.9684	-1.8609	0.00642216	0.0485644	Srms	src-related kinase lacking C-terminal regulatory tyrosine and N-terminal myristylation sites [Source:MGI Symbol;Acc:MGI:101865]
ENSMUSG00000101841	37.4348	36.4758	22.927	50.4852	63.8725	63.8326	32.2792	59.3967	-0.88079	0.00648294	0.0489982	Gm11993	predicted gene 11993 [Source:MGI Symbol;Acc:MGI:3651126]
ENSMUSG00000001964	232.928	241.529	233.516	293.445	336.782	300.925	235.991	310.384	-0.395093	0.00652929	0.0493052	Emd	emerin [Source:MGI Symbol;Acc:MGI:108117]
ENSMUSG00000001103	4.15942	4.92917	11.8881	19.9837	13.9358	35.3359	6.99223	23.0851	-1.71614	0.0065548	0.049411	Sebox	SEBOX homeobox [Source:MGI Symbol;Acc:MGI:108012]
ENSMUSG00000005320	602.285	509.676	685.264	807.764	716.533	905.054	599.075	809.784	-0.433987	0.00658842	0.0496378	Fgfr4	fibroblast growth factor receptor 4 [Source:MGI Symbol;Acc:MGI:95525]
ENSMUSG00000029022	126.446	132.102	161.338	183.009	193.94	224.554	139.962	200.501	-0.517156	0.00659891	0.0496651	Miip	migration and invasion inhibitory protein [Source:MGI Symbol;Acc:MGI:106506]
ENSMUSG00000032064	198.82	254.345	173.227	353.397	292.652	266.729	208.797	304.259	-0.546404	0.00661359	0.0496973	Dixdc1	DIX domain containing 1 [Source:MGI Symbol;Acc:MGI:2679721]
ENSMUSG00000032554	16140.2	13898.3	22335.2	23354.7	23152	27164.2	17457.9	24557	-0.492219	0.00662124	0.0497287	Trf	transferrin [Source:MGI Symbol;Acc:MGI:98821]
ENSMUSG00000021492	8530.15	7889.62	7851.24	9200.93	9666.81	10274.8	8090.34	9714.17	-0.26382	0.00663435	0.049801	F12	coagulation factor XII (Hageman factor) [Source:MGI Symbol;Acc:MGI:1891012]
ENSMUSG00000021963	1038.19	1034.14	956.142	1214.8	1218.22	1232.2	1009.49	1221.74	-0.275466	0.00664884	0.0498576	Sap18	Sin3-associated polypeptide 18 [Source:MGI Symbol;Acc:MGI:1277978]
ENSMUSG00000032301	2057.25	2036.73	2010.79	2348.62	2416.7	2439.32	2034.92	2401.54	-0.238911	0.0066606	0.0499197	Psma4	proteasome (prosome, macropain) subunit, alpha type 4 [Source:MGI Symbol;Acc:MGI:1347060]

## Sheet: Table S5
Table S5. Transcripts upregulated in P group compared with the M group
gene_id	P3	P4	P5	M4	M5	M6	Positive	Model	log2FoldChange	pvalue	padj	gene_name	gene_description
ENSMUSG00000027346	5714.78	3503.3	4105.57	907.337	929.989	689.612	4441.22	842.313	2.39874	2.16127e-34	3.89191e-31	Gpcpd1	glycerophosphocholine phosphodiesterase 1 [Source:MGI Symbol;Acc:MGI:104898]
ENSMUSG00000097148	206.612	134.575	182.021	19.0471	10.2875	23.9018	174.403	17.7455	3.28041	1.98345e-24	1.42868e-21	Gm3839	predicted pseudogene 3839 [Source:MGI Symbol;Acc:MGI:3782011]
ENSMUSG00000022218	211.079	202.948	244.717	54.5441	46.2937	53.1152	219.581	51.3177	2.09441	6.687e-24	4.58728e-21	Tgm1	transglutaminase 1, K polypeptide [Source:MGI Symbol;Acc:MGI:98730]
ENSMUSG00000052302	273.621	191.01	181.009	35.497	53.495	37.1806	215.214	42.0575	2.36228	4.82714e-19	2.57555e-16	Tbc1d30	TBC1 domain family, member 30 [Source:MGI Symbol;Acc:MGI:1921944]
ENSMUSG00000028240	4623.64	3967.8	4393.77	765.349	1228.33	1533.26	4328.4	1175.64	1.88054	4.05792e-18	1.71937e-15	Cyp7a1	cytochrome P450, family 7, subfamily a, polypeptide 1 [Source:MGI Symbol;Acc:MGI:106091]
ENSMUSG00000032500	230.065	300.624	263.93	70.1281	29.8337	34.5249	264.873	44.8289	2.55425	6.87465e-18	2.75101e-15	Dclk3	doublecortin-like kinase 3 [Source:MGI Symbol;Acc:MGI:3039580]
ENSMUSG00000010601	2731.75	3204.84	3186.37	1610.35	1318.86	1544.77	3040.99	1491.32	1.02753	3.09429e-16	1.03666e-13	Apol7a	apolipoprotein L 7a [Source:MGI Symbol;Acc:MGI:1923011]
ENSMUSG00000025574	649.99	579.542	691.678	317.741	269.532	272.658	640.403	286.644	1.15886	3.23196e-16	1.05817e-13	Tk1	thymidine kinase 1 [Source:MGI Symbol;Acc:MGI:98763]
ENSMUSG00000034522	954.883	1073.35	974.821	381.809	498.943	476.266	1001.02	452.339	1.14724	4.75179e-16	1.48814e-13	Zfp395	zinc finger protein 395 [Source:MGI Symbol;Acc:MGI:2682318]
ENSMUSG00000030096	2149.88	2467.94	2258.07	1199.1	1231.41	1333.19	2291.96	1254.57	0.869332	8.01577e-16	2.45692e-13	Slc6a6	solute carrier family 6 (neurotransmitter transporter, taurine), member 6 [Source:MGI Symbol;Acc:MGI:98488]
ENSMUSG00000061353	8698.93	8954.68	8025.08	4415.48	5175.64	4373.15	8559.56	4654.75	0.878996	2.49641e-15	7.05162e-13	Cxcl12	chemokine (C-X-C motif) ligand 12 [Source:MGI Symbol;Acc:MGI:103556]
ENSMUSG00000026623	7449.2	7817.3	7939.13	4830.18	5015.15	4931.74	7735.21	4925.69	0.651211	4.36519e-15	1.18651e-12	Lpgat1	lysophosphatidylglycerol acyltransferase 1 [Source:MGI Symbol;Acc:MGI:2446186]
ENSMUSG00000020000	665.626	197.522	87.9766	0	1.02875	0.885253	317.041	0.638001	9.00444	7.21797e-15	1.82425e-12	Moxd1	monooxygenase, DBH-like 1 [Source:MGI Symbol;Acc:MGI:1921582]
ENSMUSG00000069874	1264.24	1294.74	1280.21	726.389	771.562	771.055	1279.73	756.335	0.759085	1.78924e-14	4.22554e-12	Irgm2	immunity-related GTPase family M member 2 [Source:MGI Symbol;Acc:MGI:1926262]
ENSMUSG00000021228	1633.91	1019.08	1733.24	328.996	545.237	407.216	1462.08	427.15	1.77653	2.93262e-14	6.60114e-12	Acot3	acyl-CoA thioesterase 3 [Source:MGI Symbol;Acc:MGI:2159619]
ENSMUSG00000025197	5422.17	4896.8	4779.05	2244.1	2920.62	2601.76	5032.67	2588.83	0.959303	7.47086e-14	1.5375e-11	Cyp2c23	cytochrome P450, family 2, subfamily c, polypeptide 23 [Source:MGI Symbol;Acc:MGI:1888897]
ENSMUSG00000035780	7109.69	6858.99	7286.89	4135.83	4327.95	3499.41	7085.19	3987.73	0.829404	2.22081e-13	4.32338e-11	Ugt2a3	UDP glucuronosyltransferase 2 family, polypeptide A3 [Source:MGI Symbol;Acc:MGI:1919344]
ENSMUSG00000106889	146.304	94.4197	152.695	31.1681	22.6325	32.7544	131.139	28.8516	2.17812	3.57019e-13	6.6795e-11	Gm7463	predicted gene 7463 [Source:MGI Symbol;Acc:MGI:3645336]
ENSMUSG00000034837	569.579	618.612	636.061	154.975	157.399	279.74	608.084	197.371	1.62193	9.32638e-13	1.70071e-10	Gnat1	guanine nucleotide binding protein, alpha transducing 1 [Source:MGI Symbol;Acc:MGI:95778]
ENSMUSG00000022025	266.92	270.236	234.604	99.5646	96.7024	59.312	257.253	85.193	1.59619	9.49689e-13	1.70427e-10	Cnmd	chondromodulin [Source:MGI Symbol;Acc:MGI:1341171]
ENSMUSG00000046070	2360.96	2457.08	2721.21	1272.7	1475.23	1109.22	2513.08	1285.71	0.967595	1.15514e-12	2.00492e-10	Igfals	insulin-like growth factor binding protein, acid labile subunit [Source:MGI Symbol;Acc:MGI:107973]
ENSMUSG00000026259	857.719	753.187	947.518	441.548	292.165	316.921	852.808	350.211	1.2826	2.24122e-12	3.7543e-10	Ngef	neuronal guanine nucleotide exchange factor [Source:MGI Symbol;Acc:MGI:1858414]
ENSMUSG00000057229	740.453	781.404	825.16	465.789	434.132	432.889	782.339	444.27	0.816284	2.77201e-12	4.59007e-10	Dmac2	distal membrane arm assembly complex 2 [Source:MGI Symbol;Acc:MGI:1913599]
ENSMUSG00000090622	206.612	92.2491	170.897	37.2285	17.4887	20.3608	156.586	25.026	2.6369	2.81074e-12	4.60131e-10	A930033H14Rik	RIKEN cDNA A930033H14 gene [Source:MGI Symbol;Acc:MGI:2444562]
ENSMUSG00000054226	2851.25	3049.65	2802.11	1793.9	1869.24	1627.1	2901	1763.41	0.718427	3.96452e-12	6.27614e-10	Tprkb	Tp53rk binding protein [Source:MGI Symbol;Acc:MGI:1917036]
ENSMUSG00000047728	2920.49	2543.91	2901.21	1696.06	1427.9	1629.75	2788.53	1584.57	0.814973	4.43282e-12	6.86658e-10	BC025446	cDNA sequence BC025446 [Source:MGI Symbol;Acc:MGI:2385015]
ENSMUSG00000055730	6637.27	7908.46	5979.37	3592.99	3287.88	2541.56	6841.7	3140.81	1.12322	4.71326e-12	7.22331e-10	Ces2a	carboxylesterase 2A [Source:MGI Symbol;Acc:MGI:2142491]
ENSMUSG00000025813	633.238	582.797	702.802	347.178	305.539	262.92	639.612	305.212	1.06751	4.83421e-12	7.3307e-10	Homer2	homer scaffolding protein 2 [Source:MGI Symbol;Acc:MGI:1347354]
ENSMUSG00000025511	1475.32	1260.01	1300.44	806.907	765.389	699.35	1345.26	757.215	0.82893	7.47043e-12	1.08706e-09	Tspan4	tetraspanin 4 [Source:MGI Symbol;Acc:MGI:1928097]
ENSMUSG00000057228	2310.7	2180.34	2097.28	1338.5	1420.7	1225.19	2196.11	1328.13	0.725841	1.36824e-11	1.95157e-09	Aadat	aminoadipate aminotransferase [Source:MGI Symbol;Acc:MGI:1345167]
ENSMUSG00000030826	606.434	556.751	589.544	283.976	279.82	346.134	584.243	303.31	0.944716	1.98843e-11	2.75435e-09	Bcat2	branched chain aminotransferase 2, mitochondrial [Source:MGI Symbol;Acc:MGI:1276534]
ENSMUSG00000099707	517.089	531.789	500.556	258.868	304.51	239.018	516.478	267.465	0.95155	3.23311e-11	4.35291e-09	Gm8883	predicted gene 8883 [Source:MGI Symbol;Acc:MGI:3649116]
ENSMUSG00000038172	993.971	1117.84	1069.88	484.837	522.605	645.349	1060.56	550.93	0.944685	3.97696e-11	5.25616e-09	Ttc39b	tetratricopeptide repeat domain 39B [Source:MGI Symbol;Acc:MGI:1917113]
ENSMUSG00000022844	1598.17	1594.28	1230.66	669.248	825.057	616.136	1474.37	703.48	1.06817	4.1666e-11	5.40757e-09	Pdia5	protein disulfide isomerase associated 5 [Source:MGI Symbol;Acc:MGI:1919849]
ENSMUSG00000022679	423.275	372.252	424.715	161.901	194.434	218.657	406.747	191.664	1.0863	4.96788e-11	6.33339e-09	Mpv17l	Mpv17 transgene, kidney disease mutant-like [Source:MGI Symbol;Acc:MGI:2135951]
ENSMUSG00000022389	4979.91	4193.54	4464.56	2573.96	1685.09	1597	4546	1952.02	1.21936	5.54407e-11	7.00595e-09	Tef	thyrotroph embryonic factor [Source:MGI Symbol;Acc:MGI:98663]
ENSMUSG00000085148	952.649	968.073	831.227	559.294	507.173	494.856	917.316	520.441	0.816882	5.81345e-11	7.2197e-09	Mir22hg	Mir22 host gene (non-protein coding) [Source:MGI Symbol;Acc:MGI:1914348]
ENSMUSG00000019906	457.897	417.834	480.332	232.029	245.871	188.559	452.021	222.153	1.02676	6.08176e-11	7.48836e-09	Lin7a	lin-7 homolog A (C. elegans) [Source:MGI Symbol;Acc:MGI:2135609]
ENSMUSG00000067889	1794.73	1787.46	1725.15	1041.53	1157.34	933.942	1769.12	1044.27	0.761183	6.83447e-11	8.13697e-09	Sptbn2	spectrin beta, non-erythrocytic 2 [Source:MGI Symbol;Acc:MGI:1313261]
ENSMUSG00000020053	12056.1	11621.2	12006.3	6895.93	7889.48	8033.67	11894.5	7606.36	0.645085	8.77776e-11	1.0365e-08	Igf1	insulin-like growth factor 1 [Source:MGI Symbol;Acc:MGI:96432]
ENSMUSG00000057596	280.322	253.956	309.435	139.391	133.737	120.394	281.238	131.174	1.10123	8.99935e-11	1.05402e-08	Trim30d	tripartite motif-containing 30D [Source:MGI Symbol;Acc:MGI:3035181]
ENSMUSG00000109644	3807.25	4194.62	4498.94	2385.22	2475.17	2717.73	4166.94	2526.04	0.722183	9.72857e-11	1.11528e-08	0610005C13Rik	RIKEN cDNA 0610005C13 gene [Source:MGI Symbol;Acc:MGI:1918911]
ENSMUSG00000006711	102.748	85.7374	98.0888	27.7049	27.7762	29.2133	95.5246	28.2315	1.75803	9.7546e-11	1.11528e-08	D130043K22Rik	RIKEN cDNA D130043K22 gene [Source:MGI Symbol;Acc:MGI:3036268]
ENSMUSG00000068246	2746.26	2123.9	2120.54	1308.19	1092.53	1260.6	2330.23	1220.44	0.932478	1.14818e-10	1.29224e-08	Apol9b	apolipoprotein L 9b [Source:MGI Symbol;Acc:MGI:1919148]
ENSMUSG00000084839	464.598	252.871	214.38	72.7255	92.5874	42.4921	310.616	69.2684	2.16783	1.45459e-10	1.62441e-08	Gm14097	predicted gene 14097 [Source:MGI Symbol;Acc:MGI:3651729]
ENSMUSG00000070690	861.07	693.496	589.544	361.896	345.66	308.068	714.703	338.541	1.07748	2.57475e-10	2.76805e-08	5830473C10Rik	RIKEN cDNA 5830473C10 gene [Source:MGI Symbol;Acc:MGI:1923342]
ENSMUSG00000031167	654.458	647.914	595.612	394.795	340.516	347.019	632.661	360.777	0.808912	3.40844e-10	3.63718e-08	Rbm3	RNA binding motif (RNP1, RRM) protein 3 [Source:MGI Symbol;Acc:MGI:1099460]
ENSMUSG00000028976	197.677	186.669	201.234	66.665	81.2712	36.2954	195.193	61.4105	1.67441	6.9112e-10	6.96243e-08	Slc2a5	solute carrier family 2 (facilitated glucose transporter), member 5 [Source:MGI Symbol;Acc:MGI:1928369]
ENSMUSG00000009378	2460.36	1780.95	2134.7	1237.2	1141.91	1064.07	2125.34	1147.73	0.888778	9.60656e-10	9.41443e-08	Slc16a12	solute carrier family 16 (monocarboxylic acid transporters), member 12 [Source:MGI Symbol;Acc:MGI:2147716]
ENSMUSG00000030244	4956.46	4010.12	4919.61	2622.45	2699.44	2001.56	4628.73	2441.15	0.923234	1.16801e-09	1.12176e-07	Gys2	glycogen synthase 2 [Source:MGI Symbol;Acc:MGI:2385254]
ENSMUSG00000033318	2192.32	1615.99	1740.32	1009.5	1052.41	853.384	1849.54	971.764	0.928652	1.33826e-09	1.26006e-07	Gstt2	glutathione S-transferase, theta 2 [Source:MGI Symbol;Acc:MGI:106188]
ENSMUSG00000049685	54.7243	61.8612	45.5051	11.2551	8.22999	10.623	54.0302	10.0361	2.41871	1.77474e-09	1.66019e-07	Cyp2g1	cytochrome P450, family 2, subfamily g, polypeptide 1 [Source:MGI Symbol;Acc:MGI:109612]
ENSMUSG00000039323	12870.3	10560.9	13266.3	4000.77	4304.29	7064.32	12232.5	5123.12	1.25557	1.99527e-09	1.84256e-07	Igfbp2	insulin-like growth factor binding protein 2 [Source:MGI Symbol;Acc:MGI:96437]
ENSMUSG00000073555	3629.67	3480.51	3278.39	1855.37	2372.3	1960.84	3462.86	2062.83	0.747746	2.68695e-09	2.41926e-07	Gm4951	predicted gene 4951 [Source:MGI Symbol;Acc:MGI:3644953]
ENSMUSG00000064372	3283.46	3633.53	3435.13	2293.45	2366.12	2042.28	3450.71	2233.95	0.627526	2.9875e-09	2.67316e-07	mt-Tp	mitochondrially encoded tRNA proline [Source:MGI Symbol;Acc:MGI:102478]
ENSMUSG00000018166	3155.02	3198.33	3012.44	1762.73	2175.8	1740.41	3121.93	1892.98	0.722271	3.2759e-09	2.91313e-07	Erbb3	erb-b2 receptor tyrosine kinase 3 [Source:MGI Symbol;Acc:MGI:95411]
ENSMUSG00000010064	21678.6	25073.3	28085.8	12052.5	9305.04	14882.9	24945.9	12080.1	1.04612	4.5693e-09	3.94164e-07	Slc38a3	solute carrier family 38, member 3 [Source:MGI Symbol;Acc:MGI:1923507]
ENSMUSG00000020131	587.448	466.672	609.769	302.157	228.382	172.624	554.63	234.388	1.24222	7.38132e-09	6.0763e-07	Pcsk4	proprotein convertase subtilisin/kexin type 4 [Source:MGI Symbol;Acc:MGI:97514]
ENSMUSG00000040093	245.701	312.562	287.188	91.7726	36.0062	108.001	281.817	78.5932	1.8361	8.65643e-09	6.96673e-07	Bmf	BCL2 modifying factor [Source:MGI Symbol;Acc:MGI:2176433]
ENSMUSG00000029650	979.453	829.157	955.608	480.508	394.011	233.707	921.406	369.408	1.31875	1.15447e-08	9.08814e-07	Slc46a3	solute carrier family 46, member 3 [Source:MGI Symbol;Acc:MGI:1918956]
ENSMUSG00000002227	476.883	416.749	434.827	269.257	253.072	258.494	442.82	260.275	0.765741	1.37948e-08	1.06272e-06	Mov10	Moloney leukemia virus 10 [Source:MGI Symbol;Acc:MGI:97054]
ENSMUSG00000017718	1037.53	1248.08	1280.21	707.342	669.716	762.203	1188.61	713.087	0.736984	1.41035e-08	1.08072e-06	Afmid	arylformamidase [Source:MGI Symbol;Acc:MGI:2448704]
ENSMUSG00000044788	3526.92	3832.14	3619.18	2467.47	2622.28	2594.68	3659.41	2561.48	0.514772	1.54222e-08	1.16932e-06	Fads6	fatty acid desaturase domain family, member 6 [Source:MGI Symbol;Acc:MGI:3039592]
ENSMUSG00000019951	1465.27	1464.05	1553.24	977.465	1030.81	1043.71	1494.19	1017.33	0.55492	1.57946e-08	1.19129e-06	Uhrf1bp1l	UHRF1 (ICBP90) binding protein 1-like [Source:MGI Symbol;Acc:MGI:2442888]
ENSMUSG00000024254	2976.33	3159.26	3966.03	1503.86	1389.84	2084.77	3367.21	1659.49	1.02065	1.67681e-08	1.23245e-06	Abcg8	ATP binding cassette subfamily G member 8 [Source:MGI Symbol;Acc:MGI:1914720]
ENSMUSG00000074071	605.317	672.876	682.577	422.5	405.327	387.741	653.59	405.189	0.690097	1.81052e-08	1.31729e-06	Fam169b	family with sequence similarity 169, member B [Source:MGI Symbol;Acc:MGI:3644026]
ENSMUSG00000035878	2555.29	2318.17	2255.03	1510.79	1615.14	1642.14	2376.16	1589.36	0.580156	1.85182e-08	1.33386e-06	Hykk	hydroxylysine kinase 1 [Source:MGI Symbol;Acc:MGI:2443139]
ENSMUSG00000099146	1105.65	832.413	989.989	501.286	588.445	409.872	976.019	499.868	0.966404	2.08831e-08	1.49673e-06	0610031O16Rik	RIKEN cDNA 0610031O16 gene [Source:MGI Symbol;Acc:MGI:1915619]
ENSMUSG00000067144	206.612	158.451	287.188	77.9202	81.2712	88.5253	217.417	82.5722	1.39795	2.14213e-08	1.52018e-06	Slc22a7	solute carrier family 22 (organic anion transporter), member 7 [Source:MGI Symbol;Acc:MGI:1859559]
ENSMUSG00000009376	2079.52	2093.51	2049.75	1315.12	1371.32	1032.21	2074.26	1239.55	0.743189	2.199e-08	1.54887e-06	Met	met proto-oncogene [Source:MGI Symbol;Acc:MGI:96969]
ENSMUSG00000036819	232.299	226.824	223.481	112.551	124.479	122.165	227.535	119.732	0.927329	2.20407e-08	1.54887e-06	Jmjd4	jumonji domain containing 4 [Source:MGI Symbol;Acc:MGI:2144404]
ENSMUSG00000001911	2599.96	2686.08	2549.3	1851.9	1870.27	1674.01	2611.78	1798.73	0.53821	3.3928e-08	2.29468e-06	Nfix	nuclear factor I/X [Source:MGI Symbol;Acc:MGI:97311]
ENSMUSG00000009621	1351.35	1327.3	1298.41	925.518	936.162	893.22	1325.69	918.3	0.529789	3.76003e-08	2.50598e-06	Vav2	vav 2 oncogene [Source:MGI Symbol;Acc:MGI:102718]
ENSMUSG00000028957	855.486	382.02	661.341	135.062	80.2424	47.8037	632.949	87.7026	2.85074	3.7748e-08	2.50598e-06	Per3	period circadian clock 3 [Source:MGI Symbol;Acc:MGI:1277134]
ENSMUSG00000022871	10100.5	10490.4	9409.45	6798.97	7267.08	7159.04	10000.1	7075.03	0.499223	4.9829e-08	3.19809e-06	Fetub	fetuin beta [Source:MGI Symbol;Acc:MGI:1890221]
ENSMUSG00000027762	448.962	503.572	421.681	258.868	205.75	141.64	458.072	202.086	1.18023	5.08611e-08	3.24206e-06	Sucnr1	succinate receptor 1 [Source:MGI Symbol;Acc:MGI:1934135]
ENSMUSG00000030364	121.734	98.7608	139.549	37.2285	38.0637	11.5083	120.014	28.9335	2.05852	5.64198e-08	3.56484e-06	Clec2h	C-type lectin domain family 2, member h [Source:MGI Symbol;Acc:MGI:2136934]
ENSMUSG00000046688	462.364	473.184	481.343	277.915	227.354	159.346	472.297	221.538	1.09212	5.69073e-08	3.57994e-06	Tifa	TRAF-interacting protein with forkhead-associated domain [Source:MGI Symbol;Acc:MGI:2182965]
ENSMUSG00000097354	330.579	255.042	273.031	164.498	121.392	116.853	286.217	134.248	1.0896	5.92604e-08	3.67977e-06	2310001H17Rik	RIKEN cDNA 2310001H17 gene [Source:MGI Symbol;Acc:MGI:1923682]
ENSMUSG00000112249	373.018	324.5	395.389	161.901	185.175	221.313	364.302	189.463	0.943539	6.5849e-08	4.07134e-06	Gm30262	predicted gene, 30262 [Source:MGI Symbol;Acc:MGI:5589421]
ENSMUSG00000024331	1369.22	1350.09	1304.48	864.048	955.708	779.023	1341.27	866.26	0.63144	7.5608e-08	4.63493e-06	Dsc2	desmocollin 2 [Source:MGI Symbol;Acc:MGI:103221]
ENSMUSG00000057346	1697.57	1280.63	1253.92	813.833	739.671	851.613	1410.71	801.706	0.814563	7.59925e-08	4.63876e-06	Apol9a	apolipoprotein L 9a [Source:MGI Symbol;Acc:MGI:3606001]
ENSMUSG00000021273	1941.04	1568.24	1426.84	1010.36	913.529	741.842	1645.37	888.579	0.888645	8.02393e-08	4.85684e-06	Fdft1	farnesyl diphosphate farnesyl transferase 1 [Source:MGI Symbol;Acc:MGI:102706]
ENSMUSG00000062410	2374.36	2322.51	2530.09	1724.63	1732.41	1642.14	2408.99	1699.73	0.50336	8.67623e-08	5.20195e-06	Hsd3b3	hydroxy-delta-5-steroid dehydrogenase, 3 beta- and steroid delta-isomerase 3 [Source:MGI Symbol;Acc:MGI:96235]
ENSMUSG00000033634	35698.1	40777.4	34803.3	23520.6	26471.8	21766.6	37092.9	23919.7	0.632973	9.41575e-08	5.60509e-06	Nat8f2	N-acetyltransferase 8 (GCN5-related) family member 2 [Source:MGI Symbol;Acc:MGI:2136446]
ENSMUSG00000019838	2706.06	2935.69	2986.15	2064.02	1925.82	2054.67	2875.97	2014.84	0.513262	1.01277e-07	5.95385e-06	Slc16a10	solute carrier family 16 (monocarboxylic acid transporters), member 10 [Source:MGI Symbol;Acc:MGI:1919722]
ENSMUSG00000054263	3347.12	3042.05	2958.85	1624.2	2196.38	1796.18	3116	1872.25	0.735361	1.02488e-07	5.97747e-06	Lifr	leukemia inhibitory factor receptor [Source:MGI Symbol;Acc:MGI:96788]
ENSMUSG00000027367	2926.07	2846.7	3176.26	2126.35	2132.6	2028.11	2983.01	2095.69	0.509554	1.04606e-07	6.07642e-06	Stard7	START domain containing 7 [Source:MGI Symbol;Acc:MGI:2139090]
ENSMUSG00000020173	395.355	455.819	426.737	222.505	269.532	185.018	425.97	225.685	0.919219	1.1343e-07	6.51026e-06	Cobl	cordon-bleu WH2 repeat [Source:MGI Symbol;Acc:MGI:105056]
ENSMUSG00000035954	728.168	680.473	658.308	429.427	473.225	423.151	688.983	441.934	0.641357	1.14106e-07	6.52309e-06	Dock4	dedicator of cytokinesis 4 [Source:MGI Symbol;Acc:MGI:1918006]
ENSMUSG00000054191	111.682	92.2491	111.235	29.4365	21.6037	47.8037	105.055	32.948	1.66473	1.17464e-07	6.68849e-06	Klf1	Kruppel-like factor 1 (erythroid) [Source:MGI Symbol;Acc:MGI:1342771]
ENSMUSG00000026368	4533.18	4507.18	4539.39	3334.98	3412.36	3382.55	4526.58	3376.63	0.422896	1.22895e-07	6.94287e-06	F13b	coagulation factor XIII, beta subunit [Source:MGI Symbol;Acc:MGI:88379]
ENSMUSG00000040687	492.518	481.866	445.95	298.694	304.51	270.002	473.445	291.069	0.702126	1.23962e-07	6.97577e-06	Madd	MAP-kinase activating death domain [Source:MGI Symbol;Acc:MGI:2444672]
ENSMUSG00000032064	406.523	462.331	388.31	206.921	265.417	180.592	419.055	217.643	0.947877	1.43333e-07	7.88111e-06	Dixdc1	DIX domain containing 1 [Source:MGI Symbol;Acc:MGI:2679721]
ENSMUSG00000032193	2482.69	1927.46	1920.32	1330.7	1062.7	848.072	2110.16	1080.49	0.965424	1.5506e-07	8.4935e-06	Ldlr	low density lipoprotein receptor [Source:MGI Symbol;Acc:MGI:96765]
ENSMUSG00000038764	677.911	733.652	799.879	457.132	453.678	495.742	737.147	468.851	0.652985	1.70398e-07	9.22411e-06	Ptpn3	protein tyrosine phosphatase, non-receptor type 3 [Source:MGI Symbol;Acc:MGI:105307]
ENSMUSG00000046840	145.187	122.637	168.875	66.665	65.84	44.2627	145.566	58.9225	1.30804	1.77606e-07	9.51151e-06	Hnf4aos	hepatic nuclear factor 4 alpha, opposite strand [Source:MGI Symbol;Acc:MGI:1915564]
ENSMUSG00000045193	365.201	412.408	347.861	231.163	218.095	214.231	375.157	221.163	0.761592	1.80936e-07	9.6183e-06	Cirbp	cold inducible RNA binding protein [Source:MGI Symbol;Acc:MGI:893588]
ENSMUSG00000028150	911.327	837.839	939.428	630.288	522.605	542.66	896.198	565.184	0.664312	1.81659e-07	9.62123e-06	Rorc	RAR-related orphan receptor gamma [Source:MGI Symbol;Acc:MGI:104856]
ENSMUSG00000000823	559.528	563.262	590.556	320.338	394.011	302.757	571.115	339.035	0.754731	1.87085e-07	9.80055e-06	Zfp512b	zinc finger protein 512B [Source:MGI Symbol;Acc:MGI:2685478]
ENSMUSG00000037580	3530.27	3730.12	3967.04	2766.17	2541.01	2565.46	3742.48	2624.21	0.512078	1.99366e-07	1.04061e-05	Gch1	GTP cyclohydrolase 1 [Source:MGI Symbol;Acc:MGI:95675]
ENSMUSG00000086628	400.939	417.834	379.209	258.002	236.612	238.133	399.328	244.249	0.708073	2.0506e-07	1.05881e-05	Gm16157	predicted gene 16157 [Source:MGI Symbol;Acc:MGI:3801721]
ENSMUSG00000041293	40.2056	26.0468	26.2919	4.3289	1.02875	3.54101	30.8481	2.96622	3.3409	2.15847e-07	1.11053e-05	Adgrf1	adhesion G protein-coupled receptor F1 [Source:MGI Symbol;Acc:MGI:1924846]
ENSMUSG00000037458	1977.89	1841.73	2147.84	1398.23	1360.01	1338.5	1989.15	1365.58	0.542781	2.29297e-07	1.17137e-05	Azin1	antizyme inhibitor 1 [Source:MGI Symbol;Acc:MGI:1859169]
ENSMUSG00000024378	1965.61	879.08	1113.36	495.226	580.215	312.494	1319.35	462.645	1.51227	2.41036e-07	1.22266e-05	Stard4	StAR-related lipid transfer (START) domain containing 4 [Source:MGI Symbol;Acc:MGI:2156764]
ENSMUSG00000106951	62.542	68.3729	52.5837	17.3156	20.575	17.7051	61.1662	18.5319	1.72582	2.67638e-07	1.33875e-05	5930430L01Rik	RIKEN cDNA 5930430L01 gene [Source:MGI Symbol;Acc:MGI:2443110]
ENSMUSG00000014496	999.556	961.562	970.776	651.932	708.808	624.103	977.298	661.615	0.563597	2.75761e-07	1.36987e-05	Ankrd28	ankyrin repeat domain 28 [Source:MGI Symbol;Acc:MGI:2145661]
ENSMUSG00000034177	511.504	688.07	765.497	361.896	362.12	274.428	655.024	332.815	0.977968	2.93559e-07	1.44344e-05	Rnf43	ring finger protein 43 [Source:MGI Symbol;Acc:MGI:2442609]
ENSMUSG00000038522	1155.91	1010.4	1142.68	728.986	771.562	681.645	1103	727.398	0.601232	2.93579e-07	1.44344e-05	Mfsd4b1	major facilitator superfamily domain containing 4B1 [Source:MGI Symbol;Acc:MGI:2143575]
ENSMUSG00000048826	202.145	296.282	187.077	67.5308	115.22	88.5253	228.501	90.4253	1.34144	3.04534e-07	1.48716e-05	Dact2	dishevelled-binding antagonist of beta-catenin 2 [Source:MGI Symbol;Acc:MGI:1920347]
ENSMUSG00000059908	98928.1	115235	95835.8	59993.3	74491.7	61742.9	103333	65409.3	0.659746	3.18498e-07	1.55009e-05	Mug1	murinoglobulin 1 [Source:MGI Symbol;Acc:MGI:99837]
ENSMUSG00000000303	316.061	329.926	430.782	143.719	189.29	202.723	358.923	178.577	1.00916	3.84555e-07	1.8405e-05	Cdh1	cadherin 1 [Source:MGI Symbol;Acc:MGI:88354]
ENSMUSG00000028184	1362.52	1155.83	1417.74	685.697	847.689	856.925	1312.03	796.771	0.720173	3.91456e-07	1.86116e-05	Adgrl2	adhesion G protein-coupled receptor L2 [Source:MGI Symbol;Acc:MGI:2139714]
ENSMUSG00000022843	1010.72	1036.45	1096.17	755.826	650.17	697.579	1047.78	701.191	0.578826	3.96318e-07	1.87192e-05	Clcn2	chloride channel, voltage-sensitive 2 [Source:MGI Symbol;Acc:MGI:105061]
ENSMUSG00000037847	738.219	341.864	551.118	229.432	244.842	175.28	543.734	216.518	1.32899	4.05239e-07	1.9078e-05	Nmrk1	nicotinamide riboside kinase 1 [Source:MGI Symbol;Acc:MGI:2147434]
ENSMUSG00000024391	3211.98	3491.36	3517.04	1436.33	1850.72	2321.13	3406.79	1869.39	0.865909	4.10789e-07	1.92763e-05	Apom	apolipoprotein M [Source:MGI Symbol;Acc:MGI:1930124]
ENSMUSG00000078853	704.715	820.475	853.474	519.468	428.988	508.135	792.888	485.53	0.706722	4.33524e-07	2.02771e-05	Igtp	interferon gamma induced GTPase [Source:MGI Symbol;Acc:MGI:107729]
ENSMUSG00000032293	2637.93	2414.76	2422.9	1512.52	1849.69	1634.18	2491.86	1665.46	0.581745	5.26844e-07	2.4326e-05	Ireb2	iron responsive element binding protein 2 [Source:MGI Symbol;Acc:MGI:1928268]
ENSMUSG00000102353	130.668	136.746	138.538	66.665	70.9837	56.6562	135.317	64.7683	1.06599	5.52118e-07	2.53306e-05	Gm38345	predicted gene, 38345 [Source:MGI Symbol;Acc:MGI:5611573]
ENSMUSG00000024900	13025.5	13060.3	12919.4	9196.31	9756.66	10115.8	13001.7	9689.58	0.424213	5.57281e-07	2.54863e-05	Cpt1a	carnitine palmitoyltransferase 1a, liver [Source:MGI Symbol;Acc:MGI:1098296]
ENSMUSG00000032079	24250.7	25445.6	24558.6	18004.8	17271.7	19295	24751.6	18190.5	0.444308	5.69641e-07	2.58872e-05	Apoa5	apolipoprotein A-V [Source:MGI Symbol;Acc:MGI:1913363]
ENSMUSG00000034422	750.504	665.279	712.914	496.957	408.413	445.282	709.566	450.218	0.654946	5.78329e-07	2.61994e-05	Parp14	poly (ADP-ribose) polymerase family, member 14 [Source:MGI Symbol;Acc:MGI:1919489]
ENSMUSG00000046027	3449.86	3001.9	3071.09	2127.22	2253.99	2287.49	3174.28	2222.9	0.513964	6.06613e-07	2.71393e-05	Stard5	StAR-related lipid transfer (START) domain containing 5 [Source:MGI Symbol;Acc:MGI:2156765]
ENSMUSG00000022797	674.56	720.628	826.171	480.508	414.586	484.233	740.453	459.776	0.686921	6.47774e-07	2.8802e-05	Tfrc	transferrin receptor [Source:MGI Symbol;Acc:MGI:98822]
ENSMUSG00000044393	2231.41	2560.18	2706.04	1665.76	1698.47	1365.06	2499.21	1576.43	0.665191	6.49798e-07	2.88031e-05	Dsg2	desmoglein 2 [Source:MGI Symbol;Acc:MGI:1196466]
ENSMUSG00000054072	8274.53	7960.56	8334.52	5724.53	6322.69	5387.65	8189.87	5811.63	0.495055	6.98734e-07	3.06889e-05	Iigp1	interferon inducible GTPase 1 [Source:MGI Symbol;Acc:MGI:1926259]
ENSMUSG00000021097	3645.31	3420.81	3358.28	2366.18	2532.78	2006.87	3474.8	2301.94	0.594302	7.01669e-07	3.07242e-05	Clmn	calmin [Source:MGI Symbol;Acc:MGI:2136957]
ENSMUSG00000000056	1132.46	1131.95	1282.23	819.893	801.396	683.415	1182.21	768.235	0.622408	7.51868e-07	3.25267e-05	Narf	nuclear prelamin A recognition factor [Source:MGI Symbol;Acc:MGI:1914858]
ENSMUSG00000058921	1015.19	1071.18	1086.06	630.288	708.808	764.859	1057.47	701.318	0.592856	7.80983e-07	3.35846e-05	Slc10a5	solute carrier family 10 (sodium/bile acid cotransporter family), member 5 [Source:MGI Symbol;Acc:MGI:2685251]
ENSMUSG00000036904	288.14	403.726	420.67	213.848	176.945	138.985	370.845	176.592	1.07076	8.05626e-07	3.45412e-05	Fzd8	frizzled class receptor 8 [Source:MGI Symbol;Acc:MGI:108460]
ENSMUSG00000037826	2499.45	2235.68	1923.35	1379.19	1418.65	1504.93	2219.49	1434.25	0.62965	8.11605e-07	3.46943e-05	Ppm1k	protein phosphatase 1K (PP2C domain containing) [Source:MGI Symbol;Acc:MGI:2442111]
ENSMUSG00000089635	119.5	84.6521	71.797	37.2285	28.805	17.7051	91.983	27.9129	1.71829	8.33365e-07	3.55191e-05	Gm16559	predicted gene 16559 [Source:MGI Symbol;Acc:MGI:4414979]
ENSMUSG00000057103	1879.61	1998.01	2471.43	1406.03	1337.37	1251.75	2116.35	1331.72	0.668554	8.42104e-07	3.57857e-05	Nat8f1	N-acetyltransferase 8 (GCN5-related) family member 1 [Source:MGI Symbol;Acc:MGI:1913366]
ENSMUSG00000042851	75.9439	77.0552	77.8643	25.1076	36.0062	23.9018	76.9545	28.3386	1.45088	8.7526e-07	3.70853e-05	Zc3h6	zinc finger CCCH type containing 6 [Source:MGI Symbol;Acc:MGI:1926001]
ENSMUSG00000042834	370.785	173.645	197.189	72.7255	111.105	59.312	247.206	81.0475	1.61208	9.09762e-07	3.82507e-05	Nrep	neuronal regeneration related protein [Source:MGI Symbol;Acc:MGI:99444]
ENSMUSG00000040430	550.593	809.622	802.913	432.024	343.602	384.2	721.043	386.609	0.898739	9.10731e-07	3.82507e-05	Pitpnc1	phosphatidylinositol transfer protein, cytoplasmic 1 [Source:MGI Symbol;Acc:MGI:1919045]
ENSMUSG00000036019	433.327	404.811	378.198	201.727	224.267	272.658	405.445	232.884	0.799172	1.01076e-06	4.19625e-05	Tmtc2	transmembrane and tetratricopeptide repeat containing 2 [Source:MGI Symbol;Acc:MGI:1914057]
[truncated: 627 more rows]

## Sheet: Table S6
Table S6. Transcripts downregulated in P group compared with the M group
[truncated: 971 more rows]

## Sheet: Table S7
Table S7. Transcripts restored to the normal level in the P group
[truncated: 215 more rows]

[truncated: 9 more sheets: Table S8, Table S9, Table S10, Table S11, Table S12, Table S13, Table S14, Table S15, Table S16]
